# Supplementary material for: Chemical classification program synthesis using generative artificial intelligence
Source: J Cheminform. 2025 Oct 1;17:152. doi: 10.1186/s13321-025-01092-3 (PMC12490122; doi:10.1186/s13321-025-01092-3)
Supplement: Supplementary file 6 — Additional file 6 (Table S1: Derived molecular descriptors) [file 13321_2025_1092_MOESM6_ESM.csv]

descriptor	title	description	relevance_notes
valid	Validity Flag	Binary flag indicating if SMILES could be parsed into a valid molecule (1=valid 0=invalid)	Quality control metric to identify malformed chemical structures
MolWt	Molecular Weight	Total molecular weight in Daltons calculated from atomic masses	Larger molecules often have different pharmacokinetics and may favor different classification methods
NumRings	Number of Rings	Total count of all ring systems in the molecule	Key differentiator - chebifier performs better with higher ring counts
NumAromaticRings	Number of Aromatic Rings	Count of aromatic ring systems (benzene-like)	Aromatic systems are common in drugs and natural products
NumAliphaticRings	Number of Aliphatic Rings	Count of non-aromatic saturated/unsaturated rings	Common in steroids and terpenes - may favor specific methods
NumHBD	Hydrogen Bond Donors	Number of hydrogen bond donor groups (OH and NH)	Important for solubility and bioavailability - Lipinski's Rule of Five
NumHBA	Hydrogen Bond Acceptors	Number of hydrogen bond acceptor groups (N and O)	Important for drug-likeness and molecular interactions
TPSA	Topological Polar Surface Area	Surface area of polar atoms in Ų	Correlates with membrane permeability and oral bioavailability
NumRotatableBonds	Number of Rotatable Bonds	Count of single bonds that can freely rotate	Molecular flexibility indicator - affects binding and conformation
FractionCSP3	Fraction of sp3 Carbons	Proportion of tetrahedral carbons to total carbons	Measures 3D complexity and saturation level
NumChiralCenters	Number of Chiral Centers	Count of stereogenic centers (asymmetric carbons)	Stereochemical complexity - important for biological activity
LongestAliphaticChain	Longest Aliphatic Chain	Maximum length of continuous non-aromatic carbon chain	Indicator of lipid-like character and membrane interactions
EsterCount	Ester Group Count	Number of ester functional groups (C(=O)O)	Key for lipids/waxes - ensemble methods perform better with esters
AmideCount	Amide Group Count	Number of amide functional groups (C(=O)N)	Common in peptides and drugs - important functional group
ThioesterCount	Thioester Group Count	Number of thioester groups (C(=O)S)	Found in CoA compounds and some natural products
AmineCount	Amine Group Count	Number of amine groups (primary/secondary/tertiary)	Basic functional groups important in biological systems
QuatAmmoniumCount	Quaternary Ammonium Count	Number of positively charged quaternary nitrogen atoms	Permanent positive charge affects solubility and membrane permeability
PhosphateCount	Phosphate Group Count	Number of phosphate groups P(=O)(O)(O)	Important in nucleotides and phospholipids
PhosphonateLikeCount	Phosphonate Group Count	Number of phosphonate groups P(=O)(O)OC	Phosphorus-containing groups found in some drugs
EpoxideCount	Epoxide Ring Count	Number of three-membered oxygen-containing rings	Reactive functional group found in some natural products
AcetalLikeCount	Acetal Group Count	Number of acetal groups (carbon with two ether linkages)	Common in carbohydrates and glycosides
SugarLikeRingCount	Sugar-like Ring Count	Heuristic count of rings resembling sugar moieties	Attempts to identify carbohydrate-like structures
SteroidLikeScore	Steroid-like Score	Composite score indicating steroid-like characteristics	Combines ring fusion and saturation patterns typical of steroids
FusedRingPairs	Fused Ring Pairs	Number of ring systems sharing two or more atoms	Structural complexity indicator - common in natural products
HeteroAtomFrac	Heteroatom Fraction	Proportion of non-carbon/hydrogen atoms to total atoms	Measures chemical diversity and polarity
CoALikeCue	Coenzyme A Indicator	Binary flag for CoA-like structures (adenine + pantetheine + phosphates)	Specific marker for CoA-containing metabolites
NumBridgeheadAtoms	Bridgehead Atom Count	Number of atoms shared by three or more rings	Indicates complex polycyclic structures like adamantane
NumSpiroAtoms	Spiro Atom Count	Number of atoms shared by exactly two rings (spiro centers)	Found in complex alkaloids and synthetic compounds
SteroidNucleusCount	Steroid Nucleus Count	Number of classic four-ring steroid core structures	Direct detection of steroid scaffolds
GlycerolBackboneCount	Glycerol Backbone Count	Number of glycerol substructures	Key lipid component - strongly favors ensemble/C3P methods
AcylToGlycerolCount	Acyl-Glycerol Linkage Count	Number of ester bonds to glycerol backbones	Specific lipid marker for glycerides and phospholipids
GlycosidicBondCount	Glycosidic Bond Count	Number of O/N-glycosidic linkages between rings	Important for carbohydrate and glycoside detection
PhosphateDiesterCount	Phosphate Diester Count	Number of phosphate groups with two ester bonds	Found in nucleic acids and some phospholipids
PhosphateMonoesterCount	Phosphate Monoester Count	Number of phosphate groups with one ester bond	Common in metabolites and signaling molecules
PyrophosphateCount	Pyrophosphate Count	Number of diphosphate groups (P-O-P)	Found in nucleotides like ATP and CoA
PyranoseRingCount	Pyranose Ring Count	Number of six-membered oxygen-containing rings	Common sugar ring form (glucose/galactose type)
FuranoseRingCount	Furanose Ring Count	Number of five-membered oxygen-containing rings	Common sugar ring form (ribose/fructose type)
SixMemberedAliphaticCount	Six-Membered Aliphatic Ring Count	Number of saturated six-membered carbon rings	Common in steroids and terpenes - structural complexity marker
