# Supplementary material for: Chemical classification program synthesis using generative artificial intelligence
Source: J Cheminform. 2025 Oct 1;17:152. doi: 10.1186/s13321-025-01092-3 (PMC12490122; doi:10.1186/s13321-025-01092-3)
Supplement: Supplementary file 7 — Additional file 7 (Table S2: Full results for C3PO (ensemble) and Chebifier) [file 13321_2025_1092_MOESM7_ESM.xlsx]

## Sheet: Sheet1
chemical_class	code_statistics	true_positives	false_positives	sample_true_negatives	sample_false_negatives	num_true_positives	num_false_positives	num_true_negatives	num_false_negatives	num_negatives	precision	recall	f1	accuracy	negative_predictive_value	train_f1	train_precision	train_accuracy	train_attempt	experiment_name	chemical_name	lines_of_code	log_lines_of_code	max_indent	imports_count	methods_called_count	smarts_strings_count	defs_count	returns_count	complexity
pyrroline	{'lines_of_code': 36, 'log_lines_of_code': 3.58351893845611, 'indent_by_line': [1, 1, 1, 1, 1, 2, 2, 1, 2, 2, 1, 1, 1, 2, 1, 1, 1, 1, 1, 2, 1, 1, 1, 1, 2, 1, 1, 1, 1, 2, 3, 1, 1, 1, 2, 1, 1, 1, 1, 2, 1, 1, 1, 1, 1], 'max_indent': 3, 'imports': ['from rdkit import Chem'], 'imports_count': 1, 'methods_called': ['GetAtomicNum', 'GetBeginAtomIdx', 'append', 'GetBonds', 'AtomRings', 'GetRingInfo', 'Ge…	[{'smiles': 'N1CC(C=C1)C', 'name': '(+)-2,3-Dihydro-3-methyl-1H-pyrrole', 'reason': '5-membered monocyclic ring with one double bond and a nitrogen'}, {'smiles': 'C1CC=[NH+]C1', 'name': '1-pyrrolinium', 'reason': '5-membered monocyclic ring with one double bond and a nitrogen'}, {'smiles': 'C1CC=NC1', 'name': '1-pyrroline', 'reason': '5-membered monocyclic ring with one double bond and a nitrogen…	[{'smiles': 'C/C=C(/C=C(/C[C@H]([C@H](O)C/C=C/C=C/[C@H](CCC/C=C(/C(C1=C(C(NC1=O)=C)[O-])=O)\\C)O)CC)\\C)\\C', 'name': '4-[(2E,7S,8E,10E,13R,14R,16E,18E)-14-ethyl-7,13-dihydroxy-2,16,18-trimethylicosa-2,8,10,16,18-pentaenoyl]-2-methylidene-5-oxo-2,5-dihydro-1H-pyrrol-3-olate', 'reason': '5-membered monocyclic ring with one double bond and a nitrogen'}, {'smiles': '[H][C@]1(CC(Cl)=NO1)[C@H](N)C(O)=…	[{'smiles': 'CCCCCOC(C)OCC', 'name': '1-ethoxy-1-pentoxyethane', 'reason': 'Found 0 rings (must be monocyclic)'}, {'smiles': 'P(OCC(OC(=O)CCCCCCCCCCCCCCCCC)COC(=O)CCCCCC/C=C\\C/C=C\\C/C=C\\C/C=C\\CC)(OCCN(C)C)(O)=O', 'name': 'PE-NMe2(20:4(8Z,11Z,14Z,17Z)/18:0)', 'reason': 'Found 0 rings (must be monocyclic)'}, {'smiles': 'COC(=O)[C@H]1[C@@H](O)[C@@]2(O)c3c(OC)cc(OC)cc3O[C@]2([C@@H]1c1ccccc1)c1ccc…	[{'smiles': 'O=C1N(OC)C(=C)C2=C1[C@H](O)[C@](O)(C)[C@@H](O2)CCCCC', 'name': 'Phaeosphaeride A', 'reason': 'Found 2 rings (must be monocyclic)'}, {'smiles': 'C1CC2=C(CC1)C(N(C2=O)C3=C(C=C(C(=C3)O[C@H](C)C#C)Cl)F)=O', 'name': '(R)-flumipropyn', 'reason': 'Found 3 rings (must be monocyclic)'}, {'smiles': 'O=C1NCC(C1=C(O)C2(C(C(=CC3C2CCCC3O)C)/C=C/C(C(O)/C(=C/CC(O)/C=C/C(C(O)/C=C/CC(O)/C(=C/CC(O)CC4N…	6	23	35531	15		0.206897	0.285714	0.24	0.998932	0.999578	0.325926	0.268293	0.998721	1	ensemble-9	pyrroline	36	3.58352	3	1	10	0	1	6	4.7167
alpha-hydroxy ketone	{'lines_of_code': 34, 'log_lines_of_code': 3.5263605246161616, 'indent_by_line': [1, 1, 1, 0, 1, 2, 0, 1, 2, 2, 1, 1, 1, 2, 0, 1, 1, 1, 1, 2, 0, 1, 1, 1, 2, 0, 1, 1, 2, 2, 2, 2, 3, 3, 3, 4, 5, 3, 0, 1], 'max_indent': 5, 'imports': ['from rdkit import Chem'], 'imports_count': 1, 'methods_called': ['GetAtomicNum', 'GetOtherAtom', 'GetAtomWithIdx', 'MolFromSmarts', 'GetBonds', 'GetSubstructMatches',…	[{'smiles': 'OC[C@H]1C[C@H](Nc2ccc(cc2)[N+]([O-])=O)[C@H](O)C(=O)[C@@H]1O', 'name': 'N-(4-nitrophenyl)-3-oxovalidamine', 'reason': 'Contains ketone with hydroxyl group on adjacent alpha-carbon'}, {'smiles': 'C=1C=C2C(=CC1)NC=C2C[C@@H](C(C(C)C)=O)O', 'name': 'xenocyloin A', 'reason': 'Contains ketone with hydroxyl group on adjacent alpha-carbon'}, {'smiles': 'CC(C)(O)[C@@H](O)CC(=O)[C@](C)(O)[C@H]…	[{'smiles': 'OC(=O)[C@@]12[C@@]3([C@]([C@]4([C@@]([C@H](CC4)C(=O)CO)(CC3)C)[H])(CCC1=CC(=O)CC2)[H])[H]', 'name': '19-Oic-deoxycorticosterone', 'reason': 'Contains ketone with hydroxyl group on adjacent alpha-carbon'}, {'smiles': 'CC(=O)O[C@H]1CO[C@@H](O[C@@H]2C[C@@]3(C)[C@@H]4CC=C5[C@@H](C=C(O)C(=O)C5(C)C)[C@]4(C)CC[C@]3(C)[C@H]2[C@@](C)(O)C(=O)\\C=C\\C(C)(C)O)[C@H](OC(C)=O)[C@H]1O', 'name': 'Spi…	[{'smiles': 'CCCCCOC(C)OCC', 'name': '1-ethoxy-1-pentoxyethane', 'reason': 'No ketone with alpha-hydroxy group detected'}, {'smiles': 'P(OCC(OC(=O)CCCCCCCCCCCCCCCCC)COC(=O)CCCCCC/C=C\\C/C=C\\C/C=C\\C/C=C\\CC)(OCCN(C)C)(O)=O', 'name': 'PE-NMe2(20:4(8Z,11Z,14Z,17Z)/18:0)', 'reason': 'No ketone with alpha-hydroxy group detected'}, {'smiles': 'COC(=O)[C@H]1[C@@H](O)[C@@]2(O)c3c(OC)cc(OC)cc3O[C@]2([C@…	[]	99	796	34680	0		0.110615	1	0.199195	0.977625	1	0.221004	0.124383	0.980035	2	ensemble-9	alpha-hydroxy ketone	34	3.52636	5	1	9	1	1	5	4.70527
sesquiterpenoid	{'lines_of_code': 28, 'log_lines_of_code': 3.332204510175204, 'indent_by_line': [1, 1, 1, 0, 1, 2, 0, 1, 2, 2, 1, 1, 1, 1, 2, 0, 1, 1, 1, 2, 0, 1, 1, 1, 1, 1, 1, 0, 1, 1, 1, 2, 0, 0, 1], 'max_indent': 2, 'imports': ['from rdkit import Chem', 'from rdkit.Chem import AllChem', 'from rdkit.Chem import rdMolDescriptors'], 'imports_count': 3, 'methods_called': ['GetAtoms', 'GetAtomicNum', 'MolFromSmar…	[{'smiles': '[C@]1([C@]2(O[C@@]2(CC=C(C)C)[H])C)([H])CC(CC[C@]13CO3)=O', 'name': '5-dehydro-6-demethoxyfumagillol', 'reason': 'Contains 15 carbons, appears to be built from isoprene units, and contains a ring.'}, {'smiles': 'O[C@@]12C=C(C)[C@H]3C1([C@@](O)(C)CC2)CC(C)(C)C3', 'name': 'Antrodin E', 'reason': 'Contains 15 carbons, appears to be built from isoprene units, and contains a ring.'}, {'sm…	[{'smiles': 'O=C1OCC2=C1[C@@H](O)C[C@@H](C)[C@@H]3C2=CC(C)(C)C3', 'name': 'Tremutin F', 'reason': 'Contains 15 carbons, appears to be built from isoprene units, and contains a ring.'}, {'smiles': 'O1[C@@H](O)[C@@H]2C[C@H](O)[C@]3(C(=C2C1)CC(C)(C)C[C@@H]3O)C', 'name': 'Irlactin D', 'reason': 'Contains 15 carbons, appears to be built from isoprene units, and contains a ring.'}, {'smiles': 'O=CC=1C(…	[{'smiles': 'CCCCCOC(C)OCC', 'name': '1-ethoxy-1-pentoxyethane', 'reason': 'Incorrect number of carbons: 9 (should be 15)'}, {'smiles': 'P(OCC(OC(=O)CCCCCCCCCCCCCCCCC)COC(=O)CCCCCC/C=C\\C/C=C\\C/C=C\\C/C=C\\CC)(OCCN(C)C)(O)=O', 'name': 'PE-NMe2(20:4(8Z,11Z,14Z,17Z)/18:0)', 'reason': 'Incorrect number of carbons: 45 (should be 15)'}, {'smiles': 'COC(=O)[C@H]1[C@@H](O)[C@@]2(O)c3c(OC)cc(OC)cc3O[C@]…	[{'smiles': '[H][C@@]12OC(=O)C(=C)[C@@]1([H])[C@H](OC(=O)C(C)C)C(=O)[C@@H](C)C[C@H](O)C[C@](C)(O)[C@H]2OC(=O)C(\\C)=C/C', 'name': 'cardivin C', 'reason': 'Incorrect number of carbons: 24 (should be 15)'}, {'smiles': 'Br[C@@H]1C(C[C@@](O)(C[C@H]2[C@@H]3[C@](O)(CC[C@@H]([C@@]3(C)C[C@H]2O)Br)C)CC1)(C)C', 'name': 'Irieol B', 'reason': 'Incorrect number of carbons: 20 (should be 15)'}, {'smiles': 'O=C…	248	240	34735	352		0.508197	0.413333	0.455882	0.983359	0.989968	0.408183	0.471688	0.982516	0	ensemble-9	sesquiterpenoid	28	3.3322	2	3	7	1	1	5	3.66644
limonoid	{'lines_of_code': 63, 'log_lines_of_code': 4.143134726391533, 'indent_by_line': [1, 1, 1, 1, 1, 1, 2, 1, 1, 2, 2, 1, 0, 1, 1, 1, 2, 0, 1, 1, 1, 1, 2, 0, 1, 1, 1, 1, 2, 0, 1, 1, 1, 2, 1, 1, 2, 1, 1, 1, 2, 2, 3, 4, 4, 2, 3, 1, 2, 0, 1, 1, 1, 2, 0, 1, 1, 1, 1, 2, 3, 3, 4, 1, 2, 0, 1, 1, 1, 1, 2, 0, 1], 'max_indent': 4, 'imports': ['from rdkit import Chem', 'from rdkit.Chem import rdMolDescriptors'],…	[{'smiles': 'O1[C@@]23[C@]4(C([C@@]5(C(C[C@H]4OC(=O)C)C(C(=O)C=C5)(C)C)C)CC[C@]2([C@@H](OC(=O)[C@@]13[H])C=6C=COC6)C)C', 'name': '(6R,6As,6bR,7aS,10R,10aS,12bR)-10-(furan-3-yl)-4,4,6a,10a,12b-pentamethyl-3,8-dioxo-3,4,4a,5,6,6a,7a,8,10,10a,11,12,12a,12b-tetradecahydronaphtho[2,1-f]oxireno[d]isochromen-6-yl acetate', 'reason': 'Molecule is classified as a limonoid'}, {'smiles': 'CC(=O)O[C@@H]1C[C@…	[{'smiles': 'O1C23C4(C(C5(C(CC4=O)C(C(O)CC5=O)(C)C)C)CCC2(C(OC(=O)C13)C=6C=COC6)C)C', 'name': '7-(Furan-3-yl)-15-hydroxy-1,8,12,16,16-pentamethyl-3,6-dioxapentacyclo[9.8.0.02,4.02,8.012,17]nonadecane-5,13,19-trione', 'reason': 'Molecule is classified as a limonoid'}, {'smiles': 'O1C23C(OC(=O)C12)(C4(O)C(O)(CC56OC5CCC7(C6=C4C(OC7C=8C=COC8)=O)C)C(=O)C3(C)C)C', 'name': 'Dukunolide B', 'reason': 'Mol…	[{'smiles': 'CCCCCOC(C)OCC', 'name': '1-ethoxy-1-pentoxyethane', 'reason': 'Only 0 rings found, need at least 4 rings'}, {'smiles': 'P(OCC(OC(=O)CCCCCCCCCCCCCCCCC)COC(=O)CCCCCC/C=C\\C/C=C\\C/C=C\\C/C=C\\CC)(OCCN(C)C)(O)=O', 'name': 'PE-NMe2(20:4(8Z,11Z,14Z,17Z)/18:0)', 'reason': 'Only 0 rings found, need at least 4 rings'}, {'smiles': 'COC(=O)[C@H]1[C@@H](O)[C@@]2(O)c3c(OC)cc(OC)cc3O[C@]2([C@@H]1…	[{'smiles': '[H][C@@]1(C[C@]([H])([C@H](OC)O1)[C@]1([H])CC=C2[C@@]1(C)C[C@@H](OC(C)=O)[C@@]1([H])[C@@]2(C)[C@@H](C[C@@]2([H])C(C)(C)C(=O)C=C[C@]12C)OC(C)=O)[C@@H](O)C(C)(C)O', 'name': 'Protoxylocarpin E', 'reason': 'No furan ring found in molecule'}, {'smiles': '[H][C@@]1(C[C@]([H])([C@@H](OC)O1)[C@]1([H])CC=C2[C@@]1(C)CC[C@@]1([H])[C@@]2(C)[C@H](O)C[C@@]2([H])C(C)(C)C(=O)C=C[C@]12C)[C@@H](O)C(C)…	14	10	35549	2		0.583333	0.875	0.7	0.999663	0.999944	0.591837	0.53211	0.999438	3	ensemble-9	limonoid	63	4.14313	4	2	14	1	1	8	6.22863
4'-hydroxyflavanones	{'lines_of_code': 19, 'log_lines_of_code': 2.9444389791664403, 'indent_by_line': [1, 1, 1, 0, 1, 2, 0, 1, 2, 2, 1, 1, 1, 1, 1, 2, 0, 1, 1, 1, 1, 1, 2, 1, 1, 0], 'max_indent': 2, 'imports': ['from rdkit import Chem'], 'imports_count': 1, 'methods_called': ['HasSubstructMatch', 'MolFromSmarts', 'MolFromSmiles'], 'methods_called_count': 3, 'smarts_strings': ['[OH]c1ccc([C@H]2CC(=O)c3c(cccc3O)O2)cc1'…	[{'smiles': 'C[C@@H]1O[C@@H](O[C@@H]2[C@@H](O)[C@H](O)[C@@H](CO)O[C@H]2Oc2cc(O)c3C(=O)C[C@H](Oc3c2)c2ccc(O)c(O)c2)[C@H](O)[C@H](O)[C@H]1O', 'name': 'neoeriocitrin', 'reason': "Matches the 4'-hydroxyflavanone structure"}, {'smiles': 'C[C@@H]1O[C@@H](OC[C@H]2O[C@@H](Oc3cc(O)c4C(=O)C[C@H](Oc4c3)c3ccc(O)c(O)c3)[C@H](O)[C@@H](O)[C@@H]2O)[C@H](O)[C@H](O)[C@H]1O', 'name': 'eriocitrin', 'reason': "Matche…	[{'smiles': 'O1C(C(O)C(O)C(O)C1CO)C=2C(O)=C(C3OC(C(O)C(O)C3O)CO)C(O)=C4C2OC(CC4=O)C5=CC=C(O)C=C5', 'name': "(2R)-6,8-Diglucopyranosyl-4',5,7-trihydroxyflavanone", 'reason': "Matches the 4'-hydroxyflavanone structure"}, {'smiles': 'C=1C(=CC(=C2C1OC(C(C2=O)O)C3=CC(=C(C=C3)O)OC4C(C(C(C(O4)C(O)=O)O)O)O)O)O', 'name': "quercetin-3'-glucuronide", 'reason': "Matches the 4'-hydroxyflavanone structure"}, {…	[{'smiles': 'CCCCCOC(C)OCC', 'name': '1-ethoxy-1-pentoxyethane', 'reason': "No 4'-hydroxyflavanone pattern found"}, {'smiles': 'P(OCC(OC(=O)CCCCCCCCCCCCCCCCC)COC(=O)CCCCCC/C=C\\C/C=C\\C/C=C\\C/C=C\\CC)(OCCN(C)C)(O)=O', 'name': 'PE-NMe2(20:4(8Z,11Z,14Z,17Z)/18:0)', 'reason': "No 4'-hydroxyflavanone pattern found"}, {'smiles': 'COC(=O)[C@H]1[C@@H](O)[C@@]2(O)c3c(OC)cc(OC)cc3O[C@]2([C@@H]1c1ccccc1)c…	[{'smiles': 'CC1=C[C@H]([C@@H]([C@H](C1)c1ccc(O)cc1O)C(=O)c1ccc(O)cc1O)c1cc([C@@H]2CC(=O)c3ccc(O)cc3O2)c(O)cc1O', 'name': 'guangsangon N', 'reason': "No 4'-hydroxyflavanone pattern found"}, {'smiles': 'CC(C)=CCc1cc2C(=O)[C@H](O)[C@H](Oc2c(CC=C(C)C)c1O)c1ccc(O)cc1', 'name': 'lespeflorin B2', 'reason': "No 4'-hydroxyflavanone pattern found"}, {'smiles': '[H][C@@]1(O[C@@H]2O[C@H](CO)[C@H](O)[C@H](O)…	14	36	35520	5		0.28	0.736842	0.405797	0.998848	0.999859	0.452962	0.31401	0.998897	2	ensemble-9	4'-hydroxyflavanones	19	2.94444	2	1	3	1	1	3	2.38889
amino acid	{'lines_of_code': 29, 'log_lines_of_code': 3.367295829986474, 'indent_by_line': [1, 1, 1, 1, 0, 1, 2, 0, 1, 2, 2, 1, 1, 1, 1, 1, 2, 1, 1, 1, 1, 1, 1, 1, 1, 1, 1, 1, 1, 2, 2, 2, 3, 2, 3, 1, 1], 'max_indent': 3, 'imports': ['from rdkit import Chem'], 'imports_count': 1, 'methods_called': ['HasSubstructMatch', 'MolFromSmarts', 'MolFromSmiles'], 'methods_called_count': 3, 'smarts_strings': ['C(=O)N[C…	[{'smiles': 'O=C(O)[C@@H](N)/C=C/OCCN', 'name': 'L-2-Amino-4-(2-aminoethoxy)-trans-3-butenoic acid', 'reason': 'Contains both amino and carboxylic acid groups without peptide linkages'}, {'smiles': 'O=[13C](O)[13C@@H]([15NH2])[13CH]([13CH3])[13CH3]', 'name': '((13)C5,(15)N)-valine', 'reason': 'Contains both amino and carboxylic acid groups without peptide linkages'}, {'smiles': 'O(C1=C(C(=C(CC(N)…	[{'smiles': 'P(OC[C@H](OC(=O)CCCCCCCCCCCCC)COC(=O)CC/C=C\\C/C=C\\C/C=C\\C/C=C\\C/C=C\\C/C=C\\CC)(OC[C@H](N)C(O)=O)(O)=O', 'name': 'PS(22:6(4Z,7Z,10Z,13Z,16Z,19Z)/14:0)', 'reason': 'Contains both amino and carboxylic acid groups without peptide linkages'}, {'smiles': 'C1[C@@H](O[C@H]([C@@H]2[C@H]1C3=C(O2)C=CC(=C3)NS(=O)(=O)C4=CC=CC=C4)CO)CC(=O)O', 'name': '2-[(1S,3R,4aR,9aS)-6-(benzenesulfonamido)…	[{'smiles': 'CCCCCOC(C)OCC', 'name': '1-ethoxy-1-pentoxyethane', 'reason': 'Missing amino or carboxylic acid group'}, {'smiles': 'P(OCC(OC(=O)CCCCCCCCCCCCCCCCC)COC(=O)CCCCCC/C=C\\C/C=C\\C/C=C\\C/C=C\\CC)(OCCN(C)C)(O)=O', 'name': 'PE-NMe2(20:4(8Z,11Z,14Z,17Z)/18:0)', 'reason': 'Missing amino or carboxylic acid group'}, {'smiles': 'COC(=O)[C@H]1[C@@H](O)[C@@]2(O)c3c(OC)cc(OC)cc3O[C@]2([C@@H]1c1cccc…	[{'smiles': 'N1(C(CCCC1)C(=O)O)O', 'name': 'N-hydroxypipecolic acid', 'reason': 'Missing amino or carboxylic acid group'}, {'smiles': 'OC(CC(=O)NC[C@H](N)C(O)=O)(CC(O)=O)C(O)=O', 'name': '2-[(L-Alanin-3-ylcarbamoyl)methyl]-2-hydroxybutanedioate', 'reason': 'Contains peptide bond indicative of polymers or peptide sequences'}, {'smiles': 'O1CCN(CC1)CC(O)=O', 'name': 'N-(2-Carboxymethyl)-morpholine'…	234	519	34783	39		0.310757	0.857143	0.45614	0.984315	0.99888	0.434639	0.294437	0.983162	5	ensemble-9	amino acid	29	3.3673	3	1	3	3	1	4	2.87346
epoxide	{'lines_of_code': 20, 'log_lines_of_code': 2.995732273553991, 'indent_by_line': [1, 1, 1, 0, 1, 2, 0, 1, 2, 2, 1, 1, 1, 1, 2, 1, 1, 1, 1, 1, 1, 1, 2, 1, 1], 'max_indent': 2, 'imports': ['from rdkit import Chem'], 'imports_count': 1, 'methods_called': ['HasSubstructMatch', 'MolFromSmarts', 'MolFromSmiles'], 'methods_called_count': 3, 'smarts_strings': ['[OX2]1CC1'], 'smarts_strings_count': 1, 'def…	[{'smiles': '[H][C@]1(CO)CO1', 'name': '(S)-glycidol', 'reason': 'Contains a 3-membered ether ring (epoxide)'}, {'smiles': 'O1C2([C@]3([C@@]4([C@](O[C@@]2([C@H](O)[C@H]3OC(=O)C)[H])(C=C([C@@H](O)C4)C)[H])CO)C)C1', 'name': '3,8,15-Trihydroxy-12,13-epoxytrichothec-9-en-4-yl acetate', 'reason': 'Contains a 3-membered ether ring (epoxide)'}, {'smiles': 'O1[C@H]([C@@H]1C#CCCC)CCCC(O)=O', 'name': '5S,6…	[{'smiles': 'O=C(O[C@H]1[C@@H](OC)[C@@H]([C@@]2(OC2)CC1)C3(O[C@@H]3CC=C(C)C)C)/C=C\\C=C\\C=C\\C=C\\C(=O)OC', 'name': 'Cis-Fumagillin', 'reason': 'Contains a 3-membered ether ring (epoxide)'}, {'smiles': 'O1[C@]2([C@@]1([C@]3([C@]4([C@@]([C@@H]2C)([C@@H](NC4=O)CC5=CC=CC=C5)[H])[C@H](OC(=O)C)C=C[C@@H](C(=O)[C@H](CC=C3)C)C)[H])[H])C', 'name': '18-deoxycytochalasin Q', 'reason': 'Contains a 3-membere…	[{'smiles': 'CCCCCOC(C)OCC', 'name': '1-ethoxy-1-pentoxyethane', 'reason': 'No 3-membered ether ring found'}, {'smiles': 'P(OCC(OC(=O)CCCCCCCCCCCCCCCCC)COC(=O)CCCCCC/C=C\\C/C=C\\C/C=C\\C/C=C\\CC)(OCCN(C)C)(O)=O', 'name': 'PE-NMe2(20:4(8Z,11Z,14Z,17Z)/18:0)', 'reason': 'No 3-membered ether ring found'}, {'smiles': 'COC(=O)[C@H]1[C@@H](O)[C@@]2(O)c3c(OC)cc(OC)cc3O[C@]2([C@@H]1c1ccccc1)c1ccc(OC)cc1'…	[{'smiles': 'C1[C@H]2[C@@H]([C@H](O[C@@H]1O2)/C=C/[C@H](CCCC(C)O)O)C/C=C\\CCCC(=O)O', 'name': '19-hydroxythromboxane A2', 'reason': 'No 3-membered ether ring found'}, {'smiles': 'O[C@@]1([C@]2([C@@]3([C@@](C(C(C)C([C@H]3O)=O)[H])(O[C@@]1([C@H](O)C2)[H])[H])CO)C)CSC[C@H](N)C(O)=O', 'name': 'DON-13-S-cysteine', 'reason': 'No 3-membered ether ring found'}, {'smiles': 'CCCCC[C@H](O)\\C=C\\[C@H]1O[C@H…	175	520	34876	4		0.251799	0.977654	0.400458	0.985271	0.999885	0.382691	0.23688	0.985264	3	ensemble-9	epoxide	20	2.99573	2	1	3	1	1	3	2.39915
primary alcohol	{'lines_of_code': 24, 'log_lines_of_code': 3.1780538303479458, 'indent_by_line': [1, 1, 1, 1, 1, 1, 2, 0, 1, 2, 2, 1, 1, 1, 1, 1, 2, 1, 1, 1, 1, 0, 1, 1, 2, 1, 1, 1, 2, 1, 1], 'max_indent': 2, 'imports': ['from rdkit import Chem'], 'imports_count': 1, 'methods_called': ['HasSubstructMatch', 'MolFromSmarts', 'MolFromSmiles'], 'methods_called_count': 3, 'smarts_strings': ['[CX4;H2][CH2][OX2H]', '"[…	[{'smiles': 'CSCCO', 'name': '2-methylthioethanol', 'reason': 'Contains a primary alcohol group'}, {'smiles': 'OCCC=C', 'name': '3-Buten-1-ol', 'reason': 'Contains a primary alcohol group'}, {'smiles': 'OCCCCCCCCC(O)=O', 'name': '9-hydroxynonanoic acid', 'reason': 'Contains a primary alcohol group'}, {'smiles': 'CCCCCCCCCCCCCO', 'name': 'tridecan-1-ol', 'reason': 'Contains a primary alcohol group…	[{'smiles': 'O=C(O)/C=C/C=C(/C=C/C=C(/[C@H](O)[C@@H](C(=O)O[C@@H]1[C@H]2C(C=C[C@]([C@@]2(C(=O)CCO)C)(O)C)=C[C@H](C1)C)C)\\C)\\C', 'name': 'Calbistrin C', 'reason': 'Contains a primary alcohol group'}, {'smiles': 'O=C1NC(=O)NC(=O)C1(CCO)CC', 'name': 'Barbituric acid, 5-ethyl-5-(2-hydroxyethyl)-', 'reason': 'Contains a primary alcohol group'}, {'smiles': 'N(CC(CO)O)(C(C)=O)C1=C(I)C(C(NCC(CO)O)=O)=C…	[{'smiles': 'CCCCCOC(C)OCC', 'name': '1-ethoxy-1-pentoxyethane', 'reason': 'Does not contain a primary alcohol group'}, {'smiles': 'P(OCC(OC(=O)CCCCCCCCCCCCCCCCC)COC(=O)CCCCCC/C=C\\C/C=C\\C/C=C\\C/C=C\\CC)(OCCN(C)C)(O)=O', 'name': 'PE-NMe2(20:4(8Z,11Z,14Z,17Z)/18:0)', 'reason': 'Does not contain a primary alcohol group'}, {'smiles': 'COC(=O)[C@H]1[C@@H](O)[C@@]2(O)c3c(OC)cc(OC)cc3O[C@]2([C@@H]1c1…	[{'smiles': '[H][C@]1(CO)CO1', 'name': '(S)-glycidol', 'reason': 'Does not contain a primary alcohol group'}, {'smiles': 'N[C@@H](CCCn1c(CO)ccc1C=O)C(O)=O', 'name': '1-(L-norvalin-5-yl)pyrraline', 'reason': 'Does not contain a primary alcohol group'}, {'smiles': 'CC[C@H](CO)\\C=C(\\C)[C@H]1C[C@@H](C[C@@H](O)C(C)(C)[C@]2(O)O[C@@H](C[C@H](OC)[C@@H]2O)C[C@H](OC)[C@@H](O)C(=O)O1)OC', 'name': 'pelorus…	77	388	34988	122		0.165591	0.386935	0.231928	0.985664	0.996525	0.238223	0.170692	0.986022	2	ensemble-9	primary alcohol	24	3.17805	2	1	3	2	1	4	2.63561
aldehyde	{'lines_of_code': 36, 'log_lines_of_code': 3.58351893845611, 'indent_by_line': [1, 1, 1, 0, 1, 2, 0, 1, 2, 2, 1, 1, 1, 1, 1, 2, 0, 1, 1, 1, 1, 1, 2, 2, 2, 2, 2, 2, 2, 2, 3, 3, 3, 4, 4, 4, 4, 4, 4, 2, 2, 1, 2], 'max_indent': 4, 'imports': ['from rdkit import Chem'], 'imports_count': 1, 'methods_called': ['GetAtoms', 'GetAtomicNum', 'GetIdx', 'MolFromSmarts', 'HasSubstructMatch', 'GetSubstructMatch…	[{'smiles': 'O=C/C(=C/CCCCCCCCCCCCCCCC)/CCCCCCCCCCCCC', 'name': '(E)-2-tridecylnonadec-2-enal', 'reason': 'Contains the aldehyde functional group (RC(=O)H)'}, {'smiles': 'CC1C(C=O)=CNC=C1C=O', 'name': '4-methyl-1,4-dihydropyridine-3,5-dicarbaldehyde', 'reason': 'Contains the aldehyde functional group (RC(=O)H)'}, {'smiles': 'C(CC(=O)[H])C#CCCCCC#C', 'name': '4,10-undecadiynal', 'reason': 'Contain…	[{'smiles': '[H][C@](C)(O)[C@@]([H])(O)[C@](C)(O)[C@]([H])(O)C=O', 'name': 'evalose', 'reason': 'Contains the aldehyde functional group (RC(=O)H)'}, {'smiles': 'O=C1[C@@H](O)[C@@]2([C@@H]3[C@@H](CC(C3)(C)C)C=C([C@H]12)C=O)C', 'name': 'Tsugicoline D', 'reason': 'Contains the aldehyde functional group (RC(=O)H)'}, {'smiles': 'O=CC=1C(=C[C@@H]2CC(C)(C)C[C@@H]2[C@H](C1)C)CO', 'name': 'Vellerol', 'rea…	[{'smiles': 'CCCCCOC(C)OCC', 'name': '1-ethoxy-1-pentoxyethane', 'reason': 'Does not contain the aldehyde functional group (RC(=O)H)'}, {'smiles': 'P(OCC(OC(=O)CCCCCCCCCCCCCCCCC)COC(=O)CCCCCC/C=C\\C/C=C\\C/C=C\\C/C=C\\CC)(OCCN(C)C)(O)=O', 'name': 'PE-NMe2(20:4(8Z,11Z,14Z,17Z)/18:0)', 'reason': 'Does not contain the aldehyde functional group (RC(=O)H)'}, {'smiles': 'COC(=O)[C@H]1[C@@H](O)[C@@]2(O)…	[{'smiles': 'N[C@@H](CCCn1c(CO)ccc1C=O)C(O)=O', 'name': '1-(L-norvalin-5-yl)pyrraline', 'reason': 'Contains carbonyl group but is part of a carboxylic acid, ester, or amide'}, {'smiles': '[H]C(=O)C(\\Cl)=C/C=C(/N)C(O)=O', 'name': '2-amino-5-chloro-cis,cis-muconic 6-semialdehyde', 'reason': 'Contains carbonyl group but is part of a carboxylic acid, ester, or amide'}, {'smiles': '[H]C(=O)C1=CC=C(C=…	167	263	35102	43		0.388372	0.795238	0.521875	0.991398	0.998776	0.509851	0.373161	0.991434	2	ensemble-9	aldehyde	36	3.58352	4	1	7	4	1	4	3.9167
cation	{'lines_of_code': 89, 'log_lines_of_code': 4.48863636973214, 'indent_by_line': [1, 1, 1, 1, 1, 1, 1, 1, 1, 1, 1, 1, 1, 1, 1, 1, 1, 1, 1, 1, 1, 1, 1, 1, 2, 1, 1, 2, 2, 1, 1, 1, 2, 1, 1, 1, 1, 1, 1, 1, 1, 1, 1, 1, 1, 1, 1, 1, 1, 1, 1, 2, 1, 2, 1, 2, 0, 1, 1, 2, 2, 2, 3, 2, 3, 2, 3, 1, 1, 1, 2, 2, 3, 2, 3, 3, 4, 4, 3, 4, 4, 1, 1, 1, 2, 1, 1, 1, 1, 1, 1, 2, 2, 3, 3, 3, 2, 3, 1, 1, 1, 0], 'max_indent'…	[{'smiles': 'COc1cc2[nH]c3c(C)[nH+]ccc3c2cc1Br', 'name': '6-bromoharminium(1+)', 'reason': 'Molecule has net positive charge and a robust cationic substructure.'}, {'smiles': 'CCCCCCCCCCCCCCCCCCCCOC[C@H](COP([O-])(=O)OCC[N+](C)(C)C)OC(=O)CCCCCCCCCCC\\C=C/C\\C=C/CCCCC', 'name': '1-icosyl-2-[(13Z,16Z)-docosadienoyl]-sn-glycero-3-phosphocholine', 'reason': 'Molecule has net zero charge but contains …	[{'smiles': 'ClC1=C(Cl)C=CC=C1C=2N=[N+](C(=N)NC2N)C', 'name': '2-methyllamotrigine', 'reason': 'Molecule has net positive charge and a robust cationic substructure.'}, {'smiles': 'ClC1=C2OC3=C(C(=C(N4N=C(CCNC(=O)[C@@H](NC(=O)[C@@H]([N+](C)(C)C)CC5=CC=CC=C5)CC6=CC=CC=C6)C=C4)C(=C3)O)C(=O)OC)C(C2=C(O)C(=C1C)Cl)=O', 'name': 'Flavipeside A', 'reason': 'Molecule has net positive charge and a robust ca…	[{'smiles': 'CCCCCOC(C)OCC', 'name': '1-ethoxy-1-pentoxyethane', 'reason': 'Molecule has net zero charge without sufficient indicators of a permanent cation.'}, {'smiles': 'P(OCC(OC(=O)CCCCCCCCCCCCCCCCC)COC(=O)CCCCCC/C=C\\C/C=C\\C/C=C\\C/C=C\\CC)(OCCN(C)C)(O)=O', 'name': 'PE-NMe2(20:4(8Z,11Z,14Z,17Z)/18:0)', 'reason': 'Molecule has net zero charge without sufficient indicators of a permanent cati…	[{'smiles': 'CSCCC([NH3+])C(O)=O', 'name': 'methioninium', 'reason': 'Small molecule (MW=150.1 Da) with net positive charge but no robust cationic group; likely only pH–dependent protonation.'}, {'smiles': '[H][B+]([H])[H]', 'name': 'trihydridoboron(.1+)', 'reason': 'Invalid SMILES string'}, {'smiles': 'NC(=O)NC[NH3+]', 'name': 'N-(ammoniomethyl)urea', 'reason': 'Small molecule (MW=90.1 Da) with …	526	239	34676	134		0.687582	0.79697	0.738246	0.989515	0.996151	0.771899	0.728791	0.990759	5	ensemble-9	cation	89	4.48864	4	2	10	3	1	11	6.09773
epoxy fatty acid	{'lines_of_code': 102, 'log_lines_of_code': 4.624972813284271, 'indent_by_line': [1, 1, 1, 1, 1, 1, 1, 1, 1, 1, 1, 1, 1, 1, 2, 2, 1, 2, 2, 1, 1, 1, 2, 1, 1, 1, 1, 1, 1, 2, 1, 1, 1, 1, 2, 1, 1, 1, 1, 1, 2, 2, 1, 1, 1, 1, 1, 1, 1, 1, 1, 2, 2, 3, 4, 2, 0, 1, 2, 2, 2, 2, 3, 2, 2, 2, 3, 2, 2, 3, 4, 2, 0, 1, 1, 1, 1, 2, 2, 2, 3, 3, 4, 3, 4, 4, 4, 5, 4, 2, 0, 1, 1, 1, 2, 2, 2, 2, 3, 4, 4, 4, 5, 0, 1, 1,…	[{'smiles': 'C1(\\C=C\\C=C\\C=C/C=C/[C@H](C/C=C\\CC)O)C(C/C=C\\CCC(O)=O)O1', 'name': '(4Z,9E,11E,13Z,15E,17S,19Z)-7,8-epoxy-17-hydroxydocosahexaenoic acid', 'reason': 'Molecule has a carboxylic acid group, a sufficiently long aliphatic chain, and an epoxide ring.'}, {'smiles': 'C(\\CC)=C\\CC1C(C/C=C\\C/C=C\\C/C=C\\CCCC(=O)O)O1', 'name': '(5Z,8Z,11Z,17Z)-14,15-epoxyicosatetraenoic acid', 'reason':…	[{'smiles': 'O=C(C([C@@H](OC)[C@@H]([C@@H](O)CC(=O)O)C)(C)C)[C@H](C[C@@H]([C@H](O)[C@]1(O[C@@H]1[C@H](C=C(C)C)C)C)C)C', 'name': 'Gephyronic acid', 'reason': 'Molecule has a carboxylic acid group, a sufficiently long aliphatic chain, and an epoxide ring.'}, {'smiles': 'CCCCCC1OC1CC(O)C(O)CCCCCCCC(O)=O', 'name': '9,10-Dihydroxy-12,13-epoxyoctadecanoate', 'reason': 'Molecule has a carboxylic acid gr…	[{'smiles': 'CCCCCOC(C)OCC', 'name': '1-ethoxy-1-pentoxyethane', 'reason': 'Missing carboxylic acid group (fatty acid functionality)'}, {'smiles': 'P(OCC(OC(=O)CCCCCCCCCCCCCCCCC)COC(=O)CCCCCC/C=C\\C/C=C\\C/C=C\\C/C=C\\CC)(OCCN(C)C)(O)=O', 'name': 'PE-NMe2(20:4(8Z,11Z,14Z,17Z)/18:0)', 'reason': 'Missing carboxylic acid group (fatty acid functionality)'}, {'smiles': 'COC(=O)[C@H]1[C@@H](O)[C@@]2(O)…	[{'smiles': 'O1[C@H]([C@@H]1C#CCCC)CCCC(O)=O', 'name': '5S,6S-epoxy-7-undecynoic acid', 'reason': 'Too few carbon atoms (11); not long enough to be a fatty acid'}, {'smiles': 'O=C(O)C=C([C@H]1O[C@@H]1[C@H]2C(=C)CCCC2(C)C)C', 'name': 'Phellinulin D', 'reason': 'Too few carbon atoms (15); not long enough to be a fatty acid'}, {'smiles': 'O1C(C1C/C=C\\C/C=C\\C/C=C\\C/C=C\\C/C=C\\CC)CCC(OC)=O', 'name…	21	8	35542	4		0.724138	0.84	0.777778	0.999663	0.999887	0.766839	0.649123	0.999684	1	ensemble-9	epoxy fatty acid	102	4.62497	5	2	13	2	4	13	7.92499
flavonoid	{'lines_of_code': 36, 'log_lines_of_code': 3.58351893845611, 'indent_by_line': [1, 1, 1, 1, 1, 1, 1, 1, 2, 1, 1, 2, 2, 1, 1, 1, 2, 1, 1, 1, 1, 1, 1, 1, 1, 1, 1, 1, 1, 1, 1, 1, 2, 1, 2, 1, 2, 1, 1, 1, 0, 1, 1, 1, 1], 'max_indent': 2, 'imports': ['from rdkit import Chem'], 'imports_count': 1, 'methods_called': ['HasSubstructMatch', 'MolFromSmarts', 'MolFromSmiles'], 'methods_called_count': 3, 'smar…	[{'smiles': 'O1C(CC(=O)C=2C1=C(O)C=CC2O)C3=CC=C(O)C=C3', 'name': "4',5,8-Trihydroxyflavanone", 'reason': 'Molecule contains a flavanone (2-phenylchroman-4-one) flavonoid scaffold.'}, {'smiles': 'O1[C@@](CC(=O)C2=C1C(C[C@@H](CC=C(C)C)C(C)=C)=C(O)C=C2)(C3=C(OC)C=C(O)C=C3)[H]', 'name': 'Alopecurone G', 'reason': 'Molecule contains a flavanone (2-phenylchroman-4-one) flavonoid scaffold.'}, {'smiles':…	[{'smiles': 'O1C(CC(=O)C2=C1C=CC(OC)=C2)C3=CC(OC)=C(OC)C=C3', 'name': "6,3',4'-Trimethoxyflavanone", 'reason': 'Molecule contains a flavanone (2-phenylchroman-4-one) flavonoid scaffold.'}, {'smiles': 'O1C(CC(=O)C=2C1=C(CC=3C(O)=CC=CC3)C(O)=CC2O)C4=CC=CC=C4', 'name': 'Chamanetin', 'reason': 'Molecule contains a flavanone (2-phenylchroman-4-one) flavonoid scaffold.'}, {'smiles': 'O1C(C(O)C(O)C(O)C1…	[{'smiles': 'CCCCCOC(C)OCC', 'name': '1-ethoxy-1-pentoxyethane', 'reason': 'No recognizable flavonoid scaffold (based on classical flavone/flavanone/flavanol cores) was detected.'}, {'smiles': 'P(OCC(OC(=O)CCCCCCCCCCCCCCCCC)COC(=O)CCCCCC/C=C\\C/C=C\\C/C=C\\C/C=C\\CC)(OCCN(C)C)(O)=O', 'name': 'PE-NMe2(20:4(8Z,11Z,14Z,17Z)/18:0)', 'reason': 'No recognizable flavonoid scaffold (based on classical fl…	[{'smiles': 'O1[C@@H]([C@@H](O)CC=2C1=C(O)C(O)=C(O)C2O)C3=CC(O)=C(O)C=C3', 'name': 'Elephantorrhizol', 'reason': 'No recognizable flavonoid scaffold (based on classical flavone/flavanone/flavanol cores) was detected.'}, {'smiles': 'O1C([C@H](O)[C@H](O)C(O)[C@@H]1OC=2C=3C(=[O+]C(=C(O)C3)C4=CC=C(O)C=C4)C=C(O)C2)CO', 'name': 'Pelargonidin 5-galactoside', 'reason': 'No recognizable flavonoid scaffold…	93	65	35178	239		0.588608	0.28012	0.379592	0.991455	0.993252	0.350402	0.571195	0.990907	5	ensemble-9	flavonoid	36	3.58352	2	1	3	3	1	5	2.9167
polyphenol	{'lines_of_code': 36, 'log_lines_of_code': 3.58351893845611, 'indent_by_line': [1, 1, 1, 1, 0, 1, 2, 0, 1, 2, 2, 1, 1, 1, 2, 0, 1, 1, 2, 1, 2, 2, 0, 1, 1, 1, 2, 0, 1, 1, 1, 0, 1, 1, 0, 1, 2, 3, 0, 0, 0, 0, 0, 1, 0, 1, 2, 1, 2], 'max_indent': 3, 'imports': ['from rdkit import Chem'], 'imports_count': 1, 'methods_called': ['Kekulize', 'SanitizeMol', 'MolFromSmarts', 'HasSubstructMatch', 'AtomRings'…	[{'smiles': 'Oc1ccc2C(=O)[C@H](Cc3ccc(O)c(O)c3)COc2c1', 'name': '3-deoxysappanone B', 'reason': 'Molecule is a polyphenol with 2 benzene rings each substituted by at least one hydroxy group'}, {'smiles': 'CC(C)=CCc1ccc2OC3C(COc4c(C)cc(O)c(C(=O)c2c1O)c34)C(C)(C)O', 'name': 'arugosin C', 'reason': 'Molecule is a polyphenol with 2 benzene rings each substituted by at least one hydroxy group'}, {'smi…	[{'smiles': 'COc1cc(O)cc(C(O)=O)c1C(=O)c1c(O)cc(C)cc1O', 'name': 'demethylsulochrin', 'reason': 'Molecule is a polyphenol with 2 benzene rings each substituted by at least one hydroxy group'}, {'smiles': 'O=C(OC1=CC(O)=C(C(=O)OCC(O)C(O)CO)C(=C1)C)C2=C(O)C=C(O)C=C2C', 'name': 'Erythrin', 'reason': 'Molecule is a polyphenol with 2 benzene rings each substituted by at least one hydroxy group'}, {'sm…	[{'smiles': 'CCCCCOC(C)OCC', 'name': '1-ethoxy-1-pentoxyethane', 'reason': 'Molecule has 0 benzene rings with hydroxy substitution, needs at least 2 to be a polyphenol'}, {'smiles': 'P(OCC(OC(=O)CCCCCCCCCCCCCCCCC)COC(=O)CCCCCC/C=C\\C/C=C\\C/C=C\\C/C=C\\CC)(OCCN(C)C)(O)=O', 'name': 'PE-NMe2(20:4(8Z,11Z,14Z,17Z)/18:0)', 'reason': 'Molecule has 0 benzene rings with hydroxy substitution, needs at lea…	[{'smiles': 'CC(C)CCCCCCCC(=O)N[C@@H]1[C@@H](O)[C@H](O)[C@@H](CO)O[C@H]1Oc1c2Oc3ccc(C[C@H]4NC(=O)[C@H](N)c5ccc(O)c(Oc6cc(O)cc(c6)[C@H](NC4=O)C(=O)N[C@@H]4c(c2)cc1Oc1ccc(cc1Cl)[C@@H](O[C@@H]1O[C@H](CO)[C@@H](O)[C@H](O)[C@H]1NC(C)=O)[C@@H]1NC(=O)[C@H](NC4=O)c2ccc(O)c(c2)-c2c(O[C@H]4O[C@H](CO)[C@@H](O)[C@H](O)[C@@H]4O)cc(O)cc2[C@H](NC1=O)C(O)=O)c5)cc3Cl', 'name': 'teicoplanin A2-5', 'reason': 'Conta…	125	1460	33946	44		0.0788644	0.739645	0.142531	0.957723	0.998706	0.145527	0.0806069	0.957913	3	ensemble-9	polyphenol	36	3.58352	3	1	7	1	1	4	3.7167
icosanoid	{'lines_of_code': 53, 'log_lines_of_code': 3.970291913552122, 'indent_by_line': [1, 1, 1, 0, 1, 2, 0, 1, 2, 2, 1, 1, 1, 1, 1, 2, 0, 1, 1, 1, 2, 0, 1, 1, 1, 2, 0, 1, 1, 1, 2, 0, 1, 1, 1, 1, 1, 1, 1, 1, 1, 1, 1, 0, 1, 1, 1, 1, 1, 0, 1, 2, 0, 1, 1, 1, 1, 0, 1, 1, 1, 0, 1, 2, 0, 1], 'max_indent': 2, 'imports': ['from rdkit import Chem', 'from rdkit.Chem import rdMolDescriptors'], 'imports_count': 2, …	[{'smiles': 'O=C(CCCC(O)=O)/C=C/C=C\\C=C\\[C@H](C/C=C\\CCCCC)O', 'name': '(6E,8Z,10E,12S,14Z)-12-hydroxy-5-oxoicosatetraenoic acid', 'reason': 'Contains characteristic icosanoid structure with multiple double bonds and oxygen-containing functional groups'}, {'smiles': '[C@@H]1(CC[C@@H](O)CCCCC)[C@H]([C@H](C[C@H]1O)O)C/C=C\\CCCC(O)=O', 'name': '13,14-dihydroprostaglandin F2alpha', 'reason': 'Conta…	[{'smiles': 'SC[C@H](N)C(=O)N[C@H](C(=O)N[C@@H](CC1=CC=CC=C1)C(O)=O)CC(O)=O', 'name': 'Cys-Asp-Phe', 'reason': 'Contains characteristic icosanoid structure with multiple double bonds and oxygen-containing functional groups'}, {'smiles': '[Na+].Nc1nc(=O)c2N(C=O)C(CNc3ccc(cc3)C(=O)N[C@@H](CCC(O)=O)C([O-])=O)CNc2[nH]1', 'name': 'Sodium folinate', 'reason': 'Contains characteristic icosanoid structur…	[{'smiles': 'CCCCCOC(C)OCC', 'name': '1-ethoxy-1-pentoxyethane', 'reason': 'Expected at least 16 carbons, found 9'}, {'smiles': 'P(OCC(OC(=O)CCCCCCCCCCCCCCCCC)COC(=O)CCCCCC/C=C\\C/C=C\\C/C=C\\C/C=C\\CC)(OCCN(C)C)(O)=O', 'name': 'PE-NMe2(20:4(8Z,11Z,14Z,17Z)/18:0)', 'reason': 'No characteristic icosanoid structural patterns found'}, {'smiles': 'COC(=O)[C@H]1[C@@H](O)[C@@]2(O)c3c(OC)cc(OC)cc3O[C@]2…	[{'smiles': 'P(OCC[N+](C)(C)C)(OC[C@H](OC(=O)CCC/C=C\\C[C@@H]1[C@H]([C@H](O)CC1=O)/C=C/[C@@H](O)CCCCC)COC(=O)CCCCCCCCCCC=2OC(=C(C2C)C)CCCCC)([O-])=O', 'name': 'PC(DiMe(11,5)/PGE2)', 'reason': 'No characteristic icosanoid structural patterns found'}, {'smiles': 'O(C(=O)CCCCCCC/C=C\\C/C=C\\C/C=C\\CC)C[C@H](O)COC(=O)CCCCCC/C=C\\C/C=C\\C/C=C\\CCCCC', 'name': 'DG(20:3n6/0:0/18:3n3)', 'reason': 'No cha…	124	5470	29909	72		0.0221666	0.632653	0.0428325	0.844216	0.997598	0.828767	1	0.707602	4	ensemble-9	icosanoid	53	3.97029	2	2	7	8	1	7	4.19406
aldoxime	{'lines_of_code': 21, 'log_lines_of_code': 3.044522437723423, 'indent_by_line': [1, 1, 1, 0, 1, 2, 0, 1, 2, 2, 1, 1, 1, 1, 2, 0, 1, 1, 1, 1, 1, 1, 2, 1, 2], 'max_indent': 2, 'imports': ['from rdkit import Chem'], 'imports_count': 1, 'methods_called': ['HasSubstructMatch', 'MolFromSmarts', 'MolFromSmiles'], 'methods_called_count': 3, 'smarts_strings': ['[C;D2]([#6])=[NX2]-[OX2H]'], 'smarts_strings…	[{'smiles': 'C(\\CCCCCCSC)=N/O', 'name': '(E)-7-(methylsulfanyl)heptanal oxime', 'reason': 'Contains aldoxime group (R-CH=N-OH)'}, {'smiles': 'C(C=NO)CC', 'name': 'butanal oxime', 'reason': 'Contains aldoxime group (R-CH=N-OH)'}, {'smiles': '[H]\\C(C)=N/O', 'name': '(E)-acetaldehyde oxime', 'reason': 'Contains aldoxime group (R-CH=N-OH)'}, {'smiles': 'C(CCSC)=NO', 'name': '3-(methylsulfanyl)propa…	[{'smiles': 'S(C1=C(OC)C=C(C2=NC=CC(=C2)C)N=C1C=NO)C', 'name': 'Collismycin M4', 'reason': 'Contains aldoxime group (R-CH=N-OH)'}, {'smiles': 'O/N=C\\CCC1=CC=CC=C1', 'name': '3-Phenylpropionaldoxim', 'reason': 'Contains aldoxime group (R-CH=N-OH)'}, {'smiles': '[I-].C[n+]1ccccc1\\C=N\\O', 'name': 'pralidoxime iodide', 'reason': 'Contains aldoxime group (R-CH=N-OH)'}, {'smiles': 'O/N=C\\C=1C=2C(N=…	[{'smiles': 'CCCCCOC(C)OCC', 'name': '1-ethoxy-1-pentoxyethane', 'reason': 'No aldoxime group detected'}, {'smiles': 'P(OCC(OC(=O)CCCCCCCCCCCCCCCCC)COC(=O)CCCCCC/C=C\\C/C=C\\C/C=C\\C/C=C\\CC)(OCCN(C)C)(O)=O', 'name': 'PE-NMe2(20:4(8Z,11Z,14Z,17Z)/18:0)', 'reason': 'No aldoxime group detected'}, {'smiles': 'COC(=O)[C@H]1[C@@H](O)[C@@]2(O)c3c(OC)cc(OC)cc3O[C@]2([C@@H]1c1ccccc1)c1ccc(OC)cc1', 'name'…	[{'smiles': 'ClC=1C=C(OCC(O)=O)C=CC1', 'name': '3-Chlorophenoxyacetic acid', 'reason': 'No aldoxime group detected'}]	13	4	35557	1		0.764706	0.928571	0.83871	0.999859	0.999972	0.774194	0.64	0.999803	2	ensemble-9	aldoxime	21	3.04452	2	1	3	1	1	3	2.4089
3-hydroxy fatty acyl-CoA	{'lines_of_code': 39, 'log_lines_of_code': 3.6635616461296463, 'indent_by_line': [1, 1, 1, 1, 0, 1, 2, 0, 1, 2, 2, 1, 1, 1, 1, 1, 2, 0, 1, 1, 1, 2, 0, 1, 1, 1, 1, 2, 0, 1, 1, 1, 1, 1, 2, 0, 1, 1, 1, 2, 0, 1, 1, 1, 1, 2, 0, 1], 'max_indent': 2, 'imports': ['from rdkit import Chem', 'from rdkit.Chem import AllChem', 'from rdkit.Chem import rdMolDescriptors'], 'imports_count': 3, 'methods_called': […	[{'smiles': 'CC\\C=C/C\\C=C/C\\C=C/C\\C=C/C\\C=C/CCC[C@@H](O)CC(=O)SCCNC(=O)CCNC(=O)[C@H](O)C(C)(C)COP(O)(=O)OP(O)(=O)OC[C@H]1O[C@H]([C@H](O)[C@@H]1OP(O)(O)=O)n1cnc2c(N)ncnc12', 'name': '(3R,7Z,10Z,13Z,16Z,19Z)-3-hydroxydocosapentaenoyl-CoA', 'reason': 'Contains thioester bond, 3-hydroxy group on the third carbon, and fatty acid chain'}, {'smiles': 'CCCCCCCCCCCCCCCCCCCCC[C@@H](O)CC(=O)SCCNC(=O)CC…	[{'smiles': 'C[C@@H]1O[C@@H](OCCCCCCCCCCCCCCCCC[C@@H](O)CC(=O)SCCNC(=O)CCNC(=O)[C@H](O)C(C)(C)COP([O-])(=O)OP([O-])(=O)OC[C@H]2O[C@H]([C@H](O)[C@@H]2OP([O-])([O-])=O)N3C=NC4=C(N)N=CN=C34)[C@H](O)C[C@H]1O', 'name': 'bhos#36-CoA(4-)', 'reason': 'Contains thioester bond, 3-hydroxy group on the third carbon, and fatty acid chain'}, {'smiles': 'CC(C)CCCC(C)CCCC(C)CCC(O)C(C)C(=O)SCCNC(=O)CCNC(=O)[C@H](…	[{'smiles': 'CCCCCOC(C)OCC', 'name': '1-ethoxy-1-pentoxyethane', 'reason': 'No thioester bond (CoA linkage) found'}, {'smiles': 'P(OCC(OC(=O)CCCCCCCCCCCCCCCCC)COC(=O)CCCCCC/C=C\\C/C=C\\C/C=C\\C/C=C\\CC)(OCCN(C)C)(O)=O', 'name': 'PE-NMe2(20:4(8Z,11Z,14Z,17Z)/18:0)', 'reason': 'No thioester bond (CoA linkage) found'}, {'smiles': 'COC(=O)[C@H]1[C@@H](O)[C@@]2(O)c3c(OC)cc(OC)cc3O[C@]2([C@@H]1c1ccccc1…	[{'smiles': 'CC(C)(COP(O)(=O)OP(O)(=O)OC[C@H]1O[C@H]([C@H](O)[C@@H]1OP(O)(O)=O)n1cnc2c(N)ncnc12)[C@@H](O)C(=O)NCCC(=O)NCCSC(=O)CCO', 'name': '3-hydroxypropanoyl-CoA', 'reason': 'No 3-hydroxy group found on the third carbon from the thioester bond'}]	12	32	35530	1		0.272727	0.923077	0.421053	0.999072	0.999972	0.414286	0.282927	0.998848	2	ensemble-9	3-hydroxy fatty acyl-CoA	39	3.66356	2	3	5	3	1	7	3.73271
chalcones	{'lines_of_code': 32, 'log_lines_of_code': 3.4657359027997265, 'indent_by_line': [1, 1, 1, 0, 1, 2, 0, 1, 2, 2, 1, 1, 1, 1, 1, 2, 0, 1, 1, 1, 1, 1, 2, 0, 1, 1, 1, 2, 0, 1, 1, 1, 1, 1, 2, 0, 1, 1, 1, 2, 0, 1, 0, 0], 'max_indent': 2, 'imports': ['from rdkit import Chem', 'from rdkit.Chem import AllChem', 'from rdkit.Chem import rdMolDescriptors'], 'imports_count': 3, 'methods_called': ['GetAtoms', …	[{'smiles': 'O(C1=CC=C(C=C1)C(=O)\\C=C\\C2=CC=CC=C2)C', 'name': "4'-Methoxychalcone", 'reason': 'Contains the core chalcone structure (Ar-CH=CH-C(=O)-Ar or Ar-CH2-CH2-C(=O)-Ar) with possible substitutions on the aromatic rings'}, {'smiles': 'O(C=1C(=C(O)C(C(=O)CCC2=CC=C(O)C=C2)=C(O)C1C)C)C', 'name': "4,2',6'-Trihydroxy-4'-methoxy-3',5'-dimethyldihydrochalcone", 'reason': 'Contains the core chalco…	[{'smiles': 'COc1cc(O)c(C(=O)CCc2ccccc2)c(O)c1', 'name': "2',6'-dihydroxy-4'-methoxydihydrochalcone", 'reason': 'Contains the core chalcone structure (Ar-CH=CH-C(=O)-Ar or Ar-CH2-CH2-C(=O)-Ar) with possible substitutions on the aromatic rings'}, {'smiles': 'O1C(C(O)C(O)C(O)C1OC2=CC(O)=C(C(O)=C2)C(=O)/C=C/C3=CC(O)=C(O)C=C3)CO', 'name': "3,4,2',4',6'-Pentahydroxychalcone 4'-glucoside", 'reason': 'C…	[{'smiles': 'CCCCCOC(C)OCC', 'name': '1-ethoxy-1-pentoxyethane', 'reason': 'No chalcone core structure found (Ar-CH=CH-C(=O)-Ar or Ar-CH2-CH2-C(=O)-Ar)'}, {'smiles': 'P(OCC(OC(=O)CCCCCCCCCCCCCCCCC)COC(=O)CCCCCC/C=C\\C/C=C\\C/C=C\\C/C=C\\CC)(OCCN(C)C)(O)=O', 'name': 'PE-NMe2(20:4(8Z,11Z,14Z,17Z)/18:0)', 'reason': 'No chalcone core structure found (Ar-CH=CH-C(=O)-Ar or Ar-CH2-CH2-C(=O)-Ar)'}, {'smi…	[{'smiles': 'O(C=1C(CC=C(C)C)=CC(=C(OC)C1)C(=O)/C=C(\\O)/C2=CC=3OCOC3C=C2)C', 'name': 'Pongagallone B', 'reason': 'No chalcone core structure found (Ar-CH=CH-C(=O)-Ar or Ar-CH2-CH2-C(=O)-Ar)'}, {'smiles': 'CO\\C(=C/C(=O)c1ccccc1)c1c(OC)cc2OC(C)(C)C=Cc2c1OC', 'name': 'praecanson A', 'reason': 'No chalcone core structure found (Ar-CH=CH-C(=O)-Ar or Ar-CH2-CH2-C(=O)-Ar)'}, {'smiles': 'C1=CC(=C(C=C1C…	46	28	35497	4		0.621622	0.92	0.741935	0.9991	0.999887	0.776515	0.672131	0.998787	1	ensemble-9	chalcones	32	3.46574	2	3	6	5	1	6	3.69315
diradylglycerol	{'lines_of_code': 63, 'log_lines_of_code': 4.143134726391533, 'indent_by_line': [1, 1, 1, 0, 1, 2, 0, 1, 2, 2, 1, 1, 1, 2, 1, 1, 1, 2, 2, 2, 2, 2, 2, 2, 3, 3, 2, 2, 2, 3, 4, 3, 3, 4, 4, 3, 4, 4, 5, 5, 6, 6, 7, 2, 2, 1, 1, 1, 1, 2, 2, 3, 2, 2, 3, 2, 2, 2, 3, 2, 2, 0, 0, 0, 0, 1, 1, 0, 1, 1, 1, 1, 1], 'max_indent': 7, 'imports': ['from rdkit import Chem'], 'imports_count': 1, 'methods_called': ['Ge…	[{'smiles': 'O(C[C@](CO)(OC(CCCCCC/C=C\\C/C=C\\C/C=C\\CCCCC)=O)[H])C(CCCCCCCCC/C=C\\CCCCCCCC)=O', 'name': 'DG(20:1(11Z)/20:3(8Z,11Z,14Z)/0:0)', 'reason': 'Found glycerol backbone (central carbon idx 2) with two substituted positions and one free hydroxyl. Backbone oxygen details: [(1, 0, False), (2, 5, False), (3, 4, True)]'}, {'smiles': 'O(C(=O)CCCCCCC/C=C\\CCCCCCCC)C(CO)COC(CCCCCCCCCCCCCCCCCCC)…	[{'smiles': 'O1C(CCCCCCCCCCCCC(O[C@H](COC(=O)CCCCCCCCCCC=2OC(=C(C2C)C)CCC)CO)=O)=C(C(=C1CCCCC)C)C', 'name': 'DG(11D3/13D5/0:0)', 'reason': 'Found glycerol backbone (central carbon idx 16) with two substituted positions and one free hydroxyl. Backbone oxygen details: [(16, 15, False), (17, 18, False), (41, 42, True)]'}, {'smiles': 'O1C(OC(COC2O[C@@H]([C@@H](O)[C@H](O)[C@H]2O)CO)CO)[C@H](O)[C@@H](O…	[{'smiles': 'CCCCCOC(C)OCC', 'name': '1-ethoxy-1-pentoxyethane', 'reason': 'No glycerol backbone with exactly two substituted oxygen groups and one free hydroxyl was identified. No candidate glycerol backbone was found.'}, {'smiles': 'P(OCC(OC(=O)CCCCCCCCCCCCCCCCC)COC(=O)CCCCCC/C=C\\C/C=C\\C/C=C\\C/C=C\\CC)(OCCN(C)C)(O)=O', 'name': 'PE-NMe2(20:4(8Z,11Z,14Z,17Z)/18:0)', 'reason': 'No glycerol back…	[{'smiles': 'O(CCCCCCCCCCCCCCCCCC)[C@@H](COC(=O)CCCCCCCCCCCCCC)COC(=O)CCCCCCCCCCC/C=C\\C/C=C\\CCCCC', 'name': '(2S)-2-(Octadecyloxy)-3-(pentadecanoyloxy)propyl (13Z,16Z)-docosa-13,16-dienoate', 'reason': 'No glycerol backbone with exactly two substituted oxygen groups and one free hydroxyl was identified. Candidate glycerol backbone (central carbon idx 19) found, but oxygens show freeOH: 0 and su…	167	41	35355	12		0.802885	0.932961	0.863049	0.99851	0.999661	0.864454	0.812744	0.998623	3	ensemble-9	diradylglycerol	63	4.14313	7	1	12	0	2	6	6.22863
D-hexose	{'lines_of_code': 103, 'log_lines_of_code': 4.634728988229636, 'indent_by_line': [1, 1, 1, 1, 1, 1, 2, 2, 1, 2, 2, 1, 2, 1, 1, 1, 1, 1, 2, 1, 1, 1, 1, 1, 1, 1, 1, 1, 2, 1, 2, 1, 1, 1, 1, 1, 1, 1, 2, 3, 2, 2, 3, 2, 2, 3, 2, 2, 2, 3, 2, 2, 2, 3, 2, 2, 2, 3, 4, 4, 5, 2, 3, 2, 2, 1, 1, 2, 1, 2, 1, 1, 1, 1, 1, 1, 1, 1, 1, 1, 2, 3, 2, 3, 2, 2, 2, 3, 4, 2, 3, 2, 2, 2, 1, 1, 2, 1, 1, 1, 1, 2, 1, 1, 2, 1,…	[{'smiles': 'OC[C@H]1O[C@H](O)[C@@H](O)[C@H](O)[C@@H]1O', 'name': 'alpha-D-altropyranose', 'reason': 'Molecule is a D-hexose: 6 carbons with a sugar ring and the C5 center in R configuration'}, {'smiles': 'OC[C@H]1O[C@@H](O)[C@H](O)[C@@H](O)[C@H]1O', 'name': 'beta-D-galactose', 'reason': 'Molecule is a D-hexose: 6 carbons with a sugar ring and the C5 center in R configuration'}, {'smiles': 'OC[C@…	[{'smiles': 'OC[C@@]1(O)OC[C@H](O)[C@H](O)[C@H]1O', 'name': 'alpha-L-fructopyranose', 'reason': 'Molecule is a D-hexose: 6 carbons with a sugar ring and the C5 center in R configuration'}, {'smiles': 'OC[C@H]1OC(O)C(=O)[C@@H](O)[C@H]1O', 'name': '2-dehydro-D-galactopyranose', 'reason': 'Molecule is a D-hexose: 6 carbons with a sugar ring and the C5 center in R configuration'}, {'smiles': 'OC[C@@]…	[{'smiles': 'CCCCCOC(C)OCC', 'name': '1-ethoxy-1-pentoxyethane', 'reason': 'Molecule does not have exactly 6 carbon atoms (not a hexose)'}, {'smiles': 'P(OCC(OC(=O)CCCCCCCCCCCCCCCCC)COC(=O)CCCCCC/C=C\\C/C=C\\C/C=C\\C/C=C\\CC)(OCCN(C)C)(O)=O', 'name': 'PE-NMe2(20:4(8Z,11Z,14Z,17Z)/18:0)', 'reason': 'Molecule does not have exactly 6 carbon atoms (not a hexose)'}, {'smiles': 'COC(=O)[C@H]1[C@@H](O)[…	[{'smiles': 'O1[C@H]([C@H](O)[C@@H](O)[C@H]1O)[C@H](O)CO', 'name': 'alpha-D-galactofuranose', 'reason': 'No appropriate exocyclic CH2OH substituent found'}, {'smiles': '[13C]([13C@@H]([13C@H]([13C@@H]([13C@@H]([13CH2]O)O)O)O)O)(=O)[H]', 'name': 'D-glucose-(13)C6', 'reason': 'No appropriate exocyclic CH2OH substituent found'}, {'smiles': 'OC[C@@H](O)[C@H](O)[C@H](O)[C@H](O)C=O', 'name': 'aldehydo-…	4	3	35562	6		0.571429	0.4	0.470588	0.999747	0.999831	0.552632	0.636364	0.999761	3	ensemble-9	D-hexose	103	4.63473	5	2	14	0	1	9	6.72695
monoterpenoid	{'lines_of_code': 39, 'log_lines_of_code': 3.6635616461296463, 'indent_by_line': [1, 1, 1, 0, 1, 2, 0, 1, 2, 2, 1, 1, 1, 1, 2, 0, 1, 1, 1, 2, 2, 2, 2, 2, 2, 1, 0, 1, 1, 2, 2, 2, 2, 2, 1, 1, 1, 1, 1, 0, 1, 1, 0, 1, 2, 1, 1], 'max_indent': 2, 'imports': ['from rdkit import Chem'], 'imports_count': 1, 'methods_called': ['GetAtoms', 'GetAtomicNum', 'MolFromSmarts', 'HasSubstructMatch', 'MolFromSmiles…	[{'smiles': 'O=C[C@H]1[C@](CC[C@@H]1C)([C@H](C)C=O)[H]', 'name': 'cis-trans-Iridodial', 'reason': 'Structure compatible with monoterpenoids: 10 carbons, matches patterns.'}, {'smiles': 'CC1CCC(CC1=O)C(C)=C', 'name': 'dihydrocarvone', 'reason': 'Structure compatible with monoterpenoids: 10 carbons, matches patterns.'}, {'smiles': 'O=C1C(C([C@@H](C1)CC(O)=O)(C)C)C', 'name': '2-[(1S)-2,2,3-Trimethyl…	[{'smiles': 'CC1(C)OC2(C)C(O)CC1CC2O', 'name': 'Epomediol', 'reason': 'Structure compatible with monoterpenoids: 10 carbons, matches patterns.'}, {'smiles': 'O=C1C=C[C@]23[C@H](O)CC[C@]3(C1)C(=O)OC2', 'name': '(-)-applanatumol Z5', 'reason': 'Structure compatible with monoterpenoids: 11 carbons, matches patterns.'}, {'smiles': 'O1[C@H]2[C@H](O)C(C#CC(=C)C)=C[C@@H]([C@@H]12)O', 'name': 'Asperpenty…	[{'smiles': 'CCCCCOC(C)OCC', 'name': '1-ethoxy-1-pentoxyethane', 'reason': 'Structure is not compatible with typical monoterpenoid patterns.'}, {'smiles': 'P(OCC(OC(=O)CCCCCCCCCCCCCCCCC)COC(=O)CCCCCC/C=C\\C/C=C\\C/C=C\\C/C=C\\CC)(OCCN(C)C)(O)=O', 'name': 'PE-NMe2(20:4(8Z,11Z,14Z,17Z)/18:0)', 'reason': 'Structure is not compatible with typical monoterpenoid patterns.'}, {'smiles': 'COC(=O)[C@H]1[C…	[{'smiles': 'OC1(C2C(CC1)C(=COC2OC3OC(C(O)C(O)C3O)COC(=O)C=CC4=CC(O)=C(O)C=C4)C(O)=O)C', 'name': '1-[6-[3-(3,4-Dihydroxyphenyl)prop-2-enoyloxymethyl]-3,4,5-trihydroxyoxan-2-yl]oxy-7-hydroxy-7-methyl-4a,5,6,7a-tetrahydro-1H-cyclopenta[c]pyran-4-carboxylic acid', 'reason': 'Structure is not compatible with typical monoterpenoid patterns.'}, {'smiles': 'O=C1C2=C(O[C@@]3(CCC([C@@H]3C2)=C(C)C)C)[C@@H]…	86	206	35118	165		0.294521	0.342629	0.316759	0.989571	0.995324	0.257547	0.229412	0.988939	5	ensemble-9	monoterpenoid	39	3.66356	2	1	5	11	1	3	2.93271
beta-D-glucosiduronic acid	{'lines_of_code': 39, 'log_lines_of_code': 3.6635616461296463, 'indent_by_line': [1, 1, 1, 1, 0, 1, 2, 0, 1, 2, 2, 1, 1, 1, 1, 1, 2, 0, 1, 1, 1, 2, 0, 1, 1, 1, 1, 2, 0, 1, 1, 1, 1, 1, 2, 1, 1, 1, 2, 0, 1, 1, 1, 2, 2, 3, 0, 1, 0], 'max_indent': 3, 'imports': ['from rdkit import Chem', 'from rdkit.Chem import AllChem', 'from rdkit.Chem import rdMolDescriptors'], 'imports_count': 3, 'methods_called'…	[{'smiles': 'C1[C@@]2([C@]3(CC[C@]4([C@]([C@@]3(C[C@@H]([C@@]2(C[C@@H](C1)O)[H])O[C@@H]5O[C@@H]([C@H]([C@@H]([C@H]5O)O)O)C(O)=O)[H])(CC[C@@]4([C@@H](CCC(=O)O)C)[H])[H])C)[H])C', 'name': 'hyodeoxycholic acid 6-O-(beta-D-glucuronide)', 'reason': 'Contains beta-D-glucuronic acid moiety with a glycosidic bond'}, {'smiles': '[C@H]1(C(O)=O)O[C@H]([C@@H]([C@H]([C@@H]1O)O)O)OC(=O)CNC(C2=C(C=CC=C2)O)=O', …	[{'smiles': 'O([C@@H]1C\\C(=C\\C=C/2\\[C@]3([C@@]([C@](CC3)([C@H](C)/C=C/[C@@H](C(C)C)C)[H])(CCC2)C)[H])\\C(CC1)=C)[C@@H]4O[C@@H]([C@@H](O)[C@H](O)[C@H]4O)C(O)=O', 'name': 'Vitamin D2 3-glucuronide', 'reason': 'Contains beta-D-glucuronic acid moiety with a glycosidic bond'}, {'smiles': 'O1[C@]2([C@]1(CCCC2(C)C)C)/C=C/C(/C)=C/C=C/C(=C/C(O[C@@H]3O[C@H]([C@@H](O)[C@@H](O)[C@H]3O)C(O)=O)=O)/C', 'name…	[{'smiles': 'CCCCCOC(C)OCC', 'name': '1-ethoxy-1-pentoxyethane', 'reason': 'No beta-D-glucuronic acid moiety found'}, {'smiles': 'P(OCC(OC(=O)CCCCCCCCCCCCCCCCC)COC(=O)CCCCCC/C=C\\C/C=C\\C/C=C\\C/C=C\\CC)(OCCN(C)C)(O)=O', 'name': 'PE-NMe2(20:4(8Z,11Z,14Z,17Z)/18:0)', 'reason': 'No beta-D-glucuronic acid moiety found'}, {'smiles': 'COC(=O)[C@H]1[C@@H](O)[C@@]2(O)c3c(OC)cc(OC)cc3O[C@]2([C@@H]1c1cccc…	[{'smiles': 'O1C(C(O)C(O)C(O)C1OC2=CC(O)=C(C=3OC4=C(C(=O)C3C/C=C(\\CCC=C(C)C)/C)C(O)=C(C(O)=C4)C/C=C(/CO)\\C)C=C2)C(O)=O', 'name': '6-{4-[3-(3,7-dimethylocta-2,6-dien-1-yl)-5,7-dihydroxy-6-(4-hydroxy-3-methylbut-2-en-1-yl)-4-oxo-4H-chromen-2-yl]-3-hydroxyphenoxy}-3,4,5-trihydroxyoxane-2-carboxylic acid', 'reason': 'Glucuronic acid moiety is not in beta configuration'}, {'smiles': 'O1[C@@H](OC=2C=…	8	106	35447	14		0.0701754	0.363636	0.117647	0.996627	0.999605	0.18442	0.11284	0.996395	1	ensemble-9	beta-D-glucosiduronic acid	39	3.66356	3	3	8	2	1	6	4.33271
triterpenoid	{'lines_of_code': 68, 'log_lines_of_code': 4.219507705176107, 'indent_by_line': [1, 1, 1, 1, 0, 1, 2, 0, 1, 2, 2, 1, 0, 1, 1, 1, 2, 0, 1, 1, 1, 2, 0, 1, 1, 1, 2, 0, 1, 1, 1, 1, 2, 0, 1, 1, 1, 1, 0, 1, 1, 1, 2, 2, 3, 4, 2, 0, 1, 1, 1, 1, 2, 2, 2, 3, 4, 2, 0, 1, 2, 3, 3, 4, 4, 1, 2, 0, 1, 1, 1, 1, 2, 3, 3, 4, 1, 1, 2, 0, 1], 'max_indent': 4, 'imports': ['from rdkit import Chem', 'from rdkit.Chem im…	[{'smiles': '[H][C@@]12CC[C@]3(C)[C@]([H])(CC=C4[C@]5([H])[C@@H](C)C(=C)CC[C@@]5(CC[C@@]34C)C(O)=O)[C@@]1(C)C[C@@H](O)[C@H](OC(=O)\\C=C\\c1ccc(O)cc1)[C@@]2(C)CO', 'name': '3-O-trans-p-coumaroyl actinidic acid', 'reason': 'Molecule meets criteria for a triterpenoid (carbon count, oxygen atoms, fused ring structures, saturation)'}, {'smiles': 'O=C1C2=C([C@@]3(CC[C@@H]([C@]3(C1)C)[C@@H](C/C=C/C(=O)C…	[{'smiles': 'S([C@@]12N(C(=O)[C@]3(SC)CC=4[C@H](N3C1=O)[C@@H](OC(=O)C[C@@H](O)CCCCC)C=CC4)[C@@H]5[C@@H](OC(=O)C[C@@H](O)CCCCC)C=COC=C5C2)C', 'name': 'Graphiumin F', 'reason': 'Molecule meets criteria for a triterpenoid (carbon count, oxygen atoms, fused ring structures, saturation)'}, {'smiles': 'O=C1N2[C@@H]3N(C=4C=CC=CC4[C@]3(C[C@H]5C(=C)CC[C@@H]6[C@@]5(CCCC6(C)C)C)C[C@H]2C(=O)N([C@H]1C(C)C)C)C…	[{'smiles': 'CCCCCOC(C)OCC', 'name': '1-ethoxy-1-pentoxyethane', 'reason': 'Carbon count 9 not in typical triterpenoid range (27-50 carbons)'}, {'smiles': 'P(OCC(OC(=O)CCCCCCCCCCCCCCCCC)COC(=O)CCCCCC/C=C\\C/C=C\\C/C=C\\C/C=C\\CC)(OCCN(C)C)(O)=O', 'name': 'PE-NMe2(20:4(8Z,11Z,14Z,17Z)/18:0)', 'reason': 'Only 0 rings found, triterpenoids typically have at least 4 rings'}, {'smiles': 'COC(=O)[C@H]1[…	[{'smiles': '[H][C@]12C[C@@]3([H])[C@]4([H])CC=C5C[C@H](CC[C@]5(C)[C@@]4([H])CC[C@]3(C)[C@@]1([H])[C@H](C)[C@@]1(CC[C@@](C)(CO[C@@H]3O[C@H](CO)[C@@H](O)[C@H](O)[C@H]3O)O1)O2)O[C@@H]1O[C@H](CO)[C@@H](O[C@@H]2O[C@H](CO)[C@@H](O)[C@H](O[C@@H]3O[C@H](CO)[C@@H](O)[C@H](O)[C@H]3O)[C@H]2O)[C@H](O)[C@H]1O[C@@H]1O[C@@H](C)[C@H](O)[C@@H](O)[C@H]1O', 'name': 'avenacoside B', 'reason': 'Carbon count 57 not i…	376	938	34174	87		0.286149	0.812095	0.423185	0.971188	0.997461	0.444006	0.304954	0.972263	1	ensemble-9	triterpenoid	68	4.21951	4	2	9	0	2	8	5.4439
steroid	{'lines_of_code': 102, 'log_lines_of_code': 4.624972813284271, 'indent_by_line': [1, 1, 1, 1, 1, 1, 1, 1, 1, 1, 1, 1, 1, 2, 2, 1, 2, 2, 1, 1, 1, 2, 1, 1, 1, 1, 1, 1, 2, 2, 1, 1, 2, 0, 1, 1, 1, 1, 1, 2, 3, 1, 2, 0, 1, 1, 1, 1, 2, 3, 4, 4, 0, 1, 1, 1, 1, 2, 3, 3, 3, 4, 4, 5, 4, 4, 4, 5, 6, 3, 0, 1, 1, 1, 2, 3, 3, 3, 3, 4, 4, 4, 5, 4, 5, 3, 4, 4, 4, 5, 5, 1, 1, 0, 1, 1, 2, 2, 2, 2, 2, 2, 2, 2, 1, 1,…	[{'smiles': 'O[C@]12[C@]3([C@@]([C@]([C@@H](O)[C@@H]3O)([C@@H](CCC[C@@H](CO)C)C)[H])(CC[C@@]1([C@@]4([C@@](O)(CC2)[C@@H](O)[C@@H](O[C@@H]5OC[C@@H](O)C(O)[C@@H]5OC)CC4)C)[H])C)[H]', 'name': 'Kurilensoside F', 'reason': 'Molecule contains a fused tetracyclic ring system (1 five-membered ring and 3 six-membered rings) with a core carbon count of 17 (suggestive of a steroid nucleus).'}, {'smiles': 'O…	[{'smiles': 'CC(=O)O[C@H]1CO[C@@H](O[C@@H]2C[C@@]3(C)[C@@H]4CC=C5[C@@H](C=C(O)C(=O)C5(C)C)[C@]4(C)CC[C@]3(C)[C@H]2[C@@](C)(O)C(=O)\\C=C\\C(C)(C)O)[C@H](OC(C)=O)[C@H]1O', 'name': 'Spinoside A', 'reason': 'Molecule contains a fused tetracyclic ring system (1 five-membered ring and 3 six-membered rings) with a core carbon count of 17 (suggestive of a steroid nucleus).'}, {'smiles': 'CC(C)(O)[C@@H](O…	[{'smiles': 'CCCCCOC(C)OCC', 'name': '1-ethoxy-1-pentoxyethane', 'reason': 'No 5- or 6-membered rings found in the molecule.'}, {'smiles': 'P(OCC(OC(=O)CCCCCCCCCCCCCCCCC)COC(=O)CCCCCC/C=C\\C/C=C\\C/C=C\\C/C=C\\CC)(OCCN(C)C)(O)=O', 'name': 'PE-NMe2(20:4(8Z,11Z,14Z,17Z)/18:0)', 'reason': 'No 5- or 6-membered rings found in the molecule.'}, {'smiles': 'COC(=O)[C@H]1[C@@H](O)[C@@]2(O)c3c(OC)cc(OC)cc3…	[{'smiles': 'O1[C@]23[C@@]14[C@]5(OO[C@]6([C@@]5(CC[C@H](O)C6)C)C=C4)CC[C@@]2([C@](CC3)([C@@H](CCCC(C)C)C)[H])C', 'name': '5alpha,9alpha-epidioxy-8,14alpha-epoxy-cholest-6-en-3beta-ol', 'reason': 'Molecule does not appear to contain a steroid-like tetracyclic core according to our criteria.'}, {'smiles': '[H][C@@]1(O[C@H]2CC[C@]3(C)C4=CC[C@]5(C)[C@]([H])(CC[C@@]5([H])[C@]44OO[C@@]3(C2)C=C4)[C@H](…	786	435	34134	220		0.643735	0.781312	0.705882	0.981588	0.993596	0.699966	0.621552	0.981131	3	ensemble-9	steroid	102	4.62497	6	2	12	1	1	5	5.72499
alpha-amino acid ester	{'lines_of_code': 28, 'log_lines_of_code': 3.332204510175204, 'indent_by_line': [1, 1, 1, 2, 1, 1, 1, 1, 2, 2, 1, 2, 2, 1, 1, 1, 1, 2, 0, 1, 1, 1, 1, 1, 1, 1, 2, 0, 1, 1, 2, 0, 1, 0], 'max_indent': 2, 'imports': ['from rdkit import Chem'], 'imports_count': 1, 'methods_called': ['HasSubstructMatch', 'MolFromSmarts', 'MolFromSmiles'], 'methods_called_count': 3, 'smarts_strings': ['aa_ester_smarts']…	[{'smiles': 'O=C1NC=2C(C(=O)[C@@H]3OC3(C)C)=CC=CC2[C@]14C([C@@]5(O)C[C@H]6C[C@H](OC(=O)[C@H](N(C)C)C(C)C)C[C@@H](N6C[C@@]5(C4)NC)C)(C)C', 'name': '21R-citrinadin A', 'reason': 'Contains an alpha-amino acid ester moiety'}, {'smiles': 'CC(C)OC(=O)[C@H](C)N[P@](=O)(OC[C@H]1O[C@@H](n2ccc(=O)[nH]c2=O)[C@](C)(F)[C@@H]1O)Oc1ccccc1', 'name': 'sofosbuvir', 'reason': 'Contains an alpha-amino acid ester moi…	[{'smiles': 'O=C(O[C@@H]1[C@]2(O)[C@H](C=C([C@H]1OC(=O)C)C)[C@H](C(=C)C)CC[C@H]2C)[C@H]3N[C@@H]4N(C=5C=CC=CC5[C@@]4(C3)O)C', 'name': 'Fischerindoline', 'reason': 'Contains an alpha-amino acid ester moiety'}, {'smiles': 'C1(C2CC34C(C1(OC2(CC3OC(=O)[C@@]5(CCC(CN5)(C)C)[H])C)C)CCC4C)[NH2+]CCCCC[NH+](C)C', 'name': 'flavunoidine(2+)', 'reason': 'Contains an alpha-amino acid ester moiety'}, {'smiles': …	[{'smiles': 'CCCCCOC(C)OCC', 'name': '1-ethoxy-1-pentoxyethane', 'reason': 'No alpha-amino acid ester motif found'}, {'smiles': 'P(OCC(OC(=O)CCCCCCCCCCCCCCCCC)COC(=O)CCCCCC/C=C\\C/C=C\\C/C=C\\C/C=C\\CC)(OCCN(C)C)(O)=O', 'name': 'PE-NMe2(20:4(8Z,11Z,14Z,17Z)/18:0)', 'reason': 'No alpha-amino acid ester motif found'}, {'smiles': 'COC(=O)[C@H]1[C@@H](O)[C@@]2(O)c3c(OC)cc(OC)cc3O[C@]2([C@@H]1c1ccccc1…	[{'smiles': 'O=C1C2=C(O[C@H]3[C@]2(O)[C@H](O)[C@H](OC)[C@@H](C)O3)C(O)=C4C(=C1)C(=O)C=5C6=[N+](CC(=O)O[C@@H]6CC)C(=CC45)C', 'name': 'Isarubrolone E', 'reason': 'No alpha-amino acid ester motif found'}, {'smiles': 'O=C1O[C@@H](C[C@@H](OC(=O)CNC=O)CCCCCCC)[C@@H]1CCCCCCCC(C)C', 'name': 'Panclicin C', 'reason': 'No alpha-amino acid ester motif found'}, {'smiles': 'COC(=O)CN1C2=CC=CC=C2C(=N1)C3=CC=CC=…	25	53	35474	23		0.320513	0.520833	0.396825	0.997864	0.999352	0.398537	0.350482	0.997688	1	ensemble-9	alpha-amino acid ester	28	3.3322	2	1	3	1	1	4	2.66644
polychlorinated dibenzodioxines and related compounds	{'lines_of_code': 42, 'log_lines_of_code': 3.7376696182833684, 'indent_by_line': [1, 1, 1, 1, 1, 1, 1, 2, 0, 1, 1, 1, 2, 0, 1, 1, 1, 1, 0, 1, 1, 2, 2, 3, 3, 3, 3, 3, 4, 4, 5, 5, 4, 5, 5, 6, 6, 5, 5, 6, 6, 4, 4, 5, 3, 3, 4, 4, 4, 0, 1], 'max_indent': 6, 'imports': ['from rdkit import Chem', 'from rdkit.Chem import rdMolDescriptors'], 'imports_count': 2, 'methods_called': ['GetAtoms', 'GetAtomicNum…	[{'smiles': 'Clc1ccc(cc1)-c1ccc(Cl)c(Cl)c1Cl', 'name': "2,3,4,4'-tetrachlorobiphenyl", 'reason': 'Halogenated biphenyl core with all substituents as Cl/Br'}, {'smiles': 'Clc1cc(cc(Cl)c1Cl)-c1cc(Cl)c(Cl)c(Cl)c1Cl', 'name': "2,3,3',4,4',5,5'-Heptachlorobiphenyl", 'reason': 'Halogenated biphenyl core with all substituents as Cl/Br'}, {'smiles': 'Clc1cc2oc3c(Cl)c(Cl)c(Cl)cc3c2c(Cl)c1Cl', 'name': '1,2…	[{'smiles': 'Brc1cc2Oc3cc(Br)c(Br)cc3Oc2cc1Br', 'name': '2,3,7,8-tetrabromodibenzodioxine', 'reason': 'Halogenated dioxin core with all substituents as Cl/Br'}]	[{'smiles': 'CCCCCOC(C)OCC', 'name': '1-ethoxy-1-pentoxyethane', 'reason': 'Insufficient halogens (0 found, minimum 2)'}, {'smiles': 'P(OCC(OC(=O)CCCCCCCCCCCCCCCCC)COC(=O)CCCCCC/C=C\\C/C=C\\C/C=C\\C/C=C\\CC)(OCCN(C)C)(O)=O', 'name': 'PE-NMe2(20:4(8Z,11Z,14Z,17Z)/18:0)', 'reason': 'Insufficient halogens (0 found, minimum 2)'}, {'smiles': 'COC(=O)[C@H]1[C@@H](O)[C@@]2(O)c3c(OC)cc(OC)cc3O[C@]2([C@@H…	[{'smiles': 'ClC1=C(OC)C=C(C2=C(O)C=C(OC)C(=C2C)Cl)C3=C1C[C@@H]4C(C=5C=C(O)C=C(C5C([C@@]4(C3=O)O)=O)O)(C)C', 'name': 'Formicamycin B', 'reason': 'No valid dioxin/dibenzofuran/biphenyl core with halogen-only substituents'}, {'smiles': 'ClC1=C(OC2=C(Cl)C=C(Cl)C=C2)C(O)=C(C3=C(O)C(Cl)=CC(=C3)Cl)C(=C1)Cl', 'name': 'Ambigol A', 'reason': 'No valid dioxin/dibenzofuran/biphenyl core with halogen-only su…	11	1	35561	2		0.916667	0.846154	0.88	0.999916	0.999944	0.901961	1	0.99993	2	ensemble-9	polychlorinated dibenzodioxines and related compounds	42	3.73767	6	2	9	3	1	4	4.74753
lipopeptide	{'lines_of_code': 66, 'log_lines_of_code': 4.189654742026425, 'indent_by_line': [1, 1, 1, 0, 1, 2, 0, 1, 2, 2, 1, 0, 1, 1, 1, 2, 0, 1, 1, 1, 1, 2, 0, 1, 1, 1, 1, 2, 0, 1, 1, 2, 2, 2, 3, 4, 3, 4, 4, 5, 5, 6, 6, 7, 7, 5, 6, 2, 0, 1, 1, 1, 2, 3, 3, 0, 1, 2, 0, 1, 1, 1, 2, 0, 1, 0, 1, 1, 1, 1, 1, 1, 2, 3, 3, 4, 1], 'max_indent': 7, 'imports': ['from rdkit import Chem', 'from rdkit.Chem import rdMolDe…	[{'smiles': 'CCCCCCCCCCCCCCCCCCCC(=O)N[C@H](Cc1ccccc1)C(=O)N(C)[C@@H](C(C)C)C(=O)N[C@@H](C(C)CC)C(=O)N[C@@H](Cc1ccccc1)C(=O)N[C@@H](C)C(=O)OC', 'name': 'Para-LP-01', 'reason': 'Contains both peptide bonds and lipid chain indicative of a lipopeptide'}, {'smiles': 'CCCCCCCCCCCCCCCCCCCCCCCCCC(CC(=O)N[C@H](Cc1ccccc1)C(=O)N[C@H]([C@@H](C)O[C@@H]1O[C@@H](C)[C@@H](O)[C@@H](OC)[C@H]1O)C(=O)N[C@H](C)C(=O)…	[{'smiles': 'O=C1N(C=CC(N1)=O)[C@@H]2O[C@H]([C@@H](O[C@@H]3O[C@H](CN)[C@H]([C@H]3OC)O)[C@H](NCCCNC(=O)[C@@H](NC(=O)[C@@H](NC(=O)N[C@H](C(=O)O)C(C)C)[C@H]4NC(=NCC4)N)[C@@H](OC(=O)CCCCCCCCCCCCN=C(N)N)C(C)C)C(=O)O)[C@H]([C@H]2O)O', 'name': 'Muraymycin A3', 'reason': 'Contains both peptide bonds and lipid chain indicative of a lipopeptide'}, {'smiles': 'O=C(N[C@H](C(=O)N[C@H](C(=O)O)CCCN(O)C(=O)C)CCC…	[{'smiles': 'CCCCCOC(C)OCC', 'name': '1-ethoxy-1-pentoxyethane', 'reason': 'Insufficient peptide bonds found (0 found, need at least 3)'}, {'smiles': 'P(OCC(OC(=O)CCCCCCCCCCCCCCCCC)COC(=O)CCCCCC/C=C\\C/C=C\\C/C=C\\C/C=C\\CC)(OCCN(C)C)(O)=O', 'name': 'PE-NMe2(20:4(8Z,11Z,14Z,17Z)/18:0)', 'reason': 'Insufficient peptide bonds found (0 found, need at least 3)'}, {'smiles': 'COC(=O)[C@H]1[C@@H](O)[C@…	[{'smiles': '[H][C@@]12C[C@@H](O)CN1C(=O)[C@@H](NC(=O)[C@]([H])(C[C@@H](O)[C@@H](O)NC(=O)[C@@H]1[C@@H](O)[C@@H](C)CN1C(=O)[C@@H](NC(=O)[C@@H](NC2=O)[C@H](O)[C@@H](O)C1=CC=C(O)C=C1)[C@H](O)CC(N)=O)NC(=O)CCCCCCCCCCCCC)[C@@H](C)O', 'name': 'acrophiarin', 'reason': 'Insufficient peptide bonds found (0 found, need at least 3)'}, {'smiles': '[H][C@@]1(CCCCCCCCC(C)C)CC(=O)N[C@@H](CCC(O)=O)C(=O)N[C@@H](C…	4	85	35473	13		0.0449438	0.235294	0.0754717	0.997245	0.999634	0.0898345	0.0520548	0.997294	1	ensemble-9	lipopeptide	66	4.18965	7	2	19	2	2	8	8.03793
short-chain fatty acid	{'lines_of_code': 99, 'log_lines_of_code': 4.59511985013459, 'indent_by_line': [1, 1, 1, 1, 1, 1, 1, 1, 1, 1, 1, 1, 1, 2, 2, 1, 2, 2, 1, 1, 1, 1, 2, 1, 1, 1, 2, 1, 1, 1, 1, 1, 1, 2, 1, 2, 1, 1, 1, 1, 1, 1, 1, 1, 2, 2, 1, 1, 1, 1, 2, 1, 1, 1, 1, 2, 1, 2, 1, 1, 1, 1, 1, 1, 1, 2, 2, 2, 2, 0, 1, 1, 1, 2, 2, 3, 4, 4, 5, 2, 0, 1, 1, 1, 1, 1, 1, 2, 2, 1, 1, 1, 1, 2, 3, 2, 3, 3, 1, 1, 1, 1, 0, 1, 1, 2, 2…	[{'smiles': 'CCC(C)(C)C(O)=O', 'name': '2,2-dimethylbutyric acid', 'reason': 'Molecule contains one carboxyl group with a terminal acid carbon, is acyclic, has 3–6 carbons total (with branched acids allowed, but unbranched 6-carbon acids rejected), and no extraneous substituents.'}, {'smiles': 'CC(C)[C@H](C)C(O)=O', 'name': '(S)-2,3-dimethylbutyric acid', 'reason': 'Molecule contains one carboxyl…	[{'smiles': 'CC(=C)C(O)=O', 'name': 'methacrylic acid', 'reason': 'Molecule contains one carboxyl group with a terminal acid carbon, is acyclic, has 3–6 carbons total (with branched acids allowed, but unbranched 6-carbon acids rejected), and no extraneous substituents.'}, {'smiles': 'OC(=O)C(C)(C)C=C', 'name': '2,2-dimethyl-3-butenoic acid', 'reason': 'Molecule contains one carboxyl group with a …	[{'smiles': 'CCCCCOC(C)OCC', 'name': '1-ethoxy-1-pentoxyethane', 'reason': 'No carboxylic acid functional group found.'}, {'smiles': 'P(OCC(OC(=O)CCCCCCCCCCCCCCCCC)COC(=O)CCCCCC/C=C\\C/C=C\\C/C=C\\C/C=C\\CC)(OCCN(C)C)(O)=O', 'name': 'PE-NMe2(20:4(8Z,11Z,14Z,17Z)/18:0)', 'reason': 'No carboxylic acid functional group found.'}, {'smiles': 'COC(=O)[C@H]1[C@@H](O)[C@@]2(O)c3c(OC)cc(OC)cc3O[C@]2([C@@H…	[{'smiles': 'OCC(O)CC(O)=O', 'name': '3,4-dihydroxybutyric acid', 'reason': 'Expected exactly 2 oxygens (from the carboxyl group), found 4.'}, {'smiles': 'OCCC(O)C(O)=O', 'name': '2,4-dihydroxybutanoic acid', 'reason': 'Expected exactly 2 oxygens (from the carboxyl group), found 4.'}, {'smiles': 'C[C@@H](O)CCC(O)=O', 'name': '(4R)-4-hydroxypentanoic acid', 'reason': 'Expected exactly 2 oxygens (f…	8	4	35558	5		0.666667	0.615385	0.64	0.999747	0.999859	0.666667	0.642857	0.99981	2	ensemble-9	short-chain fatty acid	99	4.59512	5	1	11	1	2	12	6.91902
alkaloid	{'lines_of_code': 82, 'log_lines_of_code': 4.406719247264253, 'indent_by_line': [1, 1, 1, 1, 1, 1, 0, 1, 2, 0, 1, 2, 2, 1, 0, 1, 1, 1, 2, 0, 1, 1, 1, 2, 0, 1, 1, 1, 2, 3, 2, 3, 3, 2, 3, 3, 3, 4, 0, 1, 2, 0, 1, 1, 1, 2, 0, 1, 1, 2, 2, 2, 2, 1, 1, 2, 3, 0, 1, 1, 1, 2, 0, 1, 1, 2, 2, 1, 1, 2, 3, 0, 1, 1, 2, 2, 2, 1, 1, 2, 3, 3, 0, 1, 1, 1, 2, 2, 3, 3, 4, 0, 1, 1, 1], 'max_indent': 4, 'imports': ['fr…	[{'smiles': 'CN1C2=C(C=CC(=C2)OC)C3=C1[C@H](NCC34CCN(CC4)CC5=CC=CC=C5F)CO', 'name': "[(1S)-1'-[(2-fluorophenyl)methyl]-7-methoxy-9-methyl-1-spiro[2,3-dihydro-1H-pyrido[3,4-b]indole-4,4'-piperidine]yl]methanol", 'reason': 'Molecule is classified as an alkaloid'}, {'smiles': '[H][C@@]12Cc3c([nH]c4cccc(c34)[C@@]1([H])C[C@@H](C)CN2C)C(C)(C)C=C', 'name': '9-deacetoxyfumigaclavine C', 'reason': 'Molecu…	[{'smiles': '[H][C@@]12C[C@H]3OC4N(CCO)C[C@]1(C)CCC[C@@]24[C@]1([H])C[C@@H]2CC[C@]31[C@H](O)C2=C', 'name': 'ajaconine', 'reason': 'Molecule is classified as an alkaloid'}, {'smiles': 'O1C(C2(C(C(CC(C2)C)C)C3=C1C=CNC3=O)C)C', 'name': 'Deoxy-PF-1140', 'reason': 'Molecule is classified as an alkaloid'}, {'smiles': 'CCN(CC)CCOc1cccc(OCCN(CC)CC)c1OCCN(CC)CC', 'name': 'gallamine', 'reason': 'Molecule i…	[{'smiles': 'CCCCCOC(C)OCC', 'name': '1-ethoxy-1-pentoxyethane', 'reason': 'No nitrogen atoms found'}, {'smiles': 'P(OCC(OC(=O)CCCCCCCCCCCCCCCCC)COC(=O)CCCCCC/C=C\\C/C=C\\C/C=C\\C/C=C\\CC)(OCCN(C)C)(O)=O', 'name': 'PE-NMe2(20:4(8Z,11Z,14Z,17Z)/18:0)', 'reason': 'Contains Excluded group, may be an excluded compound'}, {'smiles': 'COC(=O)[C@H]1[C@@H](O)[C@@]2(O)c3c(OC)cc(OC)cc3O[C@]2([C@@H]1c1ccccc…	[{'smiles': 'COC(=O)[C@@H]1[C@H](CC[C@@H]2[C@@H]1C[C@H]3C4=C(CCN3C2)C5=CC=CC=C5N4)O', 'name': 'Corynanthine', 'reason': 'Contains Excluded group, may be an excluded compound'}, {'smiles': '[H][C@]1(CN2CC[C@@]34C(Nc5c(O)cccc35)=C(C(=O)OC)[C@@]1([H])C[C@]24[H])[C@H](C)O', 'name': 'Scholaricine', 'reason': 'Contains Excluded group, may be an excluded compound'}, {'smiles': 'O=C1N2[C@@]3([C@@]4([C@]5…	172	1051	33975	377		0.140638	0.313297	0.194131	0.959859	0.989025	0.18945	0.137223	0.959831	2	ensemble-9	alkaloid	82	4.40672	4	2	14	12	1	10	6.68134
methyl sulfide	{'lines_of_code': 106, 'log_lines_of_code': 4.663439094112067, 'indent_by_line': [1, 1, 1, 1, 1, 1, 1, 1, 1, 1, 1, 1, 2, 2, 1, 2, 1, 1, 1, 2, 1, 1, 1, 1, 1, 2, 1, 1, 1, 1, 2, 3, 2, 3, 2, 3, 2, 3, 2, 0, 1, 1, 2, 3, 2, 2, 3, 2, 2, 3, 2, 2, 3, 2, 2, 2, 3, 0, 0, 0, 1, 0, 0, 1, 2, 2, 2, 2, 2, 2, 2, 2, 2, 2, 2, 2, 2, 2, 2, 2, 2, 2, 2, 2, 2, 2, 2, 2, 2, 2, 2, 2, 2, 2, 2, 2, 2, 2, 2, 2, 2, 2, 2, 2, 2, 2,…	[{'smiles': 'O=C(O)[C@@H](NO)CCCCCCCSC', 'name': 'N-hydroxy-L-pentahomomethionine', 'reason': 'Found a methyl substituent and an aliphatic substituent on the thioether sulfur'}, {'smiles': '[H]C(OP(O)(O)=O)=C(O)C(=O)CCSC', 'name': '2-hydroxy-5-(methylsulfanyl)-3-oxopent-1-enyl phosphate', 'reason': 'Found a methyl substituent and an aliphatic substituent on the thioether sulfur'}, {'smiles': 'S(C…	[{'smiles': 'CSCCC([NH3+])C(O)=O', 'name': 'methioninium', 'reason': 'Found a methyl substituent and an aliphatic substituent on the thioether sulfur'}, {'smiles': 'Cl.S([C@H]1O[C@@]([C@H](NC(=O)[C@H]2N(C[C@@H](C2)CCC)C)[C@H](O)C)([C@@H](O)[C@H](O)[C@H]1O)[H])C', 'name': 'Lincomycin hydrochloride', 'reason': 'Found a methyl substituent and an aliphatic substituent on the thioether sulfur'}, {'smi…	[{'smiles': 'CCCCCOC(C)OCC', 'name': '1-ethoxy-1-pentoxyethane', 'reason': 'No appropriate aliphatic methyl thioether substructure found'}, {'smiles': 'P(OCC(OC(=O)CCCCCCCCCCCCCCCCC)COC(=O)CCCCCC/C=C\\C/C=C\\C/C=C\\C/C=C\\CC)(OCCN(C)C)(O)=O', 'name': 'PE-NMe2(20:4(8Z,11Z,14Z,17Z)/18:0)', 'reason': 'No appropriate aliphatic methyl thioether substructure found'}, {'smiles': 'COC(=O)[C@H]1[C@@H](O)[…	[{'smiles': 'CSC1=C(C)C=C(OC(=O)NCCCC(O)=O)C=C1C', 'name': 'MXNB', 'reason': 'No appropriate aliphatic methyl thioether substructure found'}, {'smiles': 'CSC1=C(C)C=C(OC(=O)NCCCCCC(O)=O)C=C1C', 'name': 'MXNH', 'reason': 'No appropriate aliphatic methyl thioether substructure found'}, {'smiles': 'CS[C@]1(CCN(CC(=O)N2CCC(=CC2)C2=CC=C(C=C2)C2=NN(C)C=N2)C1)C(=O)NC1=CC2=C(NN=C2C2=CN=C(OC(C)C)C=C2)C=C1…	13	91	35465	6		0.125	0.684211	0.211382	0.997273	0.999831	0.208333	0.119826	0.997063	4	ensemble-9	methyl sulfide	106	4.66344	3	1	11	1	2	8	5.73269
glycerophosphoinositol	{'lines_of_code': 45, 'log_lines_of_code': 3.8066624897703196, 'indent_by_line': [1, 1, 1, 0, 1, 2, 0, 1, 2, 2, 1, 1, 1, 1, 1, 2, 0, 1, 1, 1, 2, 0, 1, 1, 1, 1, 2, 0, 1, 1, 1, 1, 2, 0, 1, 1, 1, 2, 0, 1, 1, 1, 1, 2, 0, 1, 1, 1, 2, 0, 1, 1, 1, 2, 0, 1, 0, 0], 'max_indent': 2, 'imports': ['from rdkit import Chem', 'from rdkit.Chem import AllChem', 'from rdkit.Chem import rdMolDescriptors'], 'imports_…	[{'smiles': 'P(OC1C(O)C(O)C(O)[C@@H](O)C1O)(OC[C@H](OC(=O)CCCCCCC/C=C\\C/C=C\\CCCCC)COCCCCCCCCCCCCCCCCCC)(O)=O', 'name': 'PI(O-18:0/18:2(9Z,12Z))', 'reason': 'Contains glycerol backbone with inositol esterified to phosphate and fatty acid chains'}, {'smiles': 'P(OC1C(O)C(O)C(O)[C@@H](O)C1O)(OC[C@H](O)COC(=O)CCCCCCC/C=C\\C/C=C\\C/C=C\\CC)(O)=O', 'name': 'PI(18:3(9Z,12Z,15Z)/0:0)', 'reason': 'Conta…	[{'smiles': 'S(C[C@H](N)C(O[C@@H](COP(OC1[C@H](O)[C@H](O)C(O)[C@H](O)[C@H]1O)(O)=O)COC(=O)CCCCCCCCCCCCCCC)=O)[C@@H]([C@@H](O)CCCC(O)=O)/C=C/C=C/C=C\\C/C=C\\CCCCC', 'name': 'PI(16:0/LTE4)', 'reason': 'Contains glycerol backbone with inositol esterified to phosphate and fatty acid chains'}, {'smiles': 'P(OC1C(O)C(O)C(O)[C@@H](O)C1O)(OC[C@H](OC(=O)CCCCCCC/C=C\\C/C=C\\CCCCC)COCCCCCCCCCCCCCCCC)(O)=O',…	[{'smiles': 'CCCCCOC(C)OCC', 'name': '1-ethoxy-1-pentoxyethane', 'reason': 'No glycerol backbone found'}, {'smiles': 'P(OCC(OC(=O)CCCCCCCCCCCCCCCCC)COC(=O)CCCCCC/C=C\\C/C=C\\C/C=C\\C/C=C\\CC)(OCCN(C)C)(O)=O', 'name': 'PE-NMe2(20:4(8Z,11Z,14Z,17Z)/18:0)', 'reason': 'No inositol group found'}, {'smiles': 'COC(=O)[C@H]1[C@@H](O)[C@@]2(O)c3c(OC)cc(OC)cc3O[C@]2([C@@H]1c1ccccc1)c1ccc(OC)cc1', 'name': '…	[{'smiles': 'P(OC1[C@H](O)[C@@H](O)C(O)[C@@H](O)[C@H]1O)(OC[C@H](OC(=O)CCCCCCC/C=C\\C/C=C\\C/C=C\\CC)COC(=O)CCCCCCC/C=C\\CCCCCC)([O-])=O', 'name': '16:1-18:3-PI', 'reason': 'No phosphate group found'}, {'smiles': 'P(OC1[C@H](O)[C@H](O)C(O)[C@H](O)[C@H]1O)(OC[C@H](O)CO)(O)=O', 'name': 'sn-Glycero-3-phosphoinositol', 'reason': 'Chains too short to be fatty acids'}]	110	2	35461	2		0.982143	0.982143	0.982143	0.999888	0.999944	0.983529	0.981221	0.999902	0	ensemble-9	glycerophosphoinositol	45	3.80666	2	3	6	5	1	9	4.36133
sphingomyelin d18:1	{'lines_of_code': 102, 'log_lines_of_code': 4.624972813284271, 'indent_by_line': [1, 1, 1, 1, 1, 2, 2, 1, 2, 2, 1, 1, 1, 1, 2, 0, 1, 1, 1, 1, 1, 2, 1, 1, 2, 0, 1, 1, 1, 1, 2, 1, 1, 1, 2, 1, 1, 1, 1, 1, 2, 1, 1, 1, 1, 1, 2, 1, 1, 1, 1, 1, 1, 1, 1, 2, 1, 1, 1, 1, 2, 3, 3, 1, 2, 1, 1, 1, 1, 1, 2, 2, 2, 2, 3, 3, 1, 2, 1, 1, 1, 1, 1, 1, 2, 1, 1, 1, 1, 2, 3, 3, 1, 2, 1, 1, 1, 1, 1, 1, 1, 2, 3, 3, 3, 4,…	[{'smiles': 'C(\\CCCCCC(CC(=O)N[C@@H](COP(OCC[N+](C)(C)C)(=O)[O-])[C@@H](\\C=C\\CCCCCCCCCCCCC)O)O)=C\\CCCC', 'name': 'N-[(9Z)-3-hydroxytetradec-9-enoyl]sphingosine-1-phosphocholine', 'reason': 'Molecule contains a phosphocholine headgroup and a sphingosine (d18:1) backbone (18 carbons with one double bond)'}, {'smiles': 'CCCCCCCCCCCCC\\C=C\\[C@@H](O)[C@H](COP([O-])(=O)OCC[N+](C)(C)C)NC(=O)CCCCCCC…	[{'smiles': 'CCCCCCCCCCCCC/C=C/[C@H]([C@H](COP([O-])(=O)OCC[N+](C)(C)C)NC(CCCCCCCC/C=C\\C/C=C\\C/C=C\\CCCCC)=O)O', 'name': 'SM(d18:0/22:3(10Z,13Z,16Z))', 'reason': 'Molecule contains a phosphocholine headgroup and a sphingosine (d18:1) backbone (18 carbons with one double bond)'}, {'smiles': 'P(OC[C@H](NC(=O)CCCCC(=O)C[C@@H]1[C@H]([C@H](O)C[C@@H]1O)/C=C/[C@@H](O)CCCCC)[C@H](O)/C=C/CCCCCCCCCCCCC)(…	[{'smiles': 'CCCCCOC(C)OCC', 'name': '1-ethoxy-1-pentoxyethane', 'reason': 'Phosphocholine headgroup not found'}, {'smiles': 'P(OCC(OC(=O)CCCCCCCCCCCCCCCCC)COC(=O)CCCCCC/C=C\\C/C=C\\C/C=C\\C/C=C\\CC)(OCCN(C)C)(O)=O', 'name': 'PE-NMe2(20:4(8Z,11Z,14Z,17Z)/18:0)', 'reason': 'Phosphocholine headgroup not found'}, {'smiles': 'COC(=O)[C@H]1[C@@H](O)[C@@]2(O)c3c(OC)cc(OC)cc3O[C@]2([C@@H]1c1ccccc1)c1ccc…	[]	3	3	35569	0		0.5	1	0.666667	0.999916	1	0.71875	0.560976	0.999874	3	ensemble-9	sphingomyelin d18:1	102	4.62497	4	2	14	2	1	15	7.72499
monoacylglycerol	{'lines_of_code': 72, 'log_lines_of_code': 4.276666119016055, 'indent_by_line': [1, 1, 1, 0, 1, 2, 0, 1, 2, 2, 1, 1, 1, 1, 1, 2, 0, 1, 1, 1, 2, 0, 1, 1, 2, 2, 2, 2, 2, 2, 1, 1, 1, 1, 2, 3, 3, 3, 1, 2, 0, 1, 1, 1, 1, 2, 0, 1, 1, 1, 1, 2, 0, 1, 1, 1, 2, 0, 1, 1, 1, 1, 1, 2, 1, 2, 0, 1, 1, 1, 2, 0, 1, 1, 2, 2, 2, 2, 2, 2, 2, 1, 1, 1, 2, 3, 0, 1], 'max_indent': 3, 'imports': ['from rdkit import Chem'…	[{'smiles': 'O(C(CO)CO)C(=O)CCCC/C=C\\C/C=C\\C/C=C\\CCCCC', 'name': 'MG(0:0/18:3(6Z,9Z,12Z)/0:0)', 'reason': 'Contains glycerol backbone with one acyl group attached via ester bond'}, {'smiles': 'C([C@@](COC(CCCCC/C=C\\C/C=C\\C/C=C\\C/C=C\\C/C=C\\CC)=O)(O)[H])O', 'name': 'MG(22:5(7Z,10Z,13Z,16Z,19Z)/0:0/0:0)', 'reason': 'Contains glycerol backbone with one acyl group attached via ester bond'}, {'…	[{'smiles': 'O(C(=O)CCCCCC/C=C\\C/C=C\\C/C=C\\CCCCC)C(CO)CO', 'name': 'MG(0:0/20:3(8Z,11Z,14Z)/0:0)', 'reason': 'Contains glycerol backbone with one acyl group attached via ester bond'}, {'smiles': 'CCCCCCCCCCCCCCCCCC(=O)OC(CO)CO\\C=C/CCCCCC\\C=C/CCCCCCCC', 'name': 'cis,cis-1-O-(1,9-octadecadienyl)-2-O-stearoylglycerol', 'reason': 'Contains glycerol backbone with one acyl group attached via ester…	[{'smiles': 'CCCCCOC(C)OCC', 'name': '1-ethoxy-1-pentoxyethane', 'reason': 'No glycerol backbone found'}, {'smiles': 'P(OCC(OC(=O)CCCCCCCCCCCCCCCCC)COC(=O)CCCCCC/C=C\\C/C=C\\C/C=C\\C/C=C\\CC)(OCCN(C)C)(O)=O', 'name': 'PE-NMe2(20:4(8Z,11Z,14Z,17Z)/18:0)', 'reason': 'Contains phosphate group - not a monoacylglycerol'}, {'smiles': 'COC(=O)[C@H]1[C@@H](O)[C@@]2(O)c3c(OC)cc(OC)cc3O[C@]2([C@@H]1c1ccccc…	[{'smiles': 'C(CCC)C/C=C\\CC1C(C/C=C\\C/C=C\\CCCC(OC(CO)CO)=O)O1', 'name': '2-glyceryl 11,12-epoxy-(5Z,8Z,14Z)-icosatrienoate', 'reason': 'Must have exactly 4 oxygens (1 ester + 2 hydroxyls)'}, {'smiles': 'C(CCCCCCCCCC(O)C(C(OCC(O)CO)=O)CCCCCCCCCCCCCCCCCCCCCCCCC)CCCCCCC/C=C/CCCCCCCCCCCCC(OC(CCCCCCCCCCCCCCCCCC)C)=O', 'name': 'glycerol 1-monomycolate (C80) (Mycobacterium phlei)', 'reason': 'Found 2…	21	2	35546	6		0.913043	0.777778	0.84	0.999775	0.999831	0.81982	0.81982	0.999719	3	ensemble-9	monoacylglycerol	72	4.27667	3	3	7	5	1	11	5.25533
flavanones	{'lines_of_code': 45, 'log_lines_of_code': 3.8066624897703196, 'indent_by_line': [1, 1, 1, 1, 1, 1, 1, 1, 2, 1, 1, 2, 0, 1, 2, 2, 1, 1, 1, 1, 2, 2, 1, 1, 1, 1, 1, 1, 1, 1, 1, 1, 1, 2, 1, 1, 1, 1, 2, 1, 2, 0, 1, 2, 2, 2, 2, 1, 1, 2, 2], 'max_indent': 2, 'imports': ['from rdkit import Chem'], 'imports_count': 1, 'methods_called': ['items', 'MolFromSmarts', 'GetSubstructMatches', 'MolFromSmiles'], '…	[{'smiles': 'C[C@@H]1O[C@@H](O[C@@H]2[C@@H](O)[C@H](O)[C@@H](CO)O[C@H]2Oc2cc(O)c3C(=O)C[C@H](Oc3c2)c2ccc(O)c(O)c2)[C@H](O)[C@H](O)[C@H]1O', 'name': 'neoeriocitrin', 'reason': 'Molecule contains the flavanone core (3,4-dihydro-2-aryl-2H-1-benzopyran-4-one)'}, {'smiles': 'O1C(CC(=O)C=2C1=C(O)C=CC2O)C3=CC=C(O)C=C3', 'name': "4',5,8-Trihydroxyflavanone", 'reason': 'Molecule contains the flavanone cor…	[{'smiles': 'O1C(CC(=O)C2=C1C=CC(OC)=C2)C3=CC(OC)=C(OC)C=C3', 'name': "6,3',4'-Trimethoxyflavanone", 'reason': 'Molecule contains the flavanone core (3,4-dihydro-2-aryl-2H-1-benzopyran-4-one)'}, {'smiles': 'O1C(CC(=O)C=2C1=C(CC=3C(O)=CC=CC3)C(O)=CC2O)C4=CC=CC=C4', 'name': 'Chamanetin', 'reason': 'Molecule contains the flavanone core (3,4-dihydro-2-aryl-2H-1-benzopyran-4-one)'}, {'smiles': 'O1C(C(…	[{'smiles': 'CCCCCOC(C)OCC', 'name': '1-ethoxy-1-pentoxyethane', 'reason': 'Flavanone core structure (3,4-dihydro-2-aryl-2H-1-benzopyran-4-one) not found'}, {'smiles': 'P(OCC(OC(=O)CCCCCCCCCCCCCCCCC)COC(=O)CCCCCC/C=C\\C/C=C\\C/C=C\\C/C=C\\CC)(OCCN(C)C)(O)=O', 'name': 'PE-NMe2(20:4(8Z,11Z,14Z,17Z)/18:0)', 'reason': 'Flavanone core structure (3,4-dihydro-2-aryl-2H-1-benzopyran-4-one) not found'}, {…	[{'smiles': 'O1C2(O)C3C(C(C(CC3C4OC=5C(C(=O)C4O)=C(O)C=C(O)C5)C2=O)C6=CC(OC)=C(O)C=C6)C1', 'name': 'Silidianin', 'reason': 'Flavanone core structure (3,4-dihydro-2-aryl-2H-1-benzopyran-4-one) not found'}]	77	63	35434	1		0.55	0.987179	0.706422	0.998201	0.999972	0.666667	0.502703	0.998039	2	ensemble-9	flavanones	45	3.80666	2	1	4	1	1	4	2.96133
triradylglycerol	{'lines_of_code': 46, 'log_lines_of_code': 3.828641396489095, 'indent_by_line': [1, 1, 1, 0, 1, 2, 0, 1, 2, 2, 1, 1, 1, 1, 1, 2, 0, 1, 1, 1, 2, 2, 1, 1, 1, 1, 2, 0, 1, 1, 1, 1, 1, 1, 1, 2, 0, 1, 1, 1, 2, 0, 1, 1, 1, 2, 0, 1, 1, 1, 1, 1, 2, 1, 2, 0, 1], 'max_indent': 2, 'imports': ['from rdkit import Chem', 'from rdkit.Chem import AllChem', 'from rdkit.Chem import rdMolDescriptors'], 'imports_coun…	[{'smiles': 'O(C(=O)CCCCCCCCCCCCCCCCC)C[C@H](OC(=O)CC/C=C\\C/C=C\\C/C=C\\C/C=C\\C/C=C\\C/C=C\\CC)COC(=O)CCCCCCCCC/C=C\\CCCCCCCC', 'name': 'TG(18:0/22:6(4Z,7Z,10Z,13Z,16Z,19Z)/20:1(11Z))', 'reason': 'Contains glycerol backbone with 3 substituent groups attached via ester bonds'}, {'smiles': 'O(C(=O)CCCCCCCCCCCCC)[C@@H](COC(=O)CCCCCCC/C=C\\CCCCCCCC)COC(=O)CCCCCC/C=C\\C/C=C\\C/C=C\\CCCCC', 'name': '…	[{'smiles': 'O([C@H](CCCCCCCCCCCCCCC)CCC[C@@H](OC(=O)C)CC(O)=O)C(=O)C', 'name': 'Byrsonic acid', 'reason': 'Contains glycerol backbone with 3 substituent groups attached via ester bonds'}, {'smiles': 'O(CC(CCCC)CC)C(=O)C1=C(C(OCC(CCCC)CC)=O)C=CC(C(OCC(CCCC)CC)=O)=C1', 'name': 'Tri-2-ethylhexyl trimellitate', 'reason': 'Contains glycerol backbone with 3 substituent groups attached via ester bonds'…	[{'smiles': 'CCCCCOC(C)OCC', 'name': '1-ethoxy-1-pentoxyethane', 'reason': 'No glycerol backbone found'}, {'smiles': 'P(OCC(OC(=O)CCCCCCCCCCCCCCCCC)COC(=O)CCCCCC/C=C\\C/C=C\\C/C=C\\C/C=C\\CC)(OCCN(C)C)(O)=O', 'name': 'PE-NMe2(20:4(8Z,11Z,14Z,17Z)/18:0)', 'reason': 'Found 2 ester groups, need exactly 3'}, {'smiles': 'COC(=O)[C@H]1[C@@H](O)[C@@]2(O)c3c(OC)cc(OC)cc3O[C@]2([C@@H]1c1ccccc1)c1ccc(OC)cc…	[{'smiles': 'O(CCCCCCCCCCCCCCCCCC)[C@@H](COC(=O)CCCCCCCCCCCCC)COC(=O)CCCCCCC/C=C\\C/C=C\\CCCCC', 'name': '(2S)-2-(Octadecyloxy)-3-(tetradecanoyloxy)propyl (9Z,12Z)-octadeca-9,12-dienoate', 'reason': 'Found 2 ester groups, need exactly 3'}, {'smiles': 'CCCCCCCCCCCCCCCCOC[C@H](COC(=O)CCCCCCCCCCCCC)OC(C)=O', 'name': '1-palmityl-2-acetyl-3-myristoyl-sn-glycerol', 'reason': 'Found 2 ester groups, need…	304	4	35260	7		0.987013	0.977492	0.982229	0.999691	0.999802	0.989085	0.994932	0.999817	0	ensemble-9	triradylglycerol	46	3.82864	2	3	8	3	1	9	4.76573
long-chain fatty acid	{'lines_of_code': 42, 'log_lines_of_code': 3.7376696182833684, 'indent_by_line': [1, 1, 1, 0, 1, 2, 0, 1, 2, 2, 1, 1, 1, 1, 1, 2, 0, 1, 1, 1, 2, 0, 1, 1, 2, 2, 3, 4, 4, 4, 5, 5, 5, 6, 5, 6, 7, 2, 0, 1, 1, 1, 2, 0, 1, 1, 1, 2, 0, 1], 'max_indent': 7, 'imports': ['from rdkit import Chem'], 'imports_count': 1, 'methods_called': ['GetAtoms', 'GetAtomicNum', 'GetIdx', 'pop', 'MolFromSmarts', 'append',…	[{'smiles': 'O=C(CCCC(O)=O)/C=C/C=C\\C=C\\[C@H](C/C=C\\CCCCC)O', 'name': '(6E,8Z,10E,12S,14Z)-12-hydroxy-5-oxoicosatetraenoic acid', 'reason': 'Contains a carboxylic acid group and a carbon chain length between 13 and 22'}, {'smiles': 'C1(\\C=C\\C=C\\C=C/C=C/[C@H](C/C=C\\CC)O)C(C/C=C\\CCC(O)=O)O1', 'name': '(4Z,9E,11E,13Z,15E,17S,19Z)-7,8-epoxy-17-hydroxydocosahexaenoic acid', 'reason': 'Contains…	[{'smiles': 'CCCCCCCCCCCCCCCCOC[C@H](COP([O-])(=O)OCC[N+](C)(C)C)OC(=O)CCCC(O)=O', 'name': '1-hexadecyl-2-glutaryl-sn-glycero-3-phosphocholine', 'reason': 'Contains a carboxylic acid group and a carbon chain length between 13 and 22'}, {'smiles': 'P(OC[C@H](O)COC(=O)CCCCCC/C=C\\C/C=C\\C/C=C\\CCCCC)(OC[C@H](N)C(O)=O)(O)=O', 'name': 'PS(20:3(8Z,11Z,14Z)/0:0)', 'reason': 'Contains a carboxylic acid …	[{'smiles': 'CCCCCOC(C)OCC', 'name': '1-ethoxy-1-pentoxyethane', 'reason': 'No carboxylic acid group found'}, {'smiles': 'P(OCC(OC(=O)CCCCCCCCCCCCCCCCC)COC(=O)CCCCCC/C=C\\C/C=C\\C/C=C\\C/C=C\\CC)(OCCN(C)C)(O)=O', 'name': 'PE-NMe2(20:4(8Z,11Z,14Z,17Z)/18:0)', 'reason': 'No carboxylic acid group found'}, {'smiles': 'COC(=O)[C@H]1[C@@H](O)[C@@]2(O)c3c(OC)cc(OC)cc3O[C@]2([C@@H]1c1ccccc1)c1ccc(OC)cc1'…	[{'smiles': 'O1C(CCCCCCCCCCCCCCC(O)=O)=C(C(=C1CCCCC)C)C', 'name': '15-(3,4-dimethyl-5-pentylfuran-2-yl)-pentadecanoic acid', 'reason': 'Chain length is 24, must be between 13 and 22'}, {'smiles': 'O[C@H]1[C@@H]([C@@H]([C@@H](O)C1)/C=C/[C@@H](O)CC)C/C=C\\C/C=C\\C/C=C\\CCC(O)=O', 'name': 'ent-20-epi-20-F4t-NeuroP', 'reason': 'Excessive branching detected'}, {'smiles': 'O[C@H]1[C@@H]([C@@H](C(=O)C1)…	316	160	35059	40		0.663866	0.88764	0.759615	0.994378	0.99886	0.778947	0.693516	0.99454	2	ensemble-9	long-chain fatty acid	42	3.73767	7	1	11	1	2	6	5.94753
saccharolipid	{'lines_of_code': 124, 'log_lines_of_code': 4.820281565605037, 'indent_by_line': [1, 1, 1, 1, 1, 1, 2, 1, 1, 2, 2, 1, 1, 1, 2, 1, 1, 1, 1, 1, 1, 1, 1, 2, 3, 2, 2, 2, 2, 2, 3, 4, 4, 1, 2, 1, 1, 1, 1, 2, 2, 2, 2, 2, 3, 2, 2, 2, 2, 3, 3, 3, 4, 3, 4, 4, 4, 4, 4, 5, 2, 0, 1, 0, 1, 1, 1, 1, 2, 3, 3, 4, 4, 5, 4, 4, 4, 5, 5, 5, 6, 7, 6, 7, 7, 7, 8, 8, 9, 9, 10, 10, 7, 8, 8, 8, 9, 9, 10, 9, 9, 10, 10, 10,…	[{'smiles': 'CCCCCCCCCCCCCCCC(O)[C@H](C)C[C@H](C)C[C@H](C)C[C@H](C)C[C@H](C)C[C@H](C)C[C@H](C)C[C@H](C)C(=O)O[C@H]1[C@H](O)[C@@H](CO)O[C@H](O[C@H]2O[C@H](CO)[C@@H](O)[C@H](O)[C@H]2OS(O)(=O)=O)[C@@H]1OC(=O)CCCCCCCCCCCCCCC', 'name': "3-O-hydroxyphthioceranoyl-2-O-palmitoyl-2'-O-sulfo-alpha,alpha-trehalose", 'reason': 'Molecule contains a carbohydrate ring attached to a long acyl (lipid) chain'}, {'…	[{'smiles': 'CCCCCCCCCCCCCCCC1OC(C)C(C)O1', 'name': '4,5-dimethyl-2-pentadecyl-1,3-dioxolane', 'reason': 'Molecule contains a carbohydrate ring attached to a long acyl (lipid) chain'}, {'smiles': '[C@H]1(OP(=O)([O-])[O-])[C@H](OC(=O)C[C@@H](CCCCCCCCCCC)OC(=O)CCCCCCCCCCCCC)[C@@H](NC(=O)C[C@@H](CCCCCCCCCCC)OC(=O)CCCCCCCCCCC)[C@@H](O[C@@H]1CO)OC[C@@H]2[C@H]([C@@H]([C@H]([C@H](O2)OP(=O)([O-])[O-])NC(…	[{'smiles': 'CCCCCOC(C)OCC', 'name': '1-ethoxy-1-pentoxyethane', 'reason': 'No carbohydrate (sugar) moiety (non‐aromatic 5- or 6-membered ring of C/O) detected'}, {'smiles': 'P(OCC(OC(=O)CCCCCCCCCCCCCCCCC)COC(=O)CCCCCC/C=C\\C/C=C\\C/C=C\\C/C=C\\CC)(OCCN(C)C)(O)=O', 'name': 'PE-NMe2(20:4(8Z,11Z,14Z,17Z)/18:0)', 'reason': 'No carbohydrate (sugar) moiety (non‐aromatic 5- or 6-membered ring of C/O) d…	[{'smiles': 'CCCCCCCCCCCCCCCCCCCCCCC(C(O)CCCCCCCCCCCCCCCC\\C=C\\CCCCCCCCCCCCCCCCCC(=O)OC(C)CCCCCCCCCCCCCCCCC)C(=O)OC[C@H]1OC(O)[C@H](O)[C@@H](O)[C@@H]1O', 'name': 'glucose 6-monomycolate', 'reason': 'Sugar moiety not covalently attached to a long acyl chain (>=7 contiguous sp3 carbons) by ester or direct C–C bond'}, {'smiles': 'OCCC(=C)C(=O)OC[C@H]1OC(O)[C@H](O)[C@@H](O)[C@@H]1O', 'name': '6-tuli…	11	121	35440	3		0.0833333	0.785714	0.150685	0.996514	0.999915	0.201342	0.113208	0.996655	3	ensemble-9	saccharolipid	124	4.82028	11	1	15	0	2	5	7.56406
sterol ester	{'lines_of_code': 39, 'log_lines_of_code': 3.6635616461296463, 'indent_by_line': [1, 1, 1, 0, 1, 2, 0, 1, 2, 2, 1, 1, 1, 1, 1, 2, 0, 1, 1, 1, 2, 0, 1, 1, 1, 1, 2, 0, 1, 1, 1, 2, 2, 3, 4, 5, 6, 6, 4, 5, 2, 3, 0, 1, 2, 0, 1, 0, 0], 'max_indent': 6, 'imports': ['from rdkit import Chem', 'from rdkit.Chem import AllChem', 'from rdkit.Chem import rdMolDescriptors'], 'imports_count': 3, 'methods_called'…	[{'smiles': 'CC\\C=C/C\\C=C/C\\C=C/C\\C=C/C\\C=C/CCCC(=O)O[C@H]1CC[C@]2(C)[C@H]3CC[C@]4(C)[C@H](CC[C@H]4[C@@H]3CC=C2C1)[C@H](C)CCCC(C)C', 'name': 'cholesteryl (5Z,8Z,11Z,14Z,17Z-eicosapentaenoate)', 'reason': 'Contains sterol backbone with ester linkage at the 3-hydroxy group'}, {'smiles': 'CCCCCCC\\C=C/CCCCCCCC(=O)O[C@H]1CC[C@]2(C)[C@H]3CC[C@]4(C)[C@H](CC[C@H]4[C@@H]3CC=C2C1)[C@H](C)CCCC(C)C', '…	[{'smiles': 'C[C@@H]([C@H]1CC[C@H]2[C@@H]3CC=C4C[C@@H](O)C[C@H](O)[C@]4(CO)[C@H]3CC[C@]12C)[C@H]1CC(CO[C@@H]2O[C@H](CO)[C@@H](O)[C@H](O)[C@H]2O)=C(C)C(=O)O1', 'name': 'withalongolide J', 'reason': 'Contains sterol backbone with ester linkage at the 3-hydroxy group'}, {'smiles': 'O([C@@H]1CC=2[C@@]([C@@]3([C@]([C@]4([C@](CC3)([C@H](CC4)C=C)C)[H])(CC2)[H])[H])(CC1)C)C5OC(O)C(O)C(O)C5OC(=O)C', 'name…	[{'smiles': 'CCCCCOC(C)OCC', 'name': '1-ethoxy-1-pentoxyethane', 'reason': 'No sterol backbone found'}, {'smiles': 'P(OCC(OC(=O)CCCCCCCCCCCCCCCCC)COC(=O)CCCCCC/C=C\\C/C=C\\C/C=C\\C/C=C\\CC)(OCCN(C)C)(O)=O', 'name': 'PE-NMe2(20:4(8Z,11Z,14Z,17Z)/18:0)', 'reason': 'No sterol backbone found'}, {'smiles': 'COC(=O)[C@H]1[C@@H](O)[C@@]2(O)c3c(OC)cc(OC)cc3O[C@]2([C@@H]1c1ccccc1)c1ccc(OC)cc1', 'name': 'a…	[{'smiles': '[H][C@@]1(CC[C@@]2(O)C3=CC(=O)[C@]4([H])C[C@@H](OC(C)=O)[C@H](C[C@]4(C)[C@@]3([H])CC[C@]12C)OP(O)(O)=O)[C@H](C)[C@H](O)CCC(C)(C)O', 'name': '3-O-acetylecdysone 2-phosphate', 'reason': 'No sterol backbone found'}, {'smiles': '[H][C@]12CC[C@]3(C)[C@]([H])(CC[C@@]3(O)C1=CC(=O)[C@]1([H])C[C@@H](O)CC[C@]21C)[C@@](C)(O)[C@@H](CCC(C)(C)O)OP(O)(O)=O', 'name': '2-deoxy-20-hydroxyecdysone 22-p…	10	16	35542	7		0.384615	0.588235	0.465116	0.999353	0.999803	0.454054	0.344262	0.99929	0	ensemble-9	sterol ester	39	3.66356	6	3	9	2	1	5	4.93271
macromolecule	{'lines_of_code': 36, 'log_lines_of_code': 3.58351893845611, 'indent_by_line': [1, 1, 1, 1, 0, 1, 2, 0, 1, 2, 2, 1, 1, 1, 1, 1, 2, 1, 1, 1, 1, 1, 2, 0, 1, 1, 2, 2, 2, 2, 2, 2, 2, 2, 2, 0, 0, 1, 2, 1, 1, 1, 2, 2, 0, 1], 'max_indent': 2, 'imports': ['from rdkit import Chem', 'from rdkit.Chem import rdMolDescriptors'], 'imports_count': 2, 'methods_called': ['CalcExactMolWt', 'MolFromSmarts', 'GetSub…	[{'smiles': 'O([C@H]1O[C@@H]([C@@H](O[C@@H]2O[C@@H]([C@@H](O[C@@H]3O[C@@H]([C@H](O)[C@H](O[C@]4(O[C@H]([C@H](NC(=O)C)[C@@H](O)C4)[C@H](O)[C@H](O)CO)C(O)=O)[C@H]3O)CO)[C@H](O)[C@H]2NC(=O)C)CO)[C@H](O)[C@@H]1O[C@@H]5O[C@@H]([C@@H](O[C@@H]6O[C@@H]([C@H](O)[C@H](O)[C@H]6O)CO[C@]7(O[C@H]([C@H](NC(=O)C)[C@@H](O)C7)[C@H](O)[C@H](O)CO)C(O)=O)[C@H](O)[C@H]5NC(=O)C)CO)CO)[C@H]8[C@H](O)[C@H](O[C@@H](O[C@H]9…	[{'smiles': 'O=C(O)[C@@H](NC(=O)[C@H](NC(=O)[C@@H](NC(=O)[C@H](NC(=O)[C@@H](NC(=O)[C@H](NC(=O)[C@@H](NC(=O)[C@@H](NC(=O)[C@H](NC(=O)[C@H](NC(=O)[C@H](NC=O)C(C)C)C(C)C)C)CCC(=O)N)CC(C)C)CC(=O)N)CCCCN)CCCN=C(N)N)C)C(C)C)CC(=O)N', 'name': 'Flesusid B', 'reason': 'Considered a macromolecule based on recurrent macromolecular linkages.'}, {'smiles': 'C[C@@H]1O[C@@H](O[C@H]2[C@H](O)[C@@H](CO)O[C@@H](OCC…	[{'smiles': 'CCCCCOC(C)OCC', 'name': '1-ethoxy-1-pentoxyethane', 'reason': 'Molecular weight 160.15 Da is less than the minimum macromolecule threshold 500 Da'}, {'smiles': 'P(OCC(OC(=O)CCCCCCCCCCCCCCCCC)COC(=O)CCCCCC/C=C\\C/C=C\\C/C=C\\C/C=C\\CC)(OCCN(C)C)(O)=O', 'name': 'PE-NMe2(20:4(8Z,11Z,14Z,17Z)/18:0)', 'reason': 'No sufficient recurring motifs typical of macromolecules detected.'}, {'smile…	[{'smiles': 'O=C(O)[C@@H](NC(=O)[C@@H](NC(=O)[C@@H](NC(=O)[C@@H](NC(=O)CCCCCCC)C(C)C)CC1=CC=CC=C1)CCC(=O)O)CC(C)C', 'name': 'Holrhizin G', 'reason': 'No sufficient recurring motifs typical of macromolecules detected.'}, {'smiles': 'O=C1N([C@H](C(=O)NCCC[C@@H](C(N([C@H]1C(C)C)C)=O)NC(=O)/C=C/C=C/C)C)C', 'name': 'Sclerotiotide B', 'reason': 'Molecular weight 406.26 Da is less than the minimum macro…	412	807	34258	98		0.337982	0.807843	0.476576	0.974561	0.997148	0.466529	0.335454	0.974575	4	ensemble-9	macromolecule	36	3.58352	2	2	5	3	1	5	3.3167
quaternary ammonium ion	{'lines_of_code': 23, 'log_lines_of_code': 3.1354942159291497, 'indent_by_line': [1, 1, 1, 0, 1, 2, 0, 1, 2, 2, 1, 1, 1, 2, 0, 1, 1, 1, 1, 0, 1, 1, 2, 3, 2, 3, 1, 1], 'max_indent': 3, 'imports': ['from rdkit import Chem'], 'imports_count': 1, 'methods_called': ['HasSubstructMatch', 'MolFromSmarts', 'MolFromSmiles'], 'methods_called_count': 3, 'smarts_strings': ['[CX3](=O)[O-]', '[N+]([#6])([#6])(…	[{'smiles': 'P(OCC[N+](C)(C)C)(OC[C@H](OC(=O)CCCCCCC/C=C\\CCCCCCC)COC(=O)CCCCCCC/C=C\\CCCCCC)([O-])=O', 'name': 'PC(16:1(9Z)/17:1(9Z))', 'reason': 'Contains a nitrogen atom with four organic substituents and a positive charge'}, {'smiles': 'CCCCCCCCCCCCCCCCCCCCOC[C@H](COP([O-])(=O)OCC[N+](C)(C)C)OC(=O)CCCCCCCCCCC\\C=C/C\\C=C/CCCCC', 'name': '1-icosyl-2-[(13Z,16Z)-docosadienoyl]-sn-glycero-3-phosp…	[{'smiles': 'ClC1=C2OC3=C(C(=C(N4N=C(CCNC(=O)[C@@H](NC(=O)[C@@H]([N+](C)(C)C)CC5=CC=CC=C5)CC6=CC=CC=C6)C=C4)C(=C3)O)C(=O)OC)C(C2=C(O)C(=C1C)Cl)=O', 'name': 'Flavipeside A', 'reason': 'Contains a nitrogen atom with four organic substituents and a positive charge'}, {'smiles': '[Br-].C1=CC=C2C(=C1)C(C=3C(O2)=CC=CC3)C(OCC[N+](CC)(C)CC)=O', 'name': 'Methantheline bromide', 'reason': 'Contains a nitro…	[{'smiles': 'CCCCCOC(C)OCC', 'name': '1-ethoxy-1-pentoxyethane', 'reason': 'No quaternary ammonium group found'}, {'smiles': 'P(OCC(OC(=O)CCCCCCCCCCCCCCCCC)COC(=O)CCCCCC/C=C\\C/C=C\\C/C=C\\C/C=C\\CC)(OCCN(C)C)(O)=O', 'name': 'PE-NMe2(20:4(8Z,11Z,14Z,17Z)/18:0)', 'reason': 'No quaternary ammonium group found'}, {'smiles': 'COC(=O)[C@H]1[C@@H](O)[C@@]2(O)c3c(OC)cc(OC)cc3O[C@]2([C@@H]1c1ccccc1)c1ccc…	[]	300	117	35158	0		0.719424	1	0.83682	0.996711	1	0.859091	0.756432	0.99695	2	ensemble-9	quaternary ammonium ion	23	3.13549	3	1	3	2	1	4	2.8271
phosphatidyl-L-serine	{'lines_of_code': 52, 'log_lines_of_code': 3.9512437185814275, 'indent_by_line': [1, 1, 1, 0, 1, 2, 0, 1, 2, 2, 1, 1, 1, 2, 0, 1, 1, 1, 2, 1, 1, 1, 1, 1, 2, 2, 0, 1, 1, 1, 1, 1, 1, 1, 1, 1, 0, 1, 1, 1, 1, 2, 1, 1, 1, 1, 2, 0, 0, 1, 1, 1, 1, 1, 0, 0, 1, 1, 1, 1, 1, 1, 1, 1, 0, 1], 'max_indent': 2, 'imports': ['from rdkit import Chem', 'from rdkit.Chem import AllChem', 'from rdkit.Chem import rdMol…	[{'smiles': 'P(OC[C@H](OC(=O)CCCCCCCCCCCCC)COC(=O)CCCCCCCCC/C=C\\CCCCCCCCCC)(OC[C@H](N)C(O)=O)(O)=O', 'name': 'PS(22:1(11Z)/14:0)', 'reason': 'Contains glycerol backbone with phosphate group, serine residue, and 2 fatty acids'}, {'smiles': 'P(OC[C@H](OC(=O)CCCC/C=C\\C/C=C\\C/C=C\\C/C=C\\CC)COC(=O)CCCCCCCCCCCCCCC)(OC[C@H](N)C(O)=O)(O)=O', 'name': 'PS(16:0/18:4(6Z,9Z,12Z,15Z))', 'reason': 'Contains…	[{'smiles': 'P(OC[C@H](OC(=O)CCC\\C=C\\C[C@@H]1[C@H]([C@H](O)C[C@@H]1O)/C=C/[C@@H](O)CCCCC)COC(=O)CCCC/C=C\\C/C=C\\C/C=C\\CCCCC)(OC[C@H](N)C(O)=O)(O)=O', 'name': 'PS(18:3(6Z,9Z,12Z)/PGF2alpha)', 'reason': 'Contains glycerol backbone with phosphate group, serine residue, and 2 fatty acids'}, {'smiles': 'P(OC[C@H](OC(=O)CCCCCCCCCCCCCCCC)COC(=O)CCCCCCCCCCCCC)(OC[C@H](N)C(O)=O)(O)=O', 'name': 'PS(14:…	[{'smiles': 'CCCCCOC(C)OCC', 'name': '1-ethoxy-1-pentoxyethane', 'reason': 'No glycerol backbone with phosphate group found'}, {'smiles': 'P(OCC(OC(=O)CCCCCCCCCCCCCCCCC)COC(=O)CCCCCC/C=C\\C/C=C\\C/C=C\\C/C=C\\CC)(OCCN(C)C)(O)=O', 'name': 'PE-NMe2(20:4(8Z,11Z,14Z,17Z)/18:0)', 'reason': 'No serine phosphate linkage found'}, {'smiles': 'COC(=O)[C@H]1[C@@H](O)[C@@]2(O)c3c(OC)cc(OC)cc3O[C@]2([C@@H]1c1…	[{'smiles': 'P(OC[C@H](OC(=O)CCCCCCC/C=C\\C/C=C\\CCCCC)COC(=O)CCCCCCCCCCCCCCCCCCCCC)(OC[C@H]([NH3+])C([O-])=O)([O-])=O', 'name': '22:0-18:2-PS', 'reason': 'No serine phosphate linkage found'}, {'smiles': 'P(OC[C@H](OC(=O)CCCCCCC/C=C\\C/C=C\\C/C=C\\CC)COC(=O)CCCCCCCCCCCCCCC)(OC[C@H]([NH3+])C([O-])=O)([O-])=O', 'name': '16:0-18:3-PS', 'reason': 'No serine phosphate linkage found'}, {'smiles': 'P(OC…	61	2	35507	5		0.968254	0.924242	0.945736	0.999803	0.999859	0.961905	0.971154	0.999831	3	ensemble-9	phosphatidyl-L-serine	52	3.95124	2	3	7	6	1	11	4.99025
N-acylsphinganine	{'lines_of_code': 74, 'log_lines_of_code': 4.30406509320417, 'indent_by_line': [1, 1, 1, 1, 2, 2, 1, 2, 2, 1, 1, 1, 1, 2, 0, 1, 1, 1, 1, 1, 1, 2, 0, 1, 1, 1, 1, 1, 1, 1, 2, 2, 3, 4, 4, 1, 2, 0, 1, 1, 1, 1, 2, 2, 2, 2, 3, 0, 1, 1, 1, 1, 1, 2, 0, 1, 1, 1, 1, 0, 1, 2, 1, 2, 1, 2, 0, 1, 1, 1, 1, 2, 2, 2, 2, 3, 4, 0, 1, 1, 1, 1, 1, 1, 2, 1, 1], 'max_indent': 4, 'imports': ['from rdkit import Chem', 'f…	[{'smiles': 'CCCCCCCCCCCCCCC[C@@H](O)[C@H](CO)NC(=O)CCCCCCC\\C=C/CCCCCCCC', 'name': 'N-[(9Z)-octadecenoyl]sphinganine', 'reason': 'Valid N-acylsphinganine with correct core structure and stereochemistry'}, {'smiles': 'CCCCCCCCCCCCCCC[C@@H](O)[C@H](CO)NC(=O)C(O)CCCC', 'name': 'N-(2-hydroxyhexanoyl)sphinganine', 'reason': 'Valid N-acylsphinganine with correct core structure and stereochemistry'}, {…	[{'smiles': 'CCCCCCCCCCCCCCCCCCCCC(=O)N[C@@H](CO)[C@H](O)CCCCCCCCCCCC(C)C', 'name': 'N-henicosanoyl-15-methylhexadecasphinganine', 'reason': 'Valid N-acylsphinganine with correct core structure and stereochemistry'}, {'smiles': 'CCCCCCCCCCCCCCCCC[C@@H](O)[C@H](CO)NC(=O)CCCCCCCCCCCCC', 'name': 'N-tetradecanoylicosasphinganine', 'reason': 'Valid N-acylsphinganine with correct core structure and ste…	[{'smiles': 'CCCCCOC(C)OCC', 'name': '1-ethoxy-1-pentoxyethane', 'reason': 'Missing characteristic sphinganine core structure with correct stereochemistry'}, {'smiles': 'P(OCC(OC(=O)CCCCCCCCCCCCCCCCC)COC(=O)CCCCCC/C=C\\C/C=C\\C/C=C\\C/C=C\\CC)(OCCN(C)C)(O)=O', 'name': 'PE-NMe2(20:4(8Z,11Z,14Z,17Z)/18:0)', 'reason': 'Missing characteristic sphinganine core structure with correct stereochemistry'},…	[{'smiles': 'CCCCCCCCCCCCCCC[C@@H](O)[C@H](CO[C@H]1O[C@@H]([C@H](O)[C@H](O)[C@H]1O)C(O)=O)NC(=O)CCCCCCCCCCCCC', 'name': '1-O-(alpha-D-galactopyranuronosyl)-N-tetradecanoyldihydrosphingosine', 'reason': 'Missing characteristic sphinganine core structure with correct stereochemistry'}, {'smiles': 'CCCCCCCCCCCCCCCCCCCCCCCCCC(=O)N[C@@H](CO[C@H]1O[C@H](CO)C[C@H](O)[C@H]1O)[C@H](O)CCCCCCCCCCCCCCC', 'na…	6	8	35559	2		0.428571	0.75	0.545455	0.999719	0.999944	0.484848	0.369231	0.999642	3	ensemble-9	N-acylsphinganine	74	4.30407	4	3	10	5	1	11	6.06081
cardiac glycoside	{'lines_of_code': 74, 'log_lines_of_code': 4.30406509320417, 'indent_by_line': [1, 1, 1, 1, 1, 1, 1, 1, 0, 1, 2, 0, 1, 2, 2, 1, 1, 1, 2, 0, 1, 1, 1, 1, 1, 1, 2, 3, 1, 2, 1, 1, 1, 1, 2, 3, 4, 4, 1, 1, 1, 2, 2, 2, 3, 4, 2, 1, 1, 1, 2, 3, 3, 4, 4, 1, 2, 0, 1, 1, 1, 1, 2, 1, 1, 1, 1, 1, 1, 2, 1, 2, 2, 2, 2, 1, 2, 0, 1, 1, 1, 2, 0, 1], 'max_indent': 4, 'imports': ['from rdkit import Chem', 'from rdkit…	[{'smiles': 'O[C@@]12[C@]3([C@@]([C@@]4([C@](O)(CC3)C[C@@H](O[C@@H]5O[C@H]([C@H](O)[C@@H](O)[C@H]5O)C)C[C@H]4O)CO)([C@H](O)C[C@@]1([C@H](CC2)C=6COC(=O)C6)C)[H])[H].O.O.O.O.O.O.O.O', 'name': 'Ouabain octahydrate', 'reason': 'Contains a fused steroid nucleus, a lactone ring, and at least one sugar residue'}, {'smiles': 'O[C@@]12[C@]3(C([C@@]4(C(CC3)C[C@@H](O[C@@H]5O[C@@H]([C@@H](O)[C@H](O)[C@H]5O)C…	[{'smiles': 'O1[C@@]2([C@@H](C[C@]34OC(=O)C(=C13)C(=O)[C@@H](C[C@@H](C(=O)C=C[C@@]4([C@H]2O)[H])C)C)C)[H]', 'name': '(1R,2R,3R,4E,7S,9R,14R,16R)-2-Hydroxy-7,9,16-trimethyl-13,17-dioxatetracyclo[9.5.2.03,14.014,18]octadeca-4,11(18)-diene-6,10,12-trione', 'reason': 'Contains a fused steroid nucleus, a lactone ring, and at least one sugar residue'}, {'smiles': 'O=C1C=2C(=O)O[C@]34C2O[C@]([C@@H](O)[C…	[{'smiles': 'CCCCCOC(C)OCC', 'name': '1-ethoxy-1-pentoxyethane', 'reason': 'Less than 4 rings of size 5 or 6 found; no steroid nucleus detected'}, {'smiles': 'P(OCC(OC(=O)CCCCCCCCCCCCCCCCC)COC(=O)CCCCCC/C=C\\C/C=C\\C/C=C\\C/C=C\\CC)(OCCN(C)C)(O)=O', 'name': 'PE-NMe2(20:4(8Z,11Z,14Z,17Z)/18:0)', 'reason': 'Less than 4 rings of size 5 or 6 found; no steroid nucleus detected'}, {'smiles': 'COC(=O)[C…	[{'smiles': '[H][C@]1(OCC[C@H](OC)[C@@H]1O)O[C@@H]1C=C2CC[C@]3([H])[C@]([H])(CC(=O)[C@]4(C)[C@H](CC[C@]34O)C3=CC(=O)OC3)[C@@]2(C)C[C@H]1O', 'name': 'elaeodendroside U', 'reason': 'No sugar residue (pyranose-like ring) found'}, {'smiles': '[H][C@]12CC[C@]3([H])[C@]([H])(CC[C@]4(C)[C@H]([C@H](C[C@]34O)OC(C)=O)C3=CC(=O)OC3)[C@@]1(C)CC[C@@H](C2)O[C@H]1C[C@H](OC)[C@@H](O)[C@H](C)O1', 'name': 'oleandri…	8	6	35550	11		0.571429	0.421053	0.484848	0.999522	0.999691	0.678788	0.708861	0.999628	2	ensemble-9	cardiac glycoside	74	4.30407	4	2	9	3	2	8	5.46081
very long-chain fatty acyl-CoA	{'lines_of_code': 67, 'log_lines_of_code': 4.204692619390966, 'indent_by_line': [1, 1, 1, 0, 1, 2, 0, 1, 2, 1, 1, 1, 1, 2, 0, 1, 1, 1, 1, 2, 1, 1, 1, 1, 2, 0, 1, 1, 1, 2, 0, 1, 1, 1, 1, 1, 1, 1, 1, 1, 1, 1, 2, 3, 2, 2, 2, 2, 3, 4, 2, 0, 1, 1, 1, 1, 2, 1, 1, 2, 0, 1, 1, 1, 1, 1, 1, 2, 1, 1, 1, 1, 2, 1, 1, 1, 1, 2, 0, 1, 1, 2, 1, 1], 'max_indent': 4, 'imports': ['from rdkit import Chem', 'from rdki…	[{'smiles': 'CC\\C=C/C\\C=C/C\\C=C/C\\C=C/C\\C=C/C\\C=C/CCCCCCCCCCCCCCC(=O)CC(=O)SCCNC(=O)CCNC(=O)[C@H](O)C(C)(C)COP(O)(=O)OP(O)(=O)OC[C@H]1O[C@H]([C@H](O)[C@@H]1OP(O)(O)=O)n1cnc2c(N)ncnc12', 'name': '(18Z,21Z,24Z,27Z,30Z,33Z)-3-oxohexatriacontahexaenoyl-CoA', 'reason': 'Very long-chain fatty acyl-CoA with C36 fatty acid chain (unsaturated and hydroxylated and oxo)'}, {'smiles': 'CCCCC\\C=C/C\\C=…	[{'smiles': 'CCCCCCCCCCCCCCCCCCCCCCC(C(O)=O)C(=O)SCCNC(=O)CCNC(=O)[C@H](O)C(C)(C)COP(O)(=O)OP(O)(=O)OC[C@H]1O[C@H]([C@H](O)[C@@H]1OP(O)(O)=O)n1cnc2c(N)ncnc12', 'name': '2-carboxytetracosanoyl-CoA', 'reason': 'Very long-chain fatty acyl-CoA with C24 fatty acid chain (hydroxylated)'}, {'smiles': '[H][C@@](C)(CCC(O)C(C)C(=O)SCCNC(=O)CCNC(=O)[C@H](O)C(C)(C)COP(O)(=O)OP(O)(=O)OC[C@H]1O[C@H]([C@H](O)[C…	[{'smiles': 'CCCCCOC(C)OCC', 'name': '1-ethoxy-1-pentoxyethane', 'reason': 'No CoA moiety found (missing adenine)'}, {'smiles': 'P(OCC(OC(=O)CCCCCCCCCCCCCCCCC)COC(=O)CCCCCC/C=C\\C/C=C\\C/C=C\\C/C=C\\CC)(OCCN(C)C)(O)=O', 'name': 'PE-NMe2(20:4(8Z,11Z,14Z,17Z)/18:0)', 'reason': 'No CoA moiety found (missing adenine)'}, {'smiles': 'COC(=O)[C@H]1[C@@H](O)[C@@]2(O)c3c(OC)cc(OC)cc3O[C@]2([C@@H]1c1ccccc1…	[]	27	2	35546	0		0.931034	1	0.964286	0.999944	1	0.855967	0.759124	0.999754	1	ensemble-9	very long-chain fatty acyl-CoA	67	4.20469	4	3	12	6	2	9	6.24094
3-oxo-fatty acyl-CoA	{'lines_of_code': 81, 'log_lines_of_code': 4.394449154672439, 'indent_by_line': [1, 1, 1, 1, 1, 1, 1, 1, 1, 1, 1, 1, 1, 1, 1, 1, 1, 1, 1, 1, 1, 1, 2, 1, 1, 1, 2, 1, 1, 1, 1, 2, 1, 1, 1, 1, 1, 1, 1, 1, 2, 1, 1, 1, 1, 1, 1, 1, 1, 1, 2, 2, 3, 4, 3, 3, 3, 4, 5, 5, 6, 6, 7, 2, 0, 1, 1, 2, 2, 2, 2, 2, 2, 2, 2, 3, 2, 3, 3, 0, 1, 2, 1, 1, 1, 0, 1, 1, 1, 1, 1, 1], 'max_indent': 7, 'imports': ['from rdkit …	[{'smiles': 'CCCCC\\C=C/C\\C=C/C\\C=C/CCCCC(=O)CC(=O)SCCNC(=O)CCNC(=O)[C@H](O)C(C)(C)COP(O)(=O)OP(O)(=O)OC[C@H]1O[C@H]([C@H](O)[C@@H]1OP(O)(O)=O)n1cnc2c(N)ncnc12', 'name': '(8Z,11Z,14Z)-3-oxoicosa-8,11,14-trienoyl-CoA', 'reason': 'Contains a valid 3-oxo fatty acyl thioester linked to a Coenzyme A moiety'}, {'smiles': 'CCCCCCCCCCCCCCCCCCCCCCCC(=O)CC(=O)SCCNC(=O)CCNC(=O)[C@H](O)C(C)(C)COP(O)(=O)OP(…	[{'smiles': 'COc1cc(C=CC(=O)CC(=O)SCCNC(=O)CCNC(=O)C(O)C(C)(C)COP(O)(=O)OP(O)(=O)OC[C@H]2O[C@H]([C@H](O)[C@@H]2OP(O)(O)=O)n2cnc3c(N)ncnc23)ccc1O', 'name': 'feruloylacetyl-CoA', 'reason': 'Contains a valid 3-oxo fatty acyl thioester linked to a Coenzyme A moiety'}, {'smiles': 'C[C@@H]1O[C@@H](OCCCCCCCCCCCCCCC(=O)CC(=O)SCCNC(=O)CCNC(=O)[C@H](O)C(C)(C)COP(O)(=O)OP(O)(=O)OC[C@H]2O[C@H]([C@H](O)[C@@H]…	[{'smiles': 'CCCCCOC(C)OCC', 'name': '1-ethoxy-1-pentoxyethane', 'reason': 'Does not contain a Coenzyme A adenine fragment'}, {'smiles': 'P(OCC(OC(=O)CCCCCCCCCCCCCCCCC)COC(=O)CCCCCC/C=C\\C/C=C\\C/C=C\\C/C=C\\CC)(OCCN(C)C)(O)=O', 'name': 'PE-NMe2(20:4(8Z,11Z,14Z,17Z)/18:0)', 'reason': 'Does not contain a Coenzyme A adenine fragment'}, {'smiles': 'COC(=O)[C@H]1[C@@H](O)[C@@]2(O)c3c(OC)cc(OC)cc3O[C@…	[]	16	15	35544	0		0.516129	1	0.680851	0.999578	1	0.707317	0.552381	0.999663	2	ensemble-9	3-oxo-fatty acyl-CoA	81	4.39445	7	2	11	2	2	8	6.47889
11,12-saturated fatty acyl-CoA(4-)	{'lines_of_code': 26, 'log_lines_of_code': 3.258096538021482, 'indent_by_line': [1, 1, 0, 1, 2, 0, 1, 2, 2, 1, 1, 1, 1, 1, 2, 0, 1, 1, 1, 1, 2, 0, 1, 1, 1, 2, 0, 1, 1, 1, 2, 0, 1], 'max_indent': 2, 'imports': ['from rdkit import Chem', 'from rdkit.Chem import rdMolDescriptors'], 'imports_count': 2, 'methods_called': ['HasSubstructMatch', 'MolFromSmarts', 'MolFromSmiles'], 'methods_called_count': …	[{'smiles': 'CCCCC\\C=C/C\\C=C/C\\C=C/C\\C=C/CCCCCCCCCCCCCCCCCCC[C@@H](O)CC(=O)SCCNC(=O)CCNC(=O)[C@H](O)C(C)(C)COP([O-])(=O)OP([O-])(=O)OC[C@H]1O[C@H]([C@H](O)[C@@H]1OP([O-])([O-])=O)n1cnc2c(N)ncnc12', 'name': '(3R,23Z,26Z,29Z,32Z)-3-hydroxyoctatriacontatetraenoyl-CoA(4-)', 'reason': 'Molecule matches the structural patterns for 11,12-saturated fatty acyl-CoA(4-)'}, {'smiles': 'CC\\C=C/C\\C=C/C\\…	[{'smiles': 'C[C@@H]1O[C@@H](OCCCCCCCCCCCCCCCCC[C@@H](O)CC(=O)SCCNC(=O)CCNC(=O)[C@H](O)C(C)(C)COP([O-])(=O)OP([O-])(=O)OC[C@H]2O[C@H]([C@H](O)[C@@H]2OP([O-])([O-])=O)N3C=NC4=C(N)N=CN=C34)[C@H](O)C[C@H]1O', 'name': 'bhos#36-CoA(4-)', 'reason': 'Molecule matches the structural patterns for 11,12-saturated fatty acyl-CoA(4-)'}, {'smiles': 'CC\\C=C/C\\C=C/C\\C=C/C\\C=C/C\\C=C/C\\C=C/CCCCCCCC[C@@H](O)…	[{'smiles': 'CCCCCOC(C)OCC', 'name': '1-ethoxy-1-pentoxyethane', 'reason': 'No or incomplete long chain fatty acid detected'}, {'smiles': 'P(OCC(OC(=O)CCCCCCCCCCCCCCCCC)COC(=O)CCCCCC/C=C\\C/C=C\\C/C=C\\C/C=C\\CC)(OCCN(C)C)(O)=O', 'name': 'PE-NMe2(20:4(8Z,11Z,14Z,17Z)/18:0)', 'reason': 'No CoA moiety found'}, {'smiles': 'COC(=O)[C@H]1[C@@H](O)[C@@]2(O)c3c(OC)cc(OC)cc3O[C@]2([C@@H]1c1ccccc1)c1ccc(O…	[{'smiles': 'CC\\C=C/C\\C=C/C\\C=C/C\\C=C/C\\C=C/C\\C=C/CCCCCCCCCCCCC(=O)CC(=O)SCCNC(=O)CCNC(=O)[C@H](O)C(C)(C)COP([O-])(=O)OP([O-])(=O)OC[C@H]1O[C@H]([C@H](O)[C@@H]1OP([O-])([O-])=O)n1cnc2c(N)ncnc12', 'name': '(16Z,19Z,22Z,25Z,28Z,31Z)-3-oxotetratriacontahexaenoyl-CoA(4-)', 'reason': 'Chiral hydroxyl group not in expected position'}, {'smiles': 'CCCCC\\C=C/C\\C=C/C\\C=C/C\\C=C/CCCCCCCCCCCCCCCCCC…	7	19	35544	5		0.269231	0.583333	0.368421	0.999325	0.999859	0.397436	0.356322	0.999339	2	ensemble-9	11,12-saturated fatty acyl-CoA(4-)	26	3.2581	2	2	3	3	1	5	2.85162
nucleoside	{'lines_of_code': 106, 'log_lines_of_code': 4.663439094112067, 'indent_by_line': [1, 1, 1, 2, 2, 1, 1, 1, 2, 1, 1, 1, 1, 1, 1, 1, 1, 1, 2, 3, 0, 1, 1, 2, 3, 2, 2, 2, 2, 3, 3, 3, 3, 4, 3, 4, 3, 4, 4, 3, 3, 4, 4, 2, 3, 0, 1, 2, 0, 1, 1, 1, 1, 1, 2, 2, 2, 2, 2, 2, 1, 1, 2, 2, 3, 2, 2, 3, 0, 1, 1, 1, 2, 3, 4, 3, 3, 4, 0, 1, 2, 0, 1, 1, 1, 1, 1, 2, 3, 3, 3, 4, 3, 4, 4, 4, 5, 4, 5, 4, 4, 5, 4, 4, 5, 4,…	[{'smiles': 'O=C1N(C=CC(N1)=O)[C@@H]2O[C@H](CO)[C@H]([C@H]2OC(=O)C)OC(=O)C3=C(O)C=C(OC)C=C3C', 'name': 'Kipukasin C', 'reason': 'Molecule contains an N-glycosidic bond connecting a sugar moiety to a nucleobase'}, {'smiles': 'S=C1N([C@@H]2O[C@@H](C(O)C2O)CO)C=C(CNCCS(O)(=O)=O)C(=O)N1', 'name': '5-Taurinomethyl-2-thiouridine', 'reason': 'Molecule contains an N-glycosidic bond connecting a sugar moi…	[{'smiles': 'O=C1N(C=CC(N1)=O)[C@@H]2OC([C@H](O[C@@H]3OC(C(=O)O)=C[C@H]([C@@H]3O)O)C(=O)N)[C@H]([C@H]2O)OC', 'name': 'A-500359 F', 'reason': 'Molecule contains an N-glycosidic bond connecting a sugar moiety to a nucleobase'}, {'smiles': 'O=C1N(C=CC(N1)=O)[C@@H]2O[C@H]([C@@H](O[C@@H]3O[C@H](CN)[C@H]([C@H]3OC)O)[C@H](NCCCNC(=O)[C@@H](NC(=O)[C@@H](NC(=O)N[C@H](C(=O)O)C(C)C)[C@H]4NC(=NCC4)N)[C@@H](OC…	[{'smiles': 'CCCCCOC(C)OCC', 'name': '1-ethoxy-1-pentoxyethane', 'reason': 'No sugar moiety (furanose ring with 4 carbons and 1 oxygen) detected'}, {'smiles': 'P(OCC(OC(=O)CCCCCCCCCCCCCCCCC)COC(=O)CCCCCC/C=C\\C/C=C\\C/C=C\\C/C=C\\CC)(OCCN(C)C)(O)=O', 'name': 'PE-NMe2(20:4(8Z,11Z,14Z,17Z)/18:0)', 'reason': 'Phosphate group detected; molecule is likely a nucleotide, not a nucleoside'}, {'smiles': '…	[{'smiles': 'P(=O)(ONCCCCCCCCCCCC(C)C)(O)N(P(=O)(OC1C(OCC2OC(N3C(=O)N=C(N)C=C3)C(C2O)O)=C(CO)C(C1O)O)O)CC(=O)N', 'name': 'N-(2-amino-2-oxoethyl)-[2-[[5-(4-amino-2-oxopyrimidin-1-yl)-3,4-dihydroxyoxolan-2-yl]methoxy]-4,5-dihydroxy-3-(hydroxymethyl)cyclopent-2-en-1-yl]oxy-N-[hydroxy-(12-methyltridecylamino)oxyphosphoryl]phosphonamidic acid', 'reason': 'Phosphate group detected; molecule is likely a…	79	39	35452	5		0.669492	0.940476	0.782178	0.998763	0.999859	0.702517	0.564338	0.998173	3	ensemble-9	nucleoside	106	4.66344	5	2	16	1	1	6	6.53269
organoiodine compound	{'lines_of_code': 50, 'log_lines_of_code': 3.912023005428146, 'indent_by_line': [1, 1, 1, 1, 1, 1, 2, 2, 1, 2, 2, 1, 1, 1, 1, 2, 1, 1, 1, 1, 2, 1, 1, 1, 2, 3, 1, 1, 1, 1, 2, 1, 1, 1, 1, 2, 1, 1, 1, 1, 1, 1, 1, 1, 2, 1, 1, 1, 0, 1, 2, 2, 2, 2, 2, 1, 1, 1, 2, 2], 'max_indent': 3, 'imports': ['from rdkit import Chem'], 'imports_count': 1, 'methods_called': ['GetAtoms', 'GetAtomicNum', 'GetNumHeavyAt…	[{'smiles': 'OC(=O)C(=O)Cc1cc(I)c(O)c(I)c1', 'name': '(3,5-diiodo-4-hydroxyphenyl)pyruvic acid', 'reason': 'Compound contains a carbon–iodine bond in an organic framework'}, {'smiles': 'N[C@@H](Cc1nc[nH]c1I)C(O)=O', 'name': '5-iodo-L-histidine', 'reason': 'Compound contains a carbon–iodine bond in an organic framework'}, {'smiles': 'OC(=O)CC1=CC(I)=C(OC2=CC(I)=C(O)C=C2)C(I)=C1', 'name': 'tiratric…	[{'smiles': 'IC1=C(OC2OC(C(O)C(O)C2O)C(O)=O)C=CC(OC3=C(I)C=C(CC(N)C(O)=O)C=C3I)=C1', 'name': '6-{4-[4-(2-amino-2-carboxyethyl)-2,6-diiodophenoxy]-2-iodophenoxy}-3,4,5-trihydroxyoxane-2-carboxylic acid', 'reason': 'Compound contains a carbon–iodine bond in an organic framework'}, {'smiles': 'N(CC(CO)O)(C(C)=O)C1=C(I)C(C(NCC(CO)O)=O)=C(C(=C1I)C(NCCO)=O)I', 'name': 'ioxilan', 'reason': 'Compound con…	[{'smiles': 'CCCCCOC(C)OCC', 'name': '1-ethoxy-1-pentoxyethane', 'reason': 'Compound does not contain any carbon–iodine bonds'}, {'smiles': 'P(OCC(OC(=O)CCCCCCCCCCCCCCCCC)COC(=O)CCCCCC/C=C\\C/C=C\\C/C=C\\C/C=C\\CC)(OCCN(C)C)(O)=O', 'name': 'PE-NMe2(20:4(8Z,11Z,14Z,17Z)/18:0)', 'reason': 'Compound does not contain any carbon–iodine bonds'}, {'smiles': 'COC(=O)[C@H]1[C@@H](O)[C@@]2(O)c3c(OC)cc(OC)c…	[{'smiles': '[K+].[K+].CN1c2ccc(NC(=O)CI)cc2C(C)(C)\\C1=C\\C=C\\C=C\\C1=[N+](CCS([O-])(=O)=O)c2ccc3c(cc(cc3c2C1(C)C)S([O-])(=O)=O)S([O-])(=O)=O', 'name': 'SNIR3 dye', 'reason': 'Compound is fragmented (possible salt or mixture)'}, {'smiles': 'IC1=C(I)C(I)=C(I)N1', 'name': 'iodol', 'reason': 'Compound appears too heteroatom-rich to be a typical organoiodine compound'}, {'smiles': 'Nc1nc(=O)n(cc1I)…	17	34	35520	4		0.333333	0.809524	0.472222	0.998932	0.999887	0.55082	0.407767	0.999037	3	ensemble-9	organoiodine compound	50	3.91202	3	1	8	1	1	7	4.5824
sesterterpenoid	{'lines_of_code': 40, 'log_lines_of_code': 3.6888794541139363, 'indent_by_line': [1, 1, 1, 1, 0, 1, 2, 0, 1, 2, 2, 1, 1, 1, 1, 1, 2, 1, 1, 1, 0, 1, 1, 2, 0, 1, 1, 1, 2, 0, 1, 1, 1, 0, 1, 2, 0, 1, 1, 1, 0, 1, 2, 0, 1, 1, 1, 1, 1, 2, 0, 1, 1], 'max_indent': 2, 'imports': ['from rdkit import Chem', 'from rdkit.Chem import rdMolDescriptors'], 'imports_count': 2, 'methods_called': ['GetAtoms', 'GetAto…	[{'smiles': 'OC[C@H]([C@H]1[C@@H]2[C@@](CC=C(CC=C3[C@H](C(=CC2)C)CC[C@@H]3C)C)(C)CC1)C', 'name': 'Betaestacin III', 'reason': 'Molecule exhibits a modified terpenoid backbone with requisite structural diversity typical of a sesterterpenoid.'}, {'smiles': 'O=C1C=2O[C@@]3([C@H](CCC(=CCC(C=CC3)(C)C)C)CC2[C@@]4([C@H]1C[C@H]5C[C@@](C[C@@H]45)(C(=O)O)C)C)C', 'name': 'Sterhirsutin B', 'reason': 'Molecul…	[{'smiles': 'O([C@@H]1C\\C(=C\\C=C/2\\[C@]3([C@@]([C@](CC3)([C@H](C)/C=C/[C@@H](C(C)C)C)[H])(CCC2)C)[H])\\C(CC1)=C)[C@@H]4O[C@@H]([C@@H](O)[C@H](O)[C@H]4O)C(O)=O', 'name': 'Vitamin D2 3-glucuronide', 'reason': 'Molecule exhibits a modified terpenoid backbone with requisite structural diversity typical of a sesterterpenoid.'}, {'smiles': 'C[C@H]1C[C@@]2(O)[C@@H](\\C=C(C)\\CC[C@H]3[C@@H](\\C=C(C)\\…	[{'smiles': 'CCCCCOC(C)OCC', 'name': '1-ethoxy-1-pentoxyethane', 'reason': 'Carbon count of 9 is outside the expanded range typical for sesterterpenoids.'}, {'smiles': 'P(OCC(OC(=O)CCCCCCCCCCCCCCCCC)COC(=O)CCCCCC/C=C\\C/C=C\\C/C=C\\C/C=C\\CC)(OCCN(C)C)(O)=O', 'name': 'PE-NMe2(20:4(8Z,11Z,14Z,17Z)/18:0)', 'reason': 'Carbon count of 45 is outside the expanded range typical for sesterterpenoids.'}, …	[{'smiles': 'O=[N+]([O-])[C@]1([C@H](NC(=O)OC)[C@@H](O[C@H](C1)OC2C(=C[C@@H]3C=C([C@@H](C)CC34OC(=O)C(C4=O)=C([C@]5([C@@H](C(=CC2)C)C=C[C@H]6[C@H](O[C@H]7O[C@H]([C@H](O)[C@@H](C7)O[C@H]8O[C@H]([C@H](O)[C@@H](C8)O)C)C)[C@H](C)C[C@H]([C@H]56)C)C)O)C)C)C)C', 'name': 'Lobophorin F', 'reason': 'Carbon count of 54 is outside the expanded range typical for sesterterpenoids.'}, {'smiles': 'O=C([C@@H]([C@…	19	773	34733	50		0.0239899	0.275362	0.0441347	0.976866	0.998563	0.0533031	0.0288432	0.976535	5	ensemble-9	sesterterpenoid	40	3.68888	2	2	7	4	1	7	4.13778
quinone	{'lines_of_code': 31, 'log_lines_of_code': 3.4339872044851463, 'indent_by_line': [1, 1, 0, 1, 1, 1, 1, 1, 1, 1, 1, 1, 1, 1, 0, 1, 2, 0, 1, 2, 2, 1, 1, 1, 2, 1, 1, 1, 1, 2, 0, 1, 2, 2, 3, 0, 0, 0, 0, 0, 0, 0, 1, 0, 0], 'max_indent': 3, 'imports': ['from rdkit import Chem', 'from rdkit.Chem import rdchem'], 'imports_count': 2, 'methods_called': ['GetSymmSSSR', 'MolFromSmiles'], 'methods_called_coun…	[{'smiles': 'O=C1C2=C(O)C=C(OC)C=C2C(=O)C3=C1C[C@@H](OC(=O)C)[C@](C3)(O)C', 'name': '2-O-acetylaltersolanol B', 'reason': 'Found ring with atoms (1, 14, 13, 11, 10, 2): 2 exocyclic carbonyl groups attached to an all-carbon conjugated ring of size 6.'}, {'smiles': 'ClC1=C2C(=O)C3=C(C(O)=CC(=C3)CO)C(C2=C(O)C=C1O)=O', 'name': '5-Chloro-w-hydroxyemodin', 'reason': 'Found ring with atoms (3, 5, 6, 14,…	[{'smiles': 'O=C1C2=C(O)C(OC)=C(OC)C=C2C(=O)C=3C1=C(OC3)C', 'name': 'Isofuranonaphthoquinone D', 'reason': 'Found ring with atoms (1, 16, 15, 13, 12, 2): 2 exocyclic carbonyl groups attached to an all-carbon conjugated ring of size 6.'}, {'smiles': 'C[C@H](O)c1cc2c(o1)C(=O)c1c(O)cccc1C2=O', 'name': 'Kigelinone', 'reason': 'Found ring with atoms (8, 10, 16, 17, 5, 6): 2 exocyclic carbonyl groups a…	[{'smiles': 'CCCCCOC(C)OCC', 'name': '1-ethoxy-1-pentoxyethane', 'reason': 'No rings found in molecule'}, {'smiles': 'P(OCC(OC(=O)CCCCCCCCCCCCCCCCC)COC(=O)CCCCCC/C=C\\C/C=C\\C/C=C\\C/C=C\\CC)(OCCN(C)C)(O)=O', 'name': 'PE-NMe2(20:4(8Z,11Z,14Z,17Z)/18:0)', 'reason': 'No rings found in molecule'}, {'smiles': 'COC(=O)[C@H]1[C@@H](O)[C@@]2(O)c3c(OC)cc(OC)cc3O[C@]2([C@@H]1c1ccccc1)c1ccc(OC)cc1', 'name'…	[{'smiles': 'CC(C)CCC[C@@H](C)CCC[C@@H](C)CCC\\C(C)=C\\CC12OC1(C)C(=O)C1=C(C=CC=C1)C2=O', 'name': '2,3-epoxyphylloquinone', 'reason': 'No fully conjugated all‐carbon ring with at least two exocyclic carbonyl groups (with proper spacing in 6‑membered rings) was found.'}, {'smiles': 'O=C1C=C(N)C=CC1=O', 'name': '2-Hydroxy-4-imino-2,5-cyclohexadienone', 'reason': 'No fully conjugated all‐carbon ring…	243	230	35057	45		0.513742	0.84375	0.638633	0.99227	0.998718	0.666225	0.539989	0.992916	2	ensemble-9	quinone	31	3.43399	3	2	2	0	1	3	2.4868
tripeptide	{'lines_of_code': 44, 'log_lines_of_code': 3.784189633918261, 'indent_by_line': [1, 1, 0, 1, 2, 0, 1, 2, 2, 1, 1, 1, 1, 1, 2, 1, 1, 1, 1, 1, 2, 1, 1, 1, 1, 1, 2, 1, 1, 1, 1, 1, 2, 1, 1, 1, 1, 1, 2, 1, 2, 1, 1, 1, 1, 2, 1, 1, 1, 2, 1, 2, 1, 1], 'max_indent': 2, 'imports': ['from rdkit import Chem', 'from rdkit.Chem import AllChem, rdMolDescriptors'], 'imports_count': 2, 'methods_called': ['GetAtom…	[{'smiles': 'CC(C)C[C@H](NC(=O)[C@H](C)N)C(=O)N[C@@H](C)C(O)=O', 'name': 'Ala-Leu-Ala', 'reason': 'Contains 3 amino acid residues linked by peptide bonds'}, {'smiles': 'CC[C@H](C)[C@H](NC(=O)[C@@H](N)CCC(O)=O)C(=O)N[C@@H](C(C)C)C(O)=O', 'name': 'Glu-Ile-Val', 'reason': 'Contains 3 amino acid residues linked by peptide bonds'}, {'smiles': 'C(=O)([C@@H](N)CCC(=O)O)N[C@H](C(=O)N[C@H](C(=O)O)CC1=CNC2…	[{'smiles': 'SC[C@H](N)C(=O)N[C@H](C(=O)N[C@@H](CC1=CC=CC=C1)C(O)=O)CC(O)=O', 'name': 'Cys-Asp-Phe', 'reason': 'Contains 3 amino acid residues linked by peptide bonds (cyclic)'}, {'smiles': 'O=C(N[C@@H](CC1=CC=CC=C1)C(=O)N[C@@H](C)C(O)=O)[C@@H](N)CC=2C=3C(NC2)=CC=CC3', 'name': 'Trp-Phe-Ala', 'reason': 'Contains 3 amino acid residues linked by peptide bonds (cyclic)'}, {'smiles': 'O=C(N[C@@H]([C@H…	[{'smiles': 'CCCCCOC(C)OCC', 'name': '1-ethoxy-1-pentoxyethane', 'reason': 'Found 0 amide bonds, need exactly 2'}, {'smiles': 'P(OCC(OC(=O)CCCCCCCCCCCCCCCCC)COC(=O)CCCCCC/C=C\\C/C=C\\C/C=C\\C/C=C\\CC)(OCCN(C)C)(O)=O', 'name': 'PE-NMe2(20:4(8Z,11Z,14Z,17Z)/18:0)', 'reason': 'Found 0 amide bonds, need exactly 2'}, {'smiles': 'COC(=O)[C@H]1[C@@H](O)[C@@]2(O)c3c(OC)cc(OC)cc3O[C@]2([C@@H]1c1ccccc1)c1c…	[{'smiles': 'N[C@@H](CCC(=O)N[C@@H](CC(C)C)C(=O)NCC(=O)O)C(=O)O', 'name': 'gamma-Glu-Leu-Gly', 'reason': 'Found 2 amino acid residues, need exactly 3'}, {'smiles': 'CC(C)C[C@H](N)C(=O)N[C@@H](Cc1ccccc1)C(=O)N[C@@H](CC(N)=O)C(O)=O', 'name': 'Leu-Phe-Asn', 'reason': 'Found 3 amide bonds, need exactly 2'}, {'smiles': 'CC(C)C[C@H](N)C(=O)N[C@@H](C)C(=O)NCC(O)=O', 'name': 'Leu-Ala-Gly', 'reason': 'Fou…	12	596	34926	41		0.0197368	0.226415	0.0363086	0.982094	0.998827	0.0419048	0.0223668	0.982326	3	ensemble-9	tripeptide	44	3.78419	2	2	9	4	1	10	5.15684
amino sugar	{'lines_of_code': 23, 'log_lines_of_code': 3.1354942159291497, 'indent_by_line': [1, 1, 1, 1, 0, 1, 2, 0, 1, 2, 2, 1, 1, 1, 1, 1, 2, 0, 1, 1, 1, 2, 0, 1, 1, 1, 2, 0, 1], 'max_indent': 2, 'imports': ['from rdkit import Chem'], 'imports_count': 1, 'methods_called': ['HasSubstructMatch', 'MolFromSmarts', 'MolFromSmiles'], 'methods_called_count': 3, 'smarts_strings': ['C1[C@H]([O])[C@@H]([O])[C@H]([O…	[{'smiles': 'O([C@H]1[C@H](O)[C@@H](NC(=O)C)[C@@H](O[C@@H]1CO)O[C@@H]2[C@@H](O)[C@H](O[C@H]3[C@@H](O)[C@H](O[C@H](O)[C@@H]3NC(=O)C)CO[C@@H]4O[C@@H]([C@H](O)[C@H](O[C@@H]5O[C@@H]([C@@H](O[C@@H]6O[C@@H]([C@H](O)[C@H](O)[C@H]6O)CO)[C@H](O)[C@H]5NC(=O)C)CO)[C@H]4O)CO)O[C@@H]([C@@H]2O)CO)[C@@H]7O[C@@H]([C@H](O)[C@H](O[C@@H]8O[C@@H]([C@@H](O[C@@H]9O[C@@H]([C@H](O)[C@H](O)[C@H]9O)CO)[C@H](O)[C@H]8NC(=O)…	[{'smiles': 'O([C@@H]1[C@@H](NC(=O)C)[C@@H](O[C@@H]([C@H]1O)CO)O[C@@H]2[C@@H](O)[C@@H](O[C@@H]([C@@H]2O)CO)O[C@H]3[C@H](O)[C@@H](O)[C@H](O[C@@H]3CO)O)[C@@H]4O[C@@H]([C@H](O)[C@H](O[C@H]5O[C@@H]([C@H](O)[C@H](O)[C@H]5NC(=O)C)CO)[C@H]4O[C@@H]6O[C@H]([C@@H](O)[C@@H](O)[C@@H]6O)C)CO', 'name': 'N-[(2R,3R,4R,5R,6R)-2-[(2R,3R,4S,5S,6R)-2-[(2S,3R,4R,5S,6R)-3-Acetamido-2-[(2R,3S,4S,5R,6S)-3,5-dihydroxy-2-…	[{'smiles': 'CCCCCOC(C)OCC', 'name': '1-ethoxy-1-pentoxyethane', 'reason': 'No typical sugar-like ring structure found'}, {'smiles': 'P(OCC(OC(=O)CCCCCCCCCCCCCCCCC)COC(=O)CCCCCC/C=C\\C/C=C\\C/C=C\\C/C=C\\CC)(OCCN(C)C)(O)=O', 'name': 'PE-NMe2(20:4(8Z,11Z,14Z,17Z)/18:0)', 'reason': 'No typical sugar-like ring structure found'}, {'smiles': 'COC(=O)[C@H]1[C@@H](O)[C@@]2(O)c3c(OC)cc(OC)cc3O[C@]2([C@@H…	[{'smiles': 'C[C@@H](O[C@@H]1[C@@H](N)C(O)O[C@H](CO)[C@H]1O)C(O)=O', 'name': '2-amino-3-O-[(R)-1-carboxyethyl]-2-deoxy-D-glucopyranose', 'reason': 'No typical sugar-like ring structure found'}, {'smiles': 'O1[C@@H]([C@@H](O)[C@H](O)[C@@H](NC(=O)C)[C@@H]1OC[C@H]2O[C@@H](OC[C@H]3O[C@@H](O)[C@H](NC(=O)C)[C@@H](O)[C@@H]3O)[C@H](NC(=O)C)[C@@H](O)[C@@H]2O)CO[C@@H]4O[C@@H]([C@@H](O)[C@H](O)[C@H]4NC(=O)C…	656	1346	33493	80		0.327672	0.891304	0.479182	0.959916	0.997617	0.480144	0.328862	0.959339	1	ensemble-9	amino sugar	23	3.13549	2	1	3	2	1	4	2.6271
branched-chain fatty acid	{'lines_of_code': 116, 'log_lines_of_code': 4.7535901911063645, 'indent_by_line': [1, 1, 1, 1, 1, 1, 1, 1, 1, 1, 1, 1, 1, 1, 1, 1, 2, 1, 1, 2, 2, 1, 1, 1, 1, 2, 1, 1, 1, 1, 2, 3, 1, 1, 1, 1, 2, 1, 1, 1, 1, 1, 1, 1, 2, 1, 2, 1, 1, 1, 1, 1, 1, 1, 2, 3, 3, 1, 2, 1, 1, 1, 1, 1, 2, 1, 1, 1, 1, 2, 2, 3, 4, 1, 1, 1, 1, 2, 2, 3, 4, 3, 3, 4, 2, 0, 1, 1, 2, 1, 1, 1, 1, 1, 1, 1, 2, 2, 2, 3, 3, 4, 3, 3, 4, 5…	[{'smiles': 'CC(C)[C@H](C)C(O)=O', 'name': '(S)-2,3-dimethylbutyric acid', 'reason': 'Branching detected at main chain carbon atom index 3 (branch size: 1)'}, {'smiles': 'CC(C)CCCC(C)CCC(O)=O', 'name': '4,8-dimethylnonanoic acid', 'reason': 'Branching detected at main chain carbon atom index 9 (branch size: 1)'}, {'smiles': 'CCCCCCCCC(C)CCCCCCCCC(O)=O', 'name': 'tuberculostearic acid', 'reason': …	[{'smiles': 'OC(=O)CCCCCCCCCC/C=C\\CCCCC', 'name': 'cis-12-oleic acid', 'reason': 'Branching detected at main chain carbon atom index 3 (branch size: 1)'}, {'smiles': 'CCCCCCCCCC(O)CC(O)=O', 'name': '3-hydroxylauric acid', 'reason': 'Branching detected at main chain carbon atom index 11 (branch size: 1)'}, {'smiles': 'CCCCC\\C=C/C=C/[C@H](O)C\\C=C/C\\C=C/CCCC([O-])=O', 'name': '11(R)-HETE(1-)', '…	[{'smiles': 'CCCCCOC(C)OCC', 'name': '1-ethoxy-1-pentoxyethane', 'reason': 'No carboxyl group found; not a fatty acid'}, {'smiles': 'P(OCC(OC(=O)CCCCCCCCCCCCCCCCC)COC(=O)CCCCCC/C=C\\C/C=C\\C/C=C\\C/C=C\\CC)(OCCN(C)C)(O)=O', 'name': 'PE-NMe2(20:4(8Z,11Z,14Z,17Z)/18:0)', 'reason': 'Contains atom P (atomic number 15), not typical for a fatty acid'}, {'smiles': 'COC(=O)[C@H]1[C@@H](O)[C@@]2(O)c3c(OC)…	[{'smiles': 'O=C(O)CCC(=O)NCCCCCN(O)C(=O)CC(C)C', 'name': 'Tenacibactin B', 'reason': 'Contains atom N (atomic number 7), not typical for a fatty acid'}, {'smiles': 'CCCCCCCCCCCCCCCCCCCCCCCC[C@H]([C@H](O)CCCCCCCCCCCCCCCC[C@@H]1C[C@@H]1[C@H](C)CCCCCCCCCCCCCCCCCC[C@H](O)[C@@H](C)CCCCCCCCCCCCCCCCCC)C(O)=O', 'name': '(2R)-2-[(1R)-1-hydroxy-17-{(1R,2R)-2-[(2R,21S,22S)-21-hydroxy-22-methyltetracontan-2…	20	665	34876	14		0.0291971	0.588235	0.0556328	0.980914	0.999599	0.0862588	0.0457123	0.980794	3	ensemble-9	branched-chain fatty acid	116	4.75359	5	1	14	1	3	12	7.75072
anthocyanidin cation	{'lines_of_code': 95, 'log_lines_of_code': 4.553876891600541, 'indent_by_line': [1, 1, 1, 1, 1, 1, 1, 1, 1, 1, 1, 1, 1, 2, 0, 1, 2, 2, 1, 1, 1, 1, 2, 1, 1, 1, 1, 1, 1, 1, 1, 2, 1, 1, 1, 1, 2, 3, 1, 1, 2, 1, 1, 1, 1, 1, 1, 2, 1, 1, 1, 1, 2, 3, 4, 1, 1, 2, 1, 1, 1, 1, 2, 3, 4, 3, 3, 3, 4, 4, 2, 3, 3, 1, 2, 1, 1, 1, 1, 1, 1, 1, 2, 2, 2, 3, 2, 3, 4, 3, 4, 4, 5, 6, 6, 3, 4, 2, 3, 1, 1, 2, 1, 1, 1, 0, …	[{'smiles': 'O1C([C@H](O)[C@H](O)C(O)[C@@H]1OC=2C=3C(=[O+]C(=C(O)C3)C4=CC=C(O)C=C4)C=C(O)C2)CO', 'name': 'Pelargonidin 5-galactoside', 'reason': 'Molecule contains a flavylium-type (2-phenylchromenylium) core with a positively charged oxygen, fused aromatic rings, and an attached phenyl group'}, {'smiles': 'OC[C@H]1O[C@@H](Oc2cc(O)cc3[o+]c(c(O[C@@H]4O[C@H](COC(=O)\\C=C\\c5ccc(O)cc5)[C@@H](O)[C@H]…	[{'smiles': 'O(C1C(O)C(O)C(OC1OC=2C(=[O+]C=3C(C2)=C(O)C=C(O)C3)C4=CC(OC)=C(O)C=C4)CO)C5OC(C(O)C(O)C5O)COC(=O)C=CC6=CC(O)=C(O)C=C6', 'name': '({6-[(4,5-dihydroxy-2-{[7-hydroxy-2-(4-hydroxy-3-methoxyphenyl)-5-oxo-5H-chromen-3-yl]oxy}-6-(hydroxymethyl)oxan-3-yl)oxy]-3,4,5-trihydroxyoxan-2-yl}methyl)[3-(3,4-dihydroxyphenyl)-1-hydroxyprop-2-en-1-ylidene]oxidanium', 'reason': 'Molecule contains a flavy…	[{'smiles': 'CCCCCOC(C)OCC', 'name': '1-ethoxy-1-pentoxyethane', 'reason': 'Molecule does not carry a net positive charge'}, {'smiles': 'P(OCC(OC(=O)CCCCCCCCCCCCCCCCC)COC(=O)CCCCCC/C=C\\C/C=C\\C/C=C\\C/C=C\\CC)(OCCN(C)C)(O)=O', 'name': 'PE-NMe2(20:4(8Z,11Z,14Z,17Z)/18:0)', 'reason': 'Molecule does not carry a net positive charge'}, {'smiles': 'COC(=O)[C@H]1[C@@H](O)[C@@]2(O)c3c(OC)cc(OC)cc3O[C@]2…	[{'smiles': '[Cl-].O1[C@@H]([C@H](O)[C@H](O)[C@@H](O)[C@@H]1OC=2C(=[O+]C=3C(C2)=C(O)C=C(O)C3)C4=CC(OC)=C(O)C=C4)CO', 'name': 'Peonidin 3-O-galactoside', 'reason': 'Molecule does not carry a net positive charge'}, {'smiles': '[Cl-].O1[C@@H]([C@H](O)[C@H](O)[C@@H](O)[C@@H]1OC=2C(=[O+]C=3C(C2)=C(O)C=C(O)C3)C4=CC(OC)=C(O)C(OC)=C4)CO', 'name': 'Malvidin 3-galactoside', 'reason': 'Molecule does not car…	34	16	35522	3		0.68	0.918919	0.781609	0.999466	0.999916	0.728324	0.586047	0.999339	0	ensemble-9	anthocyanidin cation	95	4.55388	6	2	14	0	2	8	6.91078
alditol	{'lines_of_code': 64, 'log_lines_of_code': 4.1588830833596715, 'indent_by_line': [1, 1, 1, 0, 1, 2, 0, 1, 2, 2, 1, 1, 1, 2, 1, 1, 1, 2, 1, 1, 1, 1, 2, 1, 1, 1, 1, 2, 1, 1, 1, 1, 2, 2, 3, 2, 3, 1, 1, 2, 1, 1, 1, 2, 2, 3, 4, 4, 5, 5, 5, 5, 6, 2, 3, 2, 3, 1, 1, 1, 2, 3, 3, 4, 3, 3, 4, 5, 5, 6, 3, 4, 1, 1], 'max_indent': 6, 'imports': ['from rdkit import Chem', 'from rdkit.Chem import MolFromSmiles, …	[{'smiles': 'OC(C(O)C(O)CO)C(O)C(O)CO', 'name': 'alpha-Glucoheptitol', 'reason': 'Linear acyclic polyol with one hydroxyl per carbon in main chain'}, {'smiles': 'OC[C@H](O)[C@@H](O)[C@H](O)[C@H](O)CO', 'name': 'D-glucitol', 'reason': 'Linear acyclic polyol with one hydroxyl per carbon in main chain'}, {'smiles': 'OC[C@H](O)[C@H](O)[C@H](O)CO', 'name': 'ribitol', 'reason': 'Linear acyclic polyol w…	[]	[{'smiles': 'CCCCCOC(C)OCC', 'name': '1-ethoxy-1-pentoxyethane', 'reason': 'Not a linear chain'}, {'smiles': 'P(OCC(OC(=O)CCCCCCCCCCCCCCCCC)COC(=O)CCCCCC/C=C\\C/C=C\\C/C=C\\C/C=C\\CC)(OCCN(C)C)(O)=O', 'name': 'PE-NMe2(20:4(8Z,11Z,14Z,17Z)/18:0)', 'reason': 'Branched or non-linear chain'}, {'smiles': 'COC(=O)[C@H]1[C@@H](O)[C@@]2(O)c3c(OC)cc(OC)cc3O[C@]2([C@@H]1c1ccccc1)c1ccc(OC)cc1', 'name': 'agl…	[{'smiles': '[C@H]1([C@H](OC(OCC(CO)O)[C@@H]([C@H]1O)O)CO)O', 'name': '1-O-(D-glucosyl)glycerol', 'reason': 'Molecule contains rings'}, {'smiles': 'O1[C@@H](O[C@@H]([C@@H](O)[C@H](O)CO)[C@@H](O)CO)[C@H](O)[C@@H](O)[C@@H](O)[C@H]1CO', 'name': 'beta-D-Galp-(1->3)-D-Gal-OH', 'reason': 'Molecule contains rings'}, {'smiles': 'O1[C@H](O[C@@H]([C@H](O)[C@H](O)CO)[C@H](O)CO)[C@@H](O)[C@@H](O)[C@H](O)[C@H…	7	0	35555	13		1	0.35	0.518519	0.999635	0.999635	0.421053	0.952381	0.999613	3	ensemble-9	alditol	64	4.15888	6	2	10	0	1	11	6.43178
beta-D-glucosiduronate	{'lines_of_code': 37, 'log_lines_of_code': 3.6109179126442243, 'indent_by_line': [1, 1, 1, 1, 0, 1, 2, 0, 1, 2, 2, 1, 1, 1, 1, 1, 2, 1, 1, 1, 1, 2, 1, 1, 1, 1, 2, 1, 1, 1, 1, 2, 1, 1, 1, 1, 1, 1, 1, 2, 1, 2, 1, 2, 1, 1], 'max_indent': 2, 'imports': ['from rdkit import Chem', 'from rdkit.Chem import AllChem', 'from rdkit.Chem import rdMolDescriptors'], 'imports_count': 3, 'methods_called': ['GetAt…	[{'smiles': '[C@H]1([C@H]([C@@H]([C@H]([C@@H](O1)OC2=CC=3[C@@]4([C@]([C@]5([C@@]([C@@H](O)CC5)(CC4)C)[H])(CCC3C=C2O)[H])[H])O)O)O)C(=O)[O-]', 'name': '2-hydroxy-17beta-estradiol 2-O-(beta-D-glucuronide)(1-)', 'reason': 'Contains glucuronic acid moiety in beta configuration with deprotonated carboxyl group'}, {'smiles': 'C1[C@]2([C@]3([C@@](C4=C(C(=C(O[C@H]5[C@@H]([C@H]([C@@H]([C@H](O5)C(=O)[O-])O…	[{'smiles': 'O1[C@@H]([N+](CCOC(C2=CC=CC=C2)C3=CC=CC=C3)(C)C)[C@H](O)[C@@H](O)[C@H](O)[C@H]1C([O-])=O', 'name': 'Diphenhydramine N-glucuronide', 'reason': 'Contains glucuronic acid moiety in beta configuration with deprotonated carboxyl group'}, {'smiles': 'C1[C@@]2([C@]3(CC[C@]4([C@]([C@@]3(CC[C@@]2(C[C@@H](C1)O[C@@H]5O[C@@H]([C@H]([C@@H]([C@H]5O)O)O)C([O-])=O)[H])[H])(CCC4=O)[H])C)[H])C', 'name…	[{'smiles': 'CCCCCOC(C)OCC', 'name': '1-ethoxy-1-pentoxyethane', 'reason': 'No glucuronic acid moiety found'}, {'smiles': 'P(OCC(OC(=O)CCCCCCCCCCCCCCCCC)COC(=O)CCCCCC/C=C\\C/C=C\\C/C=C\\C/C=C\\CC)(OCCN(C)C)(O)=O', 'name': 'PE-NMe2(20:4(8Z,11Z,14Z,17Z)/18:0)', 'reason': 'No glucuronic acid moiety found'}, {'smiles': 'COC(=O)[C@H]1[C@@H](O)[C@@]2(O)c3c(OC)cc(OC)cc3O[C@]2([C@@H]1c1ccccc1)c1ccc(OC)cc…	[]	6	12	35557	0		0.333333	1	0.5	0.999663	1	0.616667	0.486842	0.999677	0	ensemble-9	beta-D-glucosiduronate	37	3.61092	2	3	7	2	1	8	4.32218
cyclic fatty acid	{'lines_of_code': 99, 'log_lines_of_code': 4.59511985013459, 'indent_by_line': [1, 1, 1, 1, 1, 1, 1, 1, 2, 3, 4, 1, 2, 0, 1, 1, 1, 2, 2, 3, 3, 4, 0, 1, 1, 1, 2, 2, 2, 2, 2, 3, 4, 4, 5, 2, 2, 2, 3, 2, 0, 1, 1, 2, 1, 0, 1, 1, 1, 1, 0, 1, 1, 1, 0, 1, 2, 0, 1, 2, 2, 1, 1, 1, 1, 2, 1, 1, 1, 1, 2, 1, 1, 1, 1, 1, 2, 1, 1, 1, 2, 1, 1, 1, 1, 1, 2, 1, 1, 1, 1, 2, 2, 2, 1, 1, 0, 1, 1, 2, 2, 2, 2, 2, 2, 2, 2…	[{'smiles': 'OC(=O)CCCCCCC1=C(CCCCCCCC#C)C1', 'name': 'sterculynic acid', 'reason': 'Contains carboxylic acid group, a ring, and a sufficiently long and dominant aliphatic chain; qualifies as a cyclic fatty acid'}, {'smiles': 'O1C(CCCCCCCCC(O)=O)=C(C(=C1CCCCC)C)C', 'name': '9-(3,4-dimethyl-5-pentylfuran-2-yl)-nonanoic acid', 'reason': 'Contains carboxylic acid group, a ring, and a sufficiently lo…	[{'smiles': 'CCCCC[C@H](O)\\C=C\\[C@H]1O[C@H]2C[C@H](O2)[C@@H]1C\\C=C/CCCC(O)=O', 'name': 'thromboxane A2', 'reason': 'Contains carboxylic acid group, a ring, and a sufficiently long and dominant aliphatic chain; qualifies as a cyclic fatty acid'}, {'smiles': 'O=C(O)[C@@H](NC(=O)CCCCCCCCCCCC[C@@H](O[C@@H]1O[C@@H]([C@@H](O)[C@@H]([C@H]1O)O)COC(=O)CCC(=O)O)C(C)C)C', 'name': 'Iedoglucomide A', 'reas…	[{'smiles': 'CCCCCOC(C)OCC', 'name': '1-ethoxy-1-pentoxyethane', 'reason': 'No carboxylic acid group detected; not a fatty acid'}, {'smiles': 'P(OCC(OC(=O)CCCCCCCCCCCCCCCCC)COC(=O)CCCCCC/C=C\\C/C=C\\C/C=C\\C/C=C\\CC)(OCCN(C)C)(O)=O', 'name': 'PE-NMe2(20:4(8Z,11Z,14Z,17Z)/18:0)', 'reason': 'No carboxylic acid group detected; not a fatty acid'}, {'smiles': 'COC(=O)[C@H]1[C@@H](O)[C@@]2(O)c3c(OC)cc(…	[{'smiles': 'O1[C@H]([C@@H]1C#CCCC)CCCC(O)=O', 'name': '5S,6S-epoxy-7-undecynoic acid', 'reason': 'Longest contiguous aliphatic chain is too short (length 3); not a fatty acid'}, {'smiles': 'O=C(O)/C=C/C[C@H]1CO[C@@H](C1)[C@@H](O)CC', 'name': 'Communiol B', 'reason': 'Longest contiguous aliphatic chain is too short (length 3); not a fatty acid'}, {'smiles': 'O=C1C2=C([C@@]3(CC[C@@H]([C@]3(C1)C)[C…	20	268	35243	44		0.0694444	0.3125	0.113636	0.99123	0.998753	0.0885609	0.0525855	0.991321	2	ensemble-9	cyclic fatty acid	99	4.59512	5	2	16	1	2	10	7.51902
essential fatty acid	{'lines_of_code': 52, 'log_lines_of_code': 3.9512437185814275, 'indent_by_line': [1, 1, 1, 1, 0, 1, 2, 0, 1, 2, 2, 1, 1, 1, 2, 0, 1, 1, 1, 2, 0, 1, 1, 1, 2, 0, 1, 1, 2, 3, 0, 1, 1, 1, 2, 1, 1, 1, 2, 0, 1, 1, 1, 2, 3, 3, 3, 4, 3, 3, 3, 3, 4, 3, 3, 4, 0, 1, 2, 0, 1], 'max_indent': 4, 'imports': ['from rdkit import Chem', 'from rdkit.Chem import Descriptors'], 'imports_count': 2, 'methods_called': […	[{'smiles': 'CC\\C=C/C\\C=C/C\\C=C/C\\C=C/C\\C=C/CCCCCCCCCC(O)=O', 'name': '(11Z,14Z,17Z,20Z,23Z)-hexacosapentaenoic acid', 'reason': 'Polyunsaturated fatty acid with all cis double bonds and no other functional groups'}, {'smiles': 'CC\\C=C/C\\C=C/C\\C=C/C\\C=C/C\\C=C/CCCCCCCCCCCCCCCCCCCCCC(O)=O', 'name': '(23Z,26Z,29Z,32Z,35Z)-octatriacontapentaenoic acid', 'reason': 'Polyunsaturated fatty acid…	[{'smiles': 'CCCCC\\C=C/C\\C=C/C\\C=C/C\\C=C/CCCCCCCCCCCCCCCCCCCCCC([O-])=O', 'name': '(23Z,26Z,29Z,32Z)-octatriacontatetraenoate', 'reason': 'Polyunsaturated fatty acid with all cis double bonds and no other functional groups'}, {'smiles': 'CCCCC\\C=C/C\\C=C/CCCCCCCCCC([O-])=O', 'name': '(11Z,14Z)-icosadienoate', 'reason': 'Polyunsaturated fatty acid with all cis double bonds and no other functi…	[{'smiles': 'CCCCCOC(C)OCC', 'name': '1-ethoxy-1-pentoxyethane', 'reason': 'No carboxylic acid group'}, {'smiles': 'P(OCC(OC(=O)CCCCCCCCCCCCCCCCC)COC(=O)CCCCCC/C=C\\C/C=C\\C/C=C\\C/C=C\\CC)(OCCN(C)C)(O)=O', 'name': 'PE-NMe2(20:4(8Z,11Z,14Z,17Z)/18:0)', 'reason': 'No carboxylic acid group'}, {'smiles': 'COC(=O)[C@H]1[C@@H](O)[C@@]2(O)c3c(OC)cc(OC)cc3O[C@]2([C@@H]1c1ccccc1)c1ccc(OC)cc1', 'name': 'a…	[]	10	33	35532	0		0.232558	1	0.377358	0.999072	1	0.29661	0.180412	0.998833	3	ensemble-9	essential fatty acid	52	3.95124	4	2	14	1	1	9	6.39025
alpha-amino-acid zwitterion	{'lines_of_code': 26, 'log_lines_of_code': 3.258096538021482, 'indent_by_line': [1, 1, 1, 1, 0, 1, 2, 0, 1, 2, 2, 1, 1, 1, 1, 2, 0, 1, 1, 1, 1, 2, 0, 1, 1, 1, 2, 0, 1, 1, 0, 1], 'max_indent': 2, 'imports': ['from rdkit import Chem', 'from rdkit.Chem import AllChem', 'from rdkit.Chem import rdMolDescriptors'], 'imports_count': 3, 'methods_called': ['GetFormalCharge', 'MolFromSmarts', 'GetSubstruct…	[{'smiles': 'NC(=O)\\C=C\\C(=O)NC[C@H]([NH3+])C([O-])=O', 'name': 'N(3)-fumaramoyl-(S)-2,3-diaminopropanoic acid zwitterion', 'reason': 'Molecule is an alpha-amino-acid zwitterion'}, {'smiles': '[NH3+][C@@H](C[C@@H]1CC[C@@H](O)[C@@H]2O[C@H]12)C([O-])=O', 'name': 'L-dihydroanticapsin zwitterion', 'reason': 'Molecule is an alpha-amino-acid zwitterion'}, {'smiles': 'C(=O)([O-])C(CCCCCC)[NH3+]', 'nam…	[{'smiles': '[NH3+][C@@H](Cc1c[nH]cn1)C([O-])=O', 'name': 'L-histidine zwitterion', 'reason': 'Molecule is an alpha-amino-acid zwitterion'}, {'smiles': '[NH3+][C@@H](CCC(=O)NO)C([O-])=O', 'name': 'glutamine hydroxamate zwitterion', 'reason': 'Molecule is an alpha-amino-acid zwitterion'}, {'smiles': 'C1(C(C[C@H](C(=O)[O-])[NH3+])=O)=CC=CC(=C1N)O', 'name': '3-hydroxy-D-kynurenine zwitterion', 'reas…	[{'smiles': 'CCCCCOC(C)OCC', 'name': '1-ethoxy-1-pentoxyethane', 'reason': 'No alpha-amino-acid zwitterion pattern found'}, {'smiles': 'P(OCC(OC(=O)CCCCCCCCCCCCCCCCC)COC(=O)CCCCCC/C=C\\C/C=C\\C/C=C\\C/C=C\\CC)(OCCN(C)C)(O)=O', 'name': 'PE-NMe2(20:4(8Z,11Z,14Z,17Z)/18:0)', 'reason': 'No alpha-amino-acid zwitterion pattern found'}, {'smiles': 'COC(=O)[C@H]1[C@@H](O)[C@@]2(O)c3c(OC)cc(OC)cc3O[C@]2([…	[]	17	30	35528	0		0.361702	1	0.53125	0.999157	1	0.416667	0.275591	0.998623	3	ensemble-9	alpha-amino-acid zwitterion	26	3.2581	2	3	4	1	1	4	2.85162
glycosphingolipid	{'lines_of_code': 24, 'log_lines_of_code': 3.1780538303479458, 'indent_by_line': [1, 1, 1, 1, 1, 1, 2, 0, 1, 2, 2, 1, 1, 1, 1, 1, 2, 0, 1, 1, 1, 2, 0, 1, 1, 1, 2, 0, 1, 1], 'max_indent': 2, 'imports': ['from rdkit import Chem'], 'imports_count': 1, 'methods_called': ['HasSubstructMatch', 'MolFromSmarts', 'MolFromSmiles'], 'methods_called_count': 3, 'smarts_strings': ['[C][O][*R]', 'N[C@@H](CO)[C@…	[{'smiles': 'CCCCCCCCCCCCCCCCCCCCCCC(O)C(=O)N[C@@H](COP(O)(=O)O[C@@H]1[C@H](O)[C@H](O)[C@@H](O)[C@H](O)[C@H]1O[C@@H]1O[C@H](CO)[C@@H](O)[C@H](O)[C@@H]1O)[C@H](O)CCCCCCCCCCCCCCC', 'name': 'Man-beta1-6-Ins-1-P-Cer(d18:0/2-OH-24:0)', 'reason': 'Contains sphingoid/ceramide backbone with glycosidic linkage to carbohydrate'}, {'smiles': 'CCCCCCCCCCCCCCC[C@@H](O)[C@@H](N)CO[C@@H]1O[C@H](CO)[C@H](O)[C@H]…	[{'smiles': 'O([C@@H]1[C@@H]([C@H]([C@H]([C@H](O1)CO)OCCC)O)O)C[C@@H]([C@@H]([C@@H](CCCCCCCCCCCCCC)O)O)NC(CCCCCCCCCCCCCCCCCCCCCCCCC)=O', 'name': '1-O-(4-O-propyl-alpha-D-galactosyl)-N-hexacosanoylphytosphingosine', 'reason': 'Contains sphingoid/ceramide backbone with glycosidic linkage to carbohydrate'}, {'smiles': 'CCCCCCCCCCCCCCCCCCCCCCC(O)C(=O)N[C@@H](COP([O-])(=O)O[C@@H]1[C@H](O)[C@H](O)[C@@H…	[{'smiles': 'CCCCCOC(C)OCC', 'name': '1-ethoxy-1-pentoxyethane', 'reason': 'No glycosidic linkage found'}, {'smiles': 'P(OCC(OC(=O)CCCCCCCCCCCCCCCCC)COC(=O)CCCCCC/C=C\\C/C=C\\C/C=C\\C/C=C\\CC)(OCCN(C)C)(O)=O', 'name': 'PE-NMe2(20:4(8Z,11Z,14Z,17Z)/18:0)', 'reason': 'No glycosidic linkage found'}, {'smiles': 'COC(=O)[C@H]1[C@@H](O)[C@@]2(O)c3c(OC)cc(OC)cc3O[C@]2([C@@H]1c1ccccc1)c1ccc(OC)cc1', 'nam…	[{'smiles': '[C@@]1(O[C@]([C@H](NC(=O)C)[C@H](C1)O)([C@@H]([C@H](O)CO)O)[H])(C(O)=O)O[C@H]2[C@H]([C@H](O[C@H]([C@@H]2O)O[C@@H]3[C@H](O[C@@H](OC[C@@H]([C@@H](/C=C/CCCCCCCCCCCCC)O)NC(=O)CCCC)[C@@H]([C@H]3O)O)CO)CO)O[C@H]4[C@@H]([C@H]([C@@H](O)[C@H](O4)CO)O)NC(C)=O', 'name': 'ganglioside GM2 (5:0)', 'reason': 'No sphingoid/ceramide backbone found'}, {'smiles': 'O1C([C@H](O)[C@H](O)C(O)[C@@H]1OC[C@H]…	14	17	35498	46		0.451613	0.233333	0.307692	0.998229	0.998706	0.340659	0.462687	0.99747	2	ensemble-9	glycosphingolipid	24	3.17805	2	1	3	2	1	4	2.63561
2-acyl-1-alkyl-sn-glycero-3-phosphocholine	{'lines_of_code': 51, 'log_lines_of_code': 3.9318256327243257, 'indent_by_line': [1, 1, 1, 1, 2, 2, 1, 2, 2, 1, 1, 1, 1, 2, 0, 1, 1, 1, 2, 1, 1, 1, 1, 2, 0, 1, 1, 1, 1, 2, 0, 1, 1, 1, 2, 0, 1, 1, 1, 1, 2, 0, 1, 1, 1, 2, 0, 1, 1, 1, 2, 0, 1, 1, 1, 2, 0, 1, 1, 1, 2, 0, 1], 'max_indent': 2, 'imports': ['from rdkit import Chem', 'from rdkit.Chem import AllChem'], 'imports_count': 2, 'methods_called':…	[{'smiles': 'CCCCCCCCCCCCCCCCCCCCOC[C@H](COP([O-])(=O)OCC[N+](C)(C)C)OC(=O)CCCCCCCCCCC\\C=C/C\\C=C/CCCCC', 'name': '1-icosyl-2-[(13Z,16Z)-docosadienoyl]-sn-glycero-3-phosphocholine', 'reason': 'Contains glycerol backbone with alkyl ether at position 1, acyl group at position 2, and phosphocholine at position 3'}, {'smiles': 'CCCCCCCCCCCCCCCCOC[C@H](COP([O-])(=O)OCC[N+](C)(C)C)OC(=O)CCCC\\C=C/C\\C…	[{'smiles': 'O(C[C@](COP([O-])(=O)OCC[N+](C)(C)C)(OC(CCCCCCCCCCCCCCCCCCCCC)=O)[H])CCCCCCCC/C=C\\CCCCCC', 'name': 'PC(o-16:1(9Z)/22:0)', 'reason': 'Contains glycerol backbone with alkyl ether at position 1, acyl group at position 2, and phosphocholine at position 3'}, {'smiles': 'O(C[C@](COP([O-])(=O)OCC[N+](C)(C)C)(OC(CCCCCCC/C=C\\C/C=C\\CCCCC)=O)[H])CCCCCCCC/C=C\\CCCCCCCC', 'name': 'PC(o-18:1(9Z…	[{'smiles': 'CCCCCOC(C)OCC', 'name': '1-ethoxy-1-pentoxyethane', 'reason': 'No phosphocholine group found'}, {'smiles': 'P(OCC(OC(=O)CCCCCCCCCCCCCCCCC)COC(=O)CCCCCC/C=C\\C/C=C\\C/C=C\\C/C=C\\CC)(OCCN(C)C)(O)=O', 'name': 'PE-NMe2(20:4(8Z,11Z,14Z,17Z)/18:0)', 'reason': 'No phosphocholine group found'}, {'smiles': 'COC(=O)[C@H]1[C@@H](O)[C@@]2(O)c3c(OC)cc(OC)cc3O[C@]2([C@@H]1c1ccccc1)c1ccc(OC)cc1', …	[]	20	4	35551	0		0.833333	1	0.909091	0.999888	1	0.592	0.420455	0.999642	2	ensemble-9	2-acyl-1-alkyl-sn-glycero-3-phosphocholine	51	3.93183	2	2	7	4	1	11	4.98637
17beta-hydroxy steroid	{'lines_of_code': 135, 'log_lines_of_code': 4.90527477843843, 'indent_by_line': [1, 1, 1, 1, 1, 1, 1, 1, 1, 1, 1, 1, 1, 1, 1, 1, 1, 1, 1, 1, 1, 1, 1, 1, 1, 2, 1, 1, 1, 1, 2, 1, 1, 1, 1, 2, 2, 3, 2, 2, 3, 2, 3, 2, 1, 1, 2, 1, 1, 1, 1, 1, 2, 3, 4, 4, 1, 1, 1, 1, 1, 2, 3, 2, 2, 2, 3, 3, 4, 3, 3, 3, 4, 5, 2, 1, 1, 1, 1, 1, 2, 2, 2, 3, 3, 1, 2, 1, 1, 1, 1, 1, 2, 2, 2, 3, 1, 2, 1, 1, 1, 1, 1, 2, 3, 3, …	[{'smiles': '[H][C@@]12CC[C@@]3([H])[C@]4([H])CC[C@H](O)[C@@]4(C)CC[C@]3([H])[C@@]1(C)C=CC(=O)C2', 'name': 'Delta(1)-dihydrotestosterone', 'reason': 'Steroid nucleus (3 six-membered and 1 five-membered fused rings) found and an -OH group is attached on a chiral (likely beta) carbon in the five-membered D-ring consistent with a 17β–OH substituent.'}, {'smiles': 'C[C@]12CC[C@H]3[C@H]([C@@H]1CC[C@@H…	[{'smiles': 'OC12C(C(CC1)C(O)(C3OC(=O)C(=C(C3)C)C)C)(CCC4C2CC=C5C4(C(OC(=O)C)CC(OC6OC(C(O)C(O)C6O)CO)C5)C)C', 'name': '1-Acetyl-3,14,20-trihydroxywitha-5,24-dienolide 3-glucoside', 'reason': 'Steroid nucleus (3 six-membered and 1 five-membered fused rings) found and an -OH group is attached on a carbon in the five-membered D-ring; however, stereochemistry is undefined (thus beta configuration is …	[{'smiles': 'CCCCCOC(C)OCC', 'name': '1-ethoxy-1-pentoxyethane', 'reason': 'No rings found in molecule'}, {'smiles': 'P(OCC(OC(=O)CCCCCCCCCCCCCCCCC)COC(=O)CCCCCC/C=C\\C/C=C\\C/C=C\\C/C=C\\CC)(OCCN(C)C)(O)=O', 'name': 'PE-NMe2(20:4(8Z,11Z,14Z,17Z)/18:0)', 'reason': 'No rings found in molecule'}, {'smiles': 'COC(=O)[C@H]1[C@@H](O)[C@@]2(O)c3c(OC)cc(OC)cc3O[C@]2([C@@H]1c1ccccc1)c1ccc(OC)cc1', 'name'…	[{'smiles': '[H][C@@]12CCC3=CC(=O)CCC3=C1CC[C@@]1(C)[C@@]2([H])CC[C@@]1(O)CC#N', 'name': 'dienogest', 'reason': 'No -OH group attached on a steroid-core carbon of the five-membered ring was found (expected for 17β–OH substitution)'}, {'smiles': 'C[C@]1(O)CC[C@H]2[C@@H]3CC[C@H]4CC(=O)C(C[C@]4(C)[C@H]3CC[C@]12C)=CO', 'name': 'oxymetholone', 'reason': 'No -OH group attached on a steroid-core carbon …	19	229	35317	10		0.0766129	0.655172	0.137184	0.993282	0.999717	0.123457	0.0664767	0.993015	5	ensemble-9	17beta-hydroxy steroid	135	4.90527	6	2	17	0	1	8	7.38105
volatile organic compound	{'lines_of_code': 78, 'log_lines_of_code': 4.356708826689592, 'indent_by_line': [1, 1, 1, 0, 1, 2, 0, 1, 2, 2, 1, 1, 1, 1, 2, 1, 1, 1, 2, 1, 1, 1, 1, 1, 1, 1, 1, 1, 1, 1, 1, 1, 1, 1, 1, 1, 1, 1, 0, 1, 1, 2, 1, 2, 1, 1, 1, 1, 1, 1, 2, 1, 1, 1, 2, 1, 1, 1, 1, 2, 1, 1, 1, 1, 2, 1, 1, 1, 1, 2, 2, 1, 1, 1, 2, 2, 1, 2, 2, 0, 1, 2, 2, 2, 2, 2, 2, 2, 2, 1, 1, 1, 2, 2], 'max_indent': 2, 'imports': ['from …	[{'smiles': 'CCCCCCCCCCCCCCCCCC(O)CCCCCC', 'name': 'tetracosan-7-ol', 'reason': 'Estimated as VOC: MW (354.4 Da) <= 400 and TPSA (20.2 Å²) < 60, suggesting a low boiling point (<=250 °C).'}, {'smiles': 'CCCCCCCCCCCCCCCCC(O)CCCCCCC', 'name': 'tetracosan-8-ol', 'reason': 'Estimated as VOC: MW (354.4 Da) <= 400 and TPSA (20.2 Å²) < 60, suggesting a low boiling point (<=250 °C).'}, {'smiles': 'CC(C)C…	[{'smiles': 'CCCCCOC(C)OCC', 'name': '1-ethoxy-1-pentoxyethane', 'reason': 'Estimated as VOC: MW (160.1 Da) <= 400 and TPSA (18.5 Å²) < 60, suggesting a low boiling point (<=250 °C).'}, {'smiles': 'O1[C@H]([C@@H]1c1ccccc1)c1ccccc1', 'name': 'S-trans-stilbene oxide', 'reason': 'Estimated as VOC: MW (196.1 Da) <= 300 and TPSA (12.5 Å²) < 60, suggesting a low boiling point (<=250 °C).'}, {'smiles': …	[{'smiles': 'P(OCC(OC(=O)CCCCCCCCCCCCCCCCC)COC(=O)CCCCCC/C=C\\C/C=C\\C/C=C\\C/C=C\\CC)(OCCN(C)C)(O)=O', 'name': 'PE-NMe2(20:4(8Z,11Z,14Z,17Z)/18:0)', 'reason': 'Too many heteroatoms (10), suggesting high functionality and high boiling point.'}, {'smiles': 'COC(=O)[C@H]1[C@@H](O)[C@@]2(O)c3c(OC)cc(OC)cc3O[C@]2([C@@H]1c1ccccc1)c1ccc(OC)cc1', 'name': 'aglafolin', 'reason': 'Too many heteroatoms (8),…	[{'smiles': 'C[N+]([O-])=O', 'name': 'nitromethane', 'reason': 'Too many heteroatoms (3), suggesting high functionality and high boiling point.'}, {'smiles': '[O-][N+](=O)C([2H])([2H])[2H]', 'name': 'nitromethane-d3', 'reason': 'Too many heteroatoms (3), suggesting high functionality and high boiling point.'}, {'smiles': 'C=1(C=CC=CC1OCC)O', 'name': '2-ethoxyphenol', 'reason': 'Contains an aromat…	64	1600	33907	4		0.0384615	0.941176	0.073903	0.954912	0.999882	0.0782446	0.040844	0.95513	4	ensemble-9	volatile organic compound	78	4.35671	2	2	10	5	1	11	5.67134
corrinoid	{'lines_of_code': 29, 'log_lines_of_code': 3.367295829986474, 'indent_by_line': [1, 1, 1, 0, 1, 2, 0, 1, 2, 2, 1, 1, 1, 1, 1, 2, 0, 1, 1, 1, 1, 2, 3, 3, 1, 2, 0, 1, 1, 1, 1, 1, 2, 0, 1], 'max_indent': 3, 'imports': ['from rdkit import Chem'], 'imports_count': 1, 'methods_called': ['GetAtoms', 'MolFromSmiles', 'AtomRings', 'GetRingInfo', 'GetSymbol'], 'methods_called_count': 5, 'smarts_strings': […	[{'smiles': '[H][C@]12[C@H](CC(N)=O)[C@@]3(C)CCC(=O)NC[C@@H](C)OP([O-])(=O)O[C@H]4[C@@H](O)[C@H](O[C@@H]4CO)n4c[n+](c5cc(C)c(C)cc45)[Co-3]456N1C3=C(C)C1=[N+]4C(=CC3=[N+]5C(=C(C)C4=[N+]6[C@]2(C)[C@@](C)(CC(N)=O)[C@@H]4CCC(N)=O)[C@@](C)(CC(N)=O)[C@@H]3CCC(N)=O)C(C)(C)[C@@H]1CCC(N)=O', 'name': 'cob(II)alamin', 'reason': 'Contains cobalt and large macrocyclic ring consistent with corrinoid structure'…	[{'smiles': '[H][C@]12[C@H](CC(O)=O)[C@@](C)(CCC(O)=O)\\C(N1[Co++])=C(C)\\C1=N\\C(=C/C3=N/C(=C(C)\\C4=N[C@]2(C)[C@@](C)(CC(N)=O)[C@@H]4CCC(O)=O)[C@@](C)(CC(N)=O)[C@@H]3CCC(O)=O)C(C)(C)[C@@H]1CCC(O)=O', 'name': 'cob(III)yrinic acid a,c diamide', 'reason': 'Contains cobalt and large macrocyclic ring consistent with corrinoid structure'}, {'smiles': '[H][C@]12[C@H](CC(O)=O)[C@@](C)(CCC(O)=O)\\C(N1[C…	[{'smiles': 'CCCCCOC(C)OCC', 'name': '1-ethoxy-1-pentoxyethane', 'reason': 'Cobalt atom not found'}, {'smiles': 'P(OCC(OC(=O)CCCCCCCCCCCCCCCCC)COC(=O)CCCCCC/C=C\\C/C=C\\C/C=C\\C/C=C\\CC)(OCCN(C)C)(O)=O', 'name': 'PE-NMe2(20:4(8Z,11Z,14Z,17Z)/18:0)', 'reason': 'Cobalt atom not found'}, {'smiles': 'COC(=O)[C@H]1[C@@H](O)[C@@]2(O)c3c(OC)cc(OC)cc3O[C@]2([C@@H]1c1ccccc1)c1ccc(OC)cc1', 'name': 'aglafol…	[{'smiles': 'CC1OC(=O)C[C@@]2(C)[C@H](CCC(O)=O)C3=CC4=[N+]5C(C[C@]6(C)N7C(=CC8=[N+]9C(=C(CC(O)=O)[C@@]8(C)CCC(O)=O)C12N3[Co--]579)C(CCC(O)=O)=C6CC(O)=O)=C(CCC(O)=O)[C@]4(C)CC(O)=O', 'name': 'cobalt-precorrin-5A', 'reason': 'No large macrocyclic ring found'}, {'smiles': '[H][C@]12[C@H](CC(O)=O)[C@@](C)(CCC(O)=O)C3=[N+]1[Co-3]14N5C([C@@H](CCC(O)=O)[C@](C)(CC(O)=O)[C@]25C)=C(C)C2=[N+]1C(C[C@@]1(C)C(…	8	3	35555	9		0.727273	0.470588	0.571429	0.999663	0.999747	0.59375	0.791667	0.999817	0	ensemble-9	corrinoid	29	3.3673	3	1	5	0	1	4	3.27346
glycerophospholipid	{'lines_of_code': 31, 'log_lines_of_code': 3.4339872044851463, 'indent_by_line': [1, 1, 1, 1, 0, 1, 2, 0, 1, 2, 2, 1, 1, 1, 1, 1, 2, 1, 1, 1, 1, 2, 0, 1, 1, 1, 2, 1, 1, 1, 1, 0, 1, 2, 3, 4, 4, 1, 1], 'max_indent': 4, 'imports': ['from rdkit import Chem', 'from rdkit.Chem import AllChem'], 'imports_count': 2, 'methods_called': ['GetBondBetweenAtoms', 'MolFromSmarts', 'HasSubstructMatch', 'GetSubst…	[{'smiles': 'CCCCCCCCCCCCCCCCCCCCOC[C@H](COP([O-])(=O)OCC[N+](C)(C)C)OC(=O)CCCCCCCCCCC\\C=C/C\\C=C/CCCCC', 'name': '1-icosyl-2-[(13Z,16Z)-docosadienoyl]-sn-glycero-3-phosphocholine', 'reason': 'Contains glycerol backbone with phosphate group attached'}, {'smiles': 'P(OCC(OC(=O)CCCCCCCCCCCCCCCCC)COC(=O)CCCCCC/C=C\\C/C=C\\C/C=C\\C/C=C\\CC)(OCCN(C)C)(O)=O', 'name': 'PE-NMe2(20:4(8Z,11Z,14Z,17Z)/18:0…	[{'smiles': 'CCCCCCCCCCCCCCCCCC(=O)OC[C@H](COP([O-])(=O)OC[C@H]([NH3+])C([O-])=O)OC(=O)CC\\C=C/C\\C=C/C\\C=C/C\\C=C/C\\C=C/C\\C=C/CC', 'name': '1-octadecanoyl-2-(4Z,7Z,10Z,13Z,16Z,19Z-docosahexaenoyl)-sn-glycero-3-phosphoserine(1-)', 'reason': 'Contains glycerol backbone with phosphate group attached'}, {'smiles': 'CCCCCCCCCCCCCCCCCC(=O)OC[C@H](COP([O-])(=O)OC[C@@H](O)CO)OC(=O)CCC\\C=C/C\\C=C/C\\…	[{'smiles': 'CCCCCOC(C)OCC', 'name': '1-ethoxy-1-pentoxyethane', 'reason': 'No glycerol backbone found'}, {'smiles': '[Na+].Nc1nc(=O)c2N(C=O)C(CNc3ccc(cc3)C(=O)N[C@@H](CCC(O)=O)C([O-])=O)CNc2[nH]1', 'name': 'Sodium folinate', 'reason': 'No phosphate group found'}, {'smiles': 'SC[C@H](N)C(=O)N[C@H](C(=O)N[C@@H](CC1=CC=CC=C1)C(O)=O)CC(O)=O', 'name': 'Cys-Asp-Phe', 'reason': 'No glycerol backbone fo…	[{'smiles': 'P1(O[C@H]2[C@H](O)[C@@H](O)[C@H](O)[C@H]([C@@H](O)CC(O[C@@H]([C@@H](O)[C@H]2OP(O)(O)=O)/C=C/[C@@H](O)CCCCC)O)CC=CCCCC(O[C@@H](CO1)COC(=O)CCCCCCCCCCCCCCCCC)=O)(O)=O', 'name': 'PIP(18:0/TXB2)', 'reason': 'Phosphate group not ester-linked to glycerol terminal carbon'}, {'smiles': 'P1(O[C@@H]2[C@H](OP(O)(O)=O)[C@H](O)[C@H]([C@H](O)C[C@H](O)[C@@H]([C@@H](O)[C@H](O)[C@H]2O)CC=CCCCC(O[C@@H]…	893	131	34521	30		0.87207	0.967497	0.917309	0.995474	0.999132	0.92285	0.881938	0.995594	0	ensemble-9	glycerophospholipid	31	3.43399	4	2	5	2	1	5	3.6868
glycolipid	{'lines_of_code': 74, 'log_lines_of_code': 4.30406509320417, 'indent_by_line': [1, 1, 1, 1, 1, 1, 1, 2, 3, 2, 2, 3, 2, 2, 2, 3, 1, 0, 1, 1, 1, 1, 1, 1, 0, 1, 1, 1, 1, 1, 1, 1, 1, 1, 1, 2, 1, 1, 2, 2, 1, 1, 1, 1, 2, 1, 1, 1, 2, 1, 1, 1, 1, 1, 2, 1, 1, 1, 1, 1, 2, 1, 1, 1, 1, 1, 2, 1, 1, 1, 2, 1, 1, 1, 2, 1, 1, 1, 1, 2, 1, 1, 1, 1, 2, 1, 1, 0], 'max_indent': 3, 'imports': ['from rdkit import Chem',…	[{'smiles': '[C@@]1(O[C@]([C@H](NC(=O)C)[C@H](C1)O)([C@@H]([C@H](O)CO)O)[H])(C(O)=O)O[C@H]2[C@H]([C@H](O[C@H]([C@@H]2O)O[C@@H]3[C@H](O[C@@H](OC[C@@H]([C@@H](/C=C/CCCCCCCCCCCCC)O)NC(=O)CCCC)[C@@H]([C@H]3O)O)CO)CO)O[C@H]4[C@@H]([C@H]([C@@H](O)[C@H](O4)CO)O)NC(C)=O', 'name': 'ganglioside GM2 (5:0)', 'reason': 'Molecule contains a sugar ring linked via a glycosidic bond to an acylated lipid chain con…	[{'smiles': 'O=C1N[C@@H](C(=O)NCC(=O)N[C@H](C(=O)N[C@H](C(=O)N[C@H](C(N[C@@H](CC(N[C@@H](C(N[C@@H]1[C@H](O)C2=CC=C(O)C=C2)=O)CO)=O)C[C@@H](O)[C@@H](O)[C@@H](O[C@H]3OC[C@@H](O)[C@@H]([C@H]3O)O)CCCCCCCCCCC)=O)CC(=O)N)CO)CC(=O)N)CCN', 'name': 'Burkholidine 1119', 'reason': 'Molecule contains a sugar ring linked via a glycosidic bond to an acylated lipid chain consistent with a glycolipid structure'}…	[{'smiles': 'CCCCCOC(C)OCC', 'name': '1-ethoxy-1-pentoxyethane', 'reason': 'No carbohydrate (sugar ring) moiety found'}, {'smiles': 'P(OCC(OC(=O)CCCCCCCCCCCCCCCCC)COC(=O)CCCCCC/C=C\\C/C=C\\C/C=C\\C/C=C\\CC)(OCCN(C)C)(O)=O', 'name': 'PE-NMe2(20:4(8Z,11Z,14Z,17Z)/18:0)', 'reason': 'No carbohydrate (sugar ring) moiety found'}, {'smiles': 'COC(=O)[C@H]1[C@@H](O)[C@@]2(O)c3c(OC)cc(OC)cc3O[C@]2([C@@H]1…	[{'smiles': 'O=C(O)C[C@H](O[C@@H]1O[C@@H]([C@@H](O)[C@@H]([C@@H]1O)O)CO)C[C@H](O)CCCCC', 'name': '(3R,5R)-3-O-beta-D-mannosyl-3,5-dihydrodecanoic acid', 'reason': 'No long aliphatic (fatty acid) chain detected (need at least 8 consecutive carbons)'}, {'smiles': 'CCCCCCCCCCCCCCCCCCCCCCC(O)C(=O)N[C@@H](COP(O)(=O)O[C@@H]1[C@H](O)[C@H](O)[C@@H](O)[C@H](O)[C@H]1O[C@@H]1O[C@H](CO)[C@@H](O)[C@H](O)[C@@H…	86	143	35311	35		0.375546	0.710744	0.491429	0.994996	0.99901	0.552369	0.436884	0.994954	2	ensemble-9	glycolipid	74	4.30407	3	2	12	3	1	13	6.66081
glucosylceramide	{'lines_of_code': 28, 'log_lines_of_code': 3.332204510175204, 'indent_by_line': [1, 1, 1, 0, 1, 2, 0, 1, 2, 2, 1, 1, 1, 1, 1, 2, 0, 1, 1, 1, 2, 0, 1, 1, 1, 2, 0, 1, 1, 2, 1, 1, 2, 0, 1], 'max_indent': 2, 'imports': ['from rdkit import Chem'], 'imports_count': 1, 'methods_called': ['HasSubstructMatch', 'MolFromSmarts', 'MolFromSmiles'], 'methods_called_count': 3, 'smarts_strings': ['C(O[C@@H]1O[C@…	[{'smiles': 'CCCCCCCCCCCCCCCCCCCCCCC(=O)N[C@@H](CO[C@@H]1O[C@H](CO)[C@@H](O)[C@H](O)[C@H]1O)[C@H](O)[C@H](O)CCCCCCCCCCC(C)C', 'name': 'N-tricosanoyl-1-O-beta-D-glucosyl-4-hydroxy-15-methylhexadecasphinganine', 'reason': 'Contains glucose moiety linked to a sphingosine-like backbone with a fatty acid chain'}, {'smiles': 'CCCCCCCCCCCCCCCCCCCCCC(O)C(=O)N[C@@H](CO[C@@H]1O[C@H](CO)[C@@H](O)[C@H](O)[C@…	[{'smiles': 'CCCCCCCCCCCCCCCCCCCCCCC(=O)N[C@@H](CO[C@@H]1O[C@H](CO)[C@@H](O[C@@H]2O[C@H](CO)[C@H](O[C@@H]3O[C@H](CO)[C@H](O)[C@H](O[C@@H]4O[C@H](CO)[C@H](O)[C@H](O[C@@]5(C[C@H](O)[C@@H](NC(C)=O)[C@@H](O5)[C@H](O)[C@H](O)CO)C(O)=O)[C@H]4O)[C@H]3NC(C)=O)[C@H](O[C@@]3(C[C@H](O)[C@@H](NC(C)=O)[C@@H](O3)[C@H](O)[C@H](O)CO)C(O)=O)[C@H]2O)[C@H](O)[C@H]1O)[C@H](O)\\C=C\\CCCCCCCCCCCCC', 'name': "alpha-Neu…	[{'smiles': 'CCCCCOC(C)OCC', 'name': '1-ethoxy-1-pentoxyethane', 'reason': 'No β-D-glucose moiety found'}, {'smiles': 'P(OCC(OC(=O)CCCCCCCCCCCCCCCCC)COC(=O)CCCCCC/C=C\\C/C=C\\C/C=C\\C/C=C\\CC)(OCCN(C)C)(O)=O', 'name': 'PE-NMe2(20:4(8Z,11Z,14Z,17Z)/18:0)', 'reason': 'No β-D-glucose moiety found'}, {'smiles': 'COC(=O)[C@H]1[C@@H](O)[C@@]2(O)c3c(OC)cc(OC)cc3O[C@]2([C@@H]1c1ccccc1)c1ccc(OC)cc1', 'nam…	[{'smiles': 'CCCCCCCCCCCCCCCC(=O)N[C@@H](CO[C@@H]1O[C@H](CO)[C@@H](O)[C@H](O)[C@H]1O)[C@H](O)\\C=C\\CCCCCCCCCC(C)C', 'name': 'N-hexadecanoyl-1-O-beta-D-glucosyl-15-methylhexadecasphing-4-enine', 'reason': 'No amide linkage to a long fatty acid chain found'}, {'smiles': 'CCCCCCCCCCCCCCCCCCCCC(=O)N[C@@H](CO[C@@H]1O[C@H](CO)[C@@H](O)[C@H](O)[C@H]1O)[C@H](O)\\C=C\\CCCCCCCCCC(C)C', 'name': 'N-henicosa…	4	21	35543	7		0.16	0.363636	0.222222	0.999213	0.999803	0.142857	0.12069	0.998819	3	ensemble-9	glucosylceramide	28	3.3322	2	1	3	3	1	5	2.86644
long-chain fatty acyl-CoA(4-)	{'lines_of_code': 80, 'log_lines_of_code': 4.382026634673881, 'indent_by_line': [1, 1, 1, 0, 1, 1, 1, 1, 1, 1, 0, 1, 2, 0, 1, 2, 2, 1, 1, 1, 1, 2, 0, 1, 1, 1, 2, 1, 1, 1, 1, 1, 2, 0, 1, 1, 1, 1, 1, 2, 0, 1, 1, 1, 2, 2, 2, 3, 4, 3, 3, 4, 4, 4, 5, 2, 0, 1, 1, 1, 1, 1, 2, 2, 2, 2, 2, 3, 4, 4, 2, 3, 2, 2, 2, 2, 2, 3, 3, 3, 0, 1, 2, 0, 1, 2, 2, 1, 0, 1, 1, 1], 'max_indent': 5, 'imports': ['from rdkit …	[{'smiles': '[C@@H]1(N2C3=C(C(=NC=N3)N)N=C2)O[C@H](COP(OP(OCC(C)([C@H](C(NCCC(NCCSC(CC(CCCCC/C=C\\CCCCCCCC)=O)=O)=O)=O)O)C)(=O)[O-])(=O)[O-])[C@H]([C@H]1O)OP([O-])([O-])=O', 'name': '3-oxooleoyl-CoA(4-)', 'reason': 'Contains CoA moiety, thioester group with a fatty acyl chain of length 17 carbons, and overall charge -4'}, {'smiles': 'C\\C=C/C\\C=C/CCCCCCCC(=O)SCCNC(=O)CCNC(=O)[C@H](O)C(C)(C)COP([…	[{'smiles': 'C[C@@H]1O[C@@H](OCCCCCCCCCCCCCCCCC[C@@H](O)CC(=O)SCCNC(=O)CCNC(=O)[C@H](O)C(C)(C)COP([O-])(=O)OP([O-])(=O)OC[C@H]2O[C@H]([C@H](O)[C@@H]2OP([O-])([O-])=O)N3C=NC4=C(N)N=CN=C34)[C@H](O)C[C@H]1O', 'name': 'bhos#36-CoA(4-)', 'reason': 'Contains CoA moiety, thioester group with a fatty acyl chain of length 19 carbons, and overall charge -4'}, {'smiles': 'CC\\C=C/C\\C=C/C\\C=C/C\\C=C/C\\C=C…	[{'smiles': 'CCCCCOC(C)OCC', 'name': '1-ethoxy-1-pentoxyethane', 'reason': 'Formal charge is 0 (expected -4 for CoA(4-))'}, {'smiles': 'P(OCC(OC(=O)CCCCCCCCCCCCCCCCC)COC(=O)CCCCCC/C=C\\C/C=C\\C/C=C\\C/C=C\\CC)(OCCN(C)C)(O)=O', 'name': 'PE-NMe2(20:4(8Z,11Z,14Z,17Z)/18:0)', 'reason': 'Formal charge is 0 (expected -4 for CoA(4-))'}, {'smiles': 'COC(=O)[C@H]1[C@@H](O)[C@@]2(O)c3c(OC)cc(OC)cc3O[C@]2([…	[{'smiles': 'CC(C)CCCCCCCCCC(=O)SCCNC(=O)CCNC(=O)[C@H](O)C(C)(C)COP([O-])(=O)OP([O-])(=O)OC[C@H]1O[C@H]([C@H](O)[C@@H]1OP([O-])([O-])=O)n1cnc2c(N)ncnc12', 'name': 'isotridecanoyl-CoA(4-)', 'reason': 'Fatty acyl chain not long enough (requires at least 12 contiguous carbons)'}]	31	65	35478	1		0.322917	0.96875	0.484375	0.998145	0.999972	0.522073	0.354167	0.99825	0	ensemble-9	long-chain fatty acyl-CoA(4-)	80	4.38203	5	2	11	2	2	7	5.87641
semisynthetic derivative	{'lines_of_code': 46, 'log_lines_of_code': 3.828641396489095, 'indent_by_line': [1, 1, 1, 1, 1, 2, 0, 1, 2, 2, 1, 1, 1, 1, 1, 2, 0, 1, 1, 2, 2, 2, 2, 2, 1, 1, 1, 1, 2, 2, 2, 2, 2, 2, 2, 1, 1, 1, 1, 1, 1, 1, 1, 1, 1, 1, 1, 1, 1, 2, 2, 1, 1, 2, 2, 1, 1], 'max_indent': 2, 'imports': ['from rdkit import Chem', 'from rdkit.Chem import rdMolDescriptors'], 'imports_count': 2, 'methods_called': ['CalcNum…	[{'smiles': 'CCCCCCOC(=O)[C@]1(O)C[C@@H]2O[C@@]1(C)n1c3ccccc3c3c4CNC(=O)c4c4c5ccccc5n2c4c13', 'name': 'KT 5720', 'reason': 'Molecule shows structural complexity typical of semisynthetic derivatives'}, {'smiles': 'N=1NC=C(N1)SCC2=C(N3[C@](SC2)([C@@](C3=O)(NC([C@H](N)C=4C=CC(=CC4)O)=O)[H])[H])C(=O)O', 'name': 'cefatrizine', 'reason': 'Molecule shows structural complexity typical of semisynthetic de…	[{'smiles': 'COC(=O)[C@H]1[C@@H](O)[C@@]2(O)c3c(OC)cc(OC)cc3O[C@]2([C@@H]1c1ccccc1)c1ccc(OC)cc1', 'name': 'aglafolin', 'reason': 'Molecule shows structural complexity typical of semisynthetic derivatives'}, {'smiles': 'C1[C@@H](O[C@H]([C@H]2[C@@H]1C3=C(O2)C=CC(=C3)NC(=O)CC4=CC=NC=C4)CO)CC(=O)NCC5=CC=CC=N5', 'name': '2-[(1S,3R,4aS,9aR)-1-(hydroxymethyl)-6-[(1-oxo-2-pyridin-4-ylethyl)amino]-3,4,4a,…	[{'smiles': 'CCCCCOC(C)OCC', 'name': '1-ethoxy-1-pentoxyethane', 'reason': 'No characteristic semisynthetic derivative patterns detected'}, {'smiles': 'P(OCC(OC(=O)CCCCCCCCCCCCCCCCC)COC(=O)CCCCCC/C=C\\C/C=C\\C/C=C\\C/C=C\\CC)(OCCN(C)C)(O)=O', 'name': 'PE-NMe2(20:4(8Z,11Z,14Z,17Z)/18:0)', 'reason': 'No characteristic semisynthetic derivative patterns detected'}, {'smiles': 'SC[C@H](N)C(=O)N[C@H](C…	[{'smiles': '[H][C@@]12CC[C@@H](C)[C@]3([H])CC[C@@]4(C)OO[C@@]13[C@]([H])(O[C@@H](OC(=O)CCC(O)=O)[C@@H]2C)O4', 'name': 'artesunate', 'reason': 'No characteristic semisynthetic derivative patterns detected'}, {'smiles': 'CC[C@H]1OC(=O)[C@H](C)[C@@H](O[C@H]2C[C@@](C)(OC)[C@@H](O)[C@H](C)O2)[C@H](C)[C@@H](O[C@@H]2O[C@H](C)C[C@@H]([C@H]2O)N(C)C)[C@](C)(O)C[C@@H](C)\\C(=N\\OCOCCOC)[C@H](C)[C@@H](O)[C@…	2	7101	28463	9		0.000281571	0.181818	0.000562272	0.800141	0.999684	0.00140459	0.000703359	0.800155	4	ensemble-9	semisynthetic derivative	46	3.82864	2	2	5	12	1	4	3.16573
aldose	{'lines_of_code': 79, 'log_lines_of_code': 4.3694478524670215, 'indent_by_line': [1, 1, 1, 0, 1, 2, 0, 1, 2, 2, 1, 1, 1, 1, 1, 2, 0, 1, 1, 2, 2, 3, 0, 1, 1, 1, 1, 1, 2, 1, 2, 0, 1, 1, 2, 0, 1, 1, 1, 2, 0, 1, 1, 1, 1, 2, 1, 1, 1, 1, 2, 2, 3, 0, 1, 1, 1, 1, 1, 1, 1, 1, 1, 1, 1, 1, 2, 0, 1, 1, 1, 2, 1, 1, 1, 2, 2, 3, 0, 1, 1, 1, 1, 1, 2, 0, 1, 1, 1, 2, 0, 1, 1, 1, 2, 0, 1, 2, 1, 2], 'max_indent': 3,…	[{'smiles': 'OC[C@H]1O[C@H](O)[C@@H](O)[C@H](O)[C@@H]1O', 'name': 'alpha-D-altropyranose', 'reason': 'Contains cyclic hemiacetal form with multiple hydroxyls'}, {'smiles': '[13C]([13C@@H]([13C@H]([13C@@H]([13C@@H]([13CH2]O)O)O)O)O)(=O)[H]', 'name': 'D-glucose-(13)C6', 'reason': 'Contains aldehyde group with multiple hydroxyls'}, {'smiles': 'O1[C@@H]([C@@H](O)[C@H](O)[C@@H](O)[C@@H]1O)C', 'name': …	[{'smiles': '[H][C@](C)(O)[C@@]([H])(O)[C@](C)(O)[C@]([H])(O)C=O', 'name': 'evalose', 'reason': 'Contains aldehyde group with multiple hydroxyls'}, {'smiles': 'OC1O[C@@H]([C@H](O)[C@H](O)[C@H]1O)C([O-])=O', 'name': 'D-galactopyranuronate', 'reason': 'Contains cyclic hemiacetal form with multiple hydroxyls'}, {'smiles': 'C1[C@H]([C@@H]([C@H](O[C@@H]1O)CO)O)O', 'name': '(2S,4R,5S,6R)-6-(hydroxymeth…	[{'smiles': 'CCCCCOC(C)OCC', 'name': '1-ethoxy-1-pentoxyethane', 'reason': 'Too few oxygens for an aldose'}, {'smiles': 'P(OCC(OC(=O)CCCCCCCCCCCCCCCCC)COC(=O)CCCCCC/C=C\\C/C=C\\C/C=C\\C/C=C\\CC)(OCCN(C)C)(O)=O', 'name': 'PE-NMe2(20:4(8Z,11Z,14Z,17Z)/18:0)', 'reason': 'Contains non-sugar atoms (not H, C, or O)'}, {'smiles': 'COC(=O)[C@H]1[C@@H](O)[C@@]2(O)c3c(OC)cc(OC)cc3O[C@]2([C@@H]1c1ccccc1)c1c…	[]	55	18	35502	0		0.753425	1	0.859375	0.999494	1	0.841121	0.731707	0.999522	2	ensemble-9	aldose	79	4.36945	3	3	12	7	1	16	7.27389
nucleoside 5'-phosphate	{'lines_of_code': 129, 'log_lines_of_code': 4.859812404361672, 'indent_by_line': [1, 1, 1, 1, 1, 1, 1, 1, 1, 1, 1, 1, 1, 1, 1, 1, 1, 1, 1, 1, 2, 1, 1, 2, 2, 1, 1, 1, 1, 2, 0, 1, 1, 1, 1, 1, 2, 1, 1, 1, 1, 0, 1, 1, 1, 2, 3, 2, 2, 2, 3, 0, 1, 2, 1, 1, 1, 2, 2, 2, 2, 2, 3, 3, 4, 4, 5, 4, 4, 5, 4, 4, 5, 5, 6, 5, 5, 6, 7, 7, 7, 7, 7, 8, 9, 8, 9, 9, 7, 8, 8, 5, 6, 4, 5, 3, 4, 2, 2, 2, 2, 2, 2, 3, 3, 4,…	[{'smiles': 'CNCc1cn([C@@H]2O[C@H](COP(O)(O)=O)[C@@H](O)[C@H]2O)c(=S)[nH]c1=O', 'name': "5-methylaminomethyl-2-thiouridine 5'-monophosphate", 'reason': "Structure contains a nucleoside 5'-phosphate moiety with appropriate sugar, phosphate, and nucleobase"}, {'smiles': 'NC1=NC=NC2=C1N=CN2[C@@H]3O[C@H](COP(=O)(O)O)[C@@H](OC(=O)[C@@H](N)C(C)C)[C@H]3O', 'name': "3'-L-valyl-AMP", 'reason': "Structure …	[{'smiles': 'O[C@@H]1CO[C@H](OP(O)(=O)OP(O)(=O)OC[C@H]2O[C@H]([C@H](O)[C@@H]2O)n2ccc(=O)[nH]c2=O)[C@H](O)[C@H]1O', 'name': 'UDP-alpha-D-xylose', 'reason': "Structure contains a nucleoside 5'-phosphate moiety with appropriate sugar, phosphate, and nucleobase"}, {'smiles': 'P1(OC2C(OC(N3C4=NC=NC(N)=C4N=C3)C2)CO1)(O)=O', 'name': '9-(2-Hydroxy-2-oxo-4a,6,7,7a-tetrahydro-4H-furo[3,2-d][1,3,2]dioxaphos…	[{'smiles': 'CCCCCOC(C)OCC', 'name': '1-ethoxy-1-pentoxyethane', 'reason': 'No 5-membered ring with 1 oxygen (expected for a ribofuranose) found'}, {'smiles': 'P(OCC(OC(=O)CCCCCCCCCCCCCCCCC)COC(=O)CCCCCC/C=C\\C/C=C\\C/C=C\\C/C=C\\CC)(OCCN(C)C)(O)=O', 'name': 'PE-NMe2(20:4(8Z,11Z,14Z,17Z)/18:0)', 'reason': "Molecular weight too high (795.6 Da) for a typical nucleoside 5'-phosphate"}, {'smiles': 'C…	[{'smiles': 'NCCCCCCCCNP(O)(=O)OP(O)(=O)OP(O)(=O)OC[C@H]1O[C@H]([C@H](O)[C@@H]1O)n1cnc2c1nc(N)[nH]c2=O', 'name': 'gamma-aminooctyl-GTP', 'reason': "Molecular weight too high (649.1 Da) for a typical nucleoside 5'-phosphate"}, {'smiles': 'C[N+]1=CN([C@@H]2O[C@H](COP(O)(=O)OP(O)(=O)OP(O)(=O)OC[C@H]3O[C@H]([C@H](O)[C@@H]3O)N3C=NC4=C3N=C(N)NC4=O)[C@@H](O)[C@H]2O)C2=C1C(=O)NC(N)=N2', 'name': "7-methyl…	35	186	35349	5		0.158371	0.875	0.268199	0.994631	0.999859	0.282849	0.169675	0.994975	1	ensemble-9	nucleoside 5'-phosphate	129	4.85981	9	2	11	0	1	5	6.17196
secondary alcohol	{'lines_of_code': 84, 'log_lines_of_code': 4.430816798843313, 'indent_by_line': [1, 1, 1, 1, 1, 1, 1, 2, 2, 1, 2, 2, 1, 1, 1, 1, 2, 1, 1, 1, 1, 1, 1, 1, 1, 2, 1, 1, 1, 1, 2, 1, 1, 1, 1, 1, 1, 1, 1, 2, 1, 1, 1, 1, 1, 1, 1, 2, 2, 3, 2, 2, 2, 2, 3, 2, 2, 2, 2, 2, 3, 4, 3, 4, 2, 2, 3, 2, 2, 2, 2, 2, 2, 3, 2, 2, 2, 2, 2, 2, 3, 3, 4, 3, 4, 3, 4, 3, 2, 3, 3, 1, 2, 1, 1, 2, 1, 2, 2, 0], 'max_indent': 4, …	[{'smiles': 'C1[C@@]2([C@]3(CC[C@]4([C@]([C@@]3([C@@H](C[C@@]2(C[C@@H](C1)O)[H])O)[H])(CC[C@@]4([C@@H](CCCS(O)(=O)=O)C)[H])[H])C)[H])C', 'name': '3alpha,7alpha-dihydroxy-5beta-cholane-24-sulfonic acid', 'reason': 'All 2 alcohol group(s) are secondary (each -OH is on a sp³ carbon bound to 2 carbons and 1 hydrogen)'}, {'smiles': 'C1=2C[C@@H](C[C@H]([C@]1(C[C@@H](CC2)C(=C)C)C)C)O', 'name': '2beta-hy…	[{'smiles': '[C@@]12(C[C@@H]([C@@H]([C@@]3([N+]1=C(N[C@](C2)([C@@H](C4=CC(NC(N4)=O)=O)O)[H])NC3)[H])C)OS([O-])(=O)=O)[H]', 'name': '7-epi-cylindrospermopsin zwitterion', 'reason': 'All 1 alcohol group(s) are secondary (each -OH is on a sp³ carbon bound to 2 carbons and 1 hydrogen)'}, {'smiles': 'O=C1OC([C@@H](O)/C=C/C)C(C1)O', 'name': 'Musacin F', 'reason': 'All 2 alcohol group(s) are secondary (…	[{'smiles': 'CCCCCOC(C)OCC', 'name': '1-ethoxy-1-pentoxyethane', 'reason': 'No identifiable -OH groups (in proper -OH form) found'}, {'smiles': 'P(OCC(OC(=O)CCCCCCCCCCCCCCCCC)COC(=O)CCCCCC/C=C\\C/C=C\\C/C=C\\C/C=C\\CC)(OCCN(C)C)(O)=O', 'name': 'PE-NMe2(20:4(8Z,11Z,14Z,17Z)/18:0)', 'reason': 'Contains phosphate group'}, {'smiles': 'COC(=O)[C@H]1[C@@H](O)[C@@]2(O)c3c(OC)cc(OC)cc3O[C@]2([C@@H]1c1ccc…	[{'smiles': '[H][C@@]12CC[C@]3(C)[C@]([H])(CC=C4[C@]5([H])[C@@H](C)C(=C)CC[C@@]5(CC[C@@]34C)C(O)=O)[C@@]1(C)C[C@@H](O)[C@H](OC(=O)\\C=C\\c1ccc(O)cc1)[C@@]2(C)CO', 'name': '3-O-trans-p-coumaroyl actinidic acid', 'reason': 'Contains carboxylic acid or carboxylate group'}, {'smiles': 'C[C@@H](O)CCC(O)=O', 'name': '(4R)-4-hydroxypentanoic acid', 'reason': 'Contains carboxylic acid or carboxylate grou…	201	1376	33717	281		0.127457	0.417012	0.19524	0.953422	0.991735	0.197872	0.127723	0.953907	4	ensemble-9	secondary alcohol	84	4.43082	4	1	11	4	1	7	5.48616
beta-D-galactoside	{'lines_of_code': 27, 'log_lines_of_code': 3.295836866004329, 'indent_by_line': [1, 1, 1, 0, 1, 2, 0, 1, 2, 2, 1, 1, 1, 1, 2, 0, 1, 1, 1, 1, 2, 1, 1, 1, 1, 1, 1, 1, 1, 1, 1, 0, 0, 0, 1], 'max_indent': 2, 'imports': ['from rdkit import Chem', 'from rdkit.Chem import AllChem'], 'imports_count': 2, 'methods_called': ['MolFromSmarts', 'GetSubstructMatches', 'MolFromSmiles', 'GetAtomWithIdx'], 'method…	[{'smiles': '[H][C@@]1(CC[C@@]2([H])[C@]3([H])CC=C4C[C@H](CC[C@]4(C)[C@@]3([H])CC[C@]12C)O[C@@H]1O[C@H](COC(=O)CCCCCCC\\C=C/CCCCCCCC)[C@H](O)[C@H](O)[C@H]1O)[C@H](C)CCCC(C)C', 'name': 'cholesteryl 6-O-oleoyl-beta-D-galactoside', 'reason': 'Contains a beta-D-galactoside moiety'}, {'smiles': 'CCCCCCCCCC1=CC(OC(=O)C2=C(CCCCCCCCC)C=C(O[C@@H]3O[C@H](CO)[C@H](O)[C@H](O)[C@H]3O)C=C2O[C@@H]2O[C@H](CO)[C@…	[{'smiles': 'O1[C@@H]([C@@H](O)[C@H](O)[C@@H](O)[C@@H]1OC2=CC=C(C=C2)COC(=O)C(O)C(O)(CC)C)CO', 'name': '4-(Beta-D-Glucopyranosyloxy)benzyl 4,5-dideoxy-3-C-methylpentonate', 'reason': 'Contains a beta-D-galactoside moiety'}, {'smiles': 'O([C@@H]1[C@@H](NC(=O)C)[C@@H](O[C@@H]([C@H]1O)CO)O[C@@H]2[C@@H](O)[C@@H](O[C@@H]([C@@H]2O)CO)O[C@H]3[C@H](O)[C@@H](O)[C@H](O[C@@H]3CO)O)[C@@H]4O[C@@H]([C@H](O)[C@…	[{'smiles': 'CCCCCOC(C)OCC', 'name': '1-ethoxy-1-pentoxyethane', 'reason': 'No D-galactose ring found'}, {'smiles': 'P(OCC(OC(=O)CCCCCCCCCCCCCCCCC)COC(=O)CCCCCC/C=C\\C/C=C\\C/C=C\\C/C=C\\CC)(OCCN(C)C)(O)=O', 'name': 'PE-NMe2(20:4(8Z,11Z,14Z,17Z)/18:0)', 'reason': 'No D-galactose ring found'}, {'smiles': 'COC(=O)[C@H]1[C@@H](O)[C@@]2(O)c3c(OC)cc(OC)cc3O[C@]2([C@@H]1c1ccccc1)c1ccc(OC)cc1', 'name': …	[{'smiles': 'OC[C@H]1O[C@@H](Oc2c(oc3cc(O)cc(O)c3c2=O)-c2ccc(O)c(O)c2)[C@H](O)[C@@H](O)[C@H]1O', 'name': 'quercetin 3-O-beta-D-galactopyranoside', 'reason': 'Not a beta-D-galactoside, based on anomeric carbon stereochemistry'}, {'smiles': 'OC[C@H]1O[C@@H](Oc2ccc(cc2)[N+]([O-])=O)[C@H](O)[C@@H](O)[C@H]1O', 'name': '4-nitrophenyl-beta-D-galactoside', 'reason': 'Not a beta-D-galactoside, based on an…	7	2638	32926	4		0.0026465	0.636364	0.00527108	0.925734	0.999879	0.00655308	0.00329071	0.925425	2	ensemble-9	beta-D-galactoside	27	3.29584	2	2	4	1	1	3	2.65917
metal atom	{'lines_of_code': 55, 'log_lines_of_code': 4.007333185232471, 'indent_by_line': [1, 1, 1, 1, 1, 2, 2, 1, 2, 2, 1, 1, 1, 1, 2, 2, 2, 2, 2, 2, 2, 2, 2, 2, 2, 1, 1, 1, 1, 2, 1, 1, 1, 1, 1, 1, 2, 1, 1, 1, 1, 2, 1, 1, 1, 2, 1, 1, 1, 1, 1, 1, 1, 2, 1, 1, 1, 2, 1, 1, 1, 2, 1, 1, 1, 2, 2, 1], 'max_indent': 2, 'imports': ['from rdkit import Chem', 'import re'], 'imports_count': 2, 'methods_called': ['MolF…	[{'smiles': '[Rg]', 'name': 'roentgenium atom', 'reason': 'Single atom of metal element Rg'}, {'smiles': '[Cd]', 'name': 'elemental cadmium', 'reason': 'Single atom of metal element Cd'}, {'smiles': '[192Po]', 'name': 'polonium-192 atom', 'reason': 'Single atom of metal element Po'}, {'smiles': '[205Po]', 'name': 'polonium-205 atom', 'reason': 'Single atom of metal element Po'}, {'smiles': '[Ag]'…	[{'smiles': '[67Zn]', 'name': 'zinc-67', 'reason': 'Single atom of metal element Zn'}]	[{'smiles': 'CCCCCOC(C)OCC', 'name': '1-ethoxy-1-pentoxyethane', 'reason': 'Not a single atom SMILES (should be in format [Element] or [massElement])'}, {'smiles': 'P(OCC(OC(=O)CCCCCCCCCCCCCCCCC)COC(=O)CCCCCC/C=C\\C/C=C\\C/C=C\\C/C=C\\CC)(OCCN(C)C)(O)=O', 'name': 'PE-NMe2(20:4(8Z,11Z,14Z,17Z)/18:0)', 'reason': 'Not a single atom SMILES (should be in format [Element] or [massElement])'}, {'smiles'…	[]	33	1	35541	0		0.970588	1	0.985075	0.999972	1	0.940711	0.88806	0.999895	1	ensemble-9	metal atom	55	4.00733	2	2	9	0	1	9	5.00147
fatty acyl-CoA	{'lines_of_code': 74, 'log_lines_of_code': 4.30406509320417, 'indent_by_line': [1, 1, 1, 1, 2, 2, 1, 2, 2, 1, 1, 1, 1, 2, 1, 1, 1, 1, 1, 1, 2, 1, 1, 1, 1, 2, 1, 1, 1, 1, 1, 2, 1, 1, 1, 2, 2, 3, 2, 2, 2, 3, 3, 3, 4, 3, 4, 4, 5, 2, 1, 1, 1, 1, 1, 1, 1, 2, 2, 2, 2, 2, 3, 3, 4, 3, 4, 2, 3, 2, 2, 2, 2, 2, 2, 3, 3, 3, 1, 1, 2, 1, 1, 1, 1], 'max_indent': 5, 'imports': ['from rdkit import Chem'], 'import…	[{'smiles': '[C@@H]1(N2C3=C(C(=NC=N3)N)N=C2)O[C@H](COP(OP(OCC(C)([C@H](C(NCCC(NCCSC(C[C@H](CCCCC/C=C\\CCCCCCCC)O)=O)=O)=O)O)C)(=O)O)(=O)O)[C@H]([C@H]1O)OP(O)(O)=O', 'name': '(3S)-3-hydroxyoleoyl-CoA', 'reason': 'Contains a CoA moiety and a thioester bond linking an acyl chain with 17 contiguous carbon atoms (fatty acyl chain).'}, {'smiles': 'CCCCCCCCCCCCCCCCCCCCCCCCCCCC(=O)CC(=O)SCCNC(=O)CCNC(=O)…	[{'smiles': 'C[C@@H]1O[C@@H](OCCCCCCCCCCCCCCCCC[C@@H](O)CC(=O)SCCNC(=O)CCNC(=O)[C@H](O)C(C)(C)COP([O-])(=O)OP([O-])(=O)OC[C@H]2O[C@H]([C@H](O)[C@@H]2OP([O-])([O-])=O)N3C=NC4=C(N)N=CN=C34)[C@H](O)C[C@H]1O', 'name': 'bhos#36-CoA(4-)', 'reason': 'Contains a CoA moiety and a thioester bond linking an acyl chain with 19 contiguous carbon atoms (fatty acyl chain).'}, {'smiles': 'CC(C)(COP([O-])(=O)OP([…	[{'smiles': 'CCCCCOC(C)OCC', 'name': '1-ethoxy-1-pentoxyethane', 'reason': 'Coenzyme A moiety not found'}, {'smiles': 'P(OCC(OC(=O)CCCCCCCCCCCCCCCCC)COC(=O)CCCCCC/C=C\\C/C=C\\C/C=C\\C/C=C\\CC)(OCCN(C)C)(O)=O', 'name': 'PE-NMe2(20:4(8Z,11Z,14Z,17Z)/18:0)', 'reason': 'Coenzyme A moiety not found'}, {'smiles': 'COC(=O)[C@H]1[C@@H](O)[C@@]2(O)c3c(OC)cc(OC)cc3O[C@]2([C@@H]1c1ccccc1)c1ccc(OC)cc1', 'nam…	[{'smiles': 'C[C@H](O)CC(=O)SCCNC(=O)CCNC(=O)[C@H](O)C(C)(C)COP(O)(=O)OP(O)(=O)OC[C@H]1O[C@H]([C@H](O)[C@@H]1OP(O)(O)=O)n1cnc2c(N)ncnc12', 'name': '(S)-3-hydroxybutanoyl-CoA', 'reason': 'No sufficiently long fatty acyl chain (>=4 contiguous carbon atoms) detected'}, {'smiles': 'CC(C)(COP(O)(=O)OP(O)(=O)OC[C@H]1O[C@H]([C@H](O)[C@@H]1OP(O)(O)=O)n1cnc2c(N)ncnc12)[C@@H](O)C(=O)NCCC(=O)NCCSC(=O)CCO', …	81	193	35294	7		0.29562	0.920455	0.447514	0.994378	0.999802	0.457658	0.305288	0.993654	3	ensemble-9	fatty acyl-CoA	74	4.30407	5	1	12	2	2	7	6.06081
wax	{'lines_of_code': 93, 'log_lines_of_code': 4.532599493153256, 'indent_by_line': [1, 1, 1, 0, 1, 2, 0, 1, 2, 2, 1, 1, 1, 2, 0, 1, 1, 1, 1, 2, 0, 1, 1, 1, 0, 1, 1, 1, 1, 2, 3, 3, 1, 2, 0, 1, 1, 1, 1, 2, 3, 2, 2, 3, 2, 2, 1, 2, 0, 1, 1, 2, 2, 2, 2, 2, 3, 3, 4, 3, 3, 3, 3, 3, 4, 4, 3, 3, 4, 4, 3, 3, 4, 4, 5, 4, 4, 2, 0, 1, 1, 1, 1, 0, 1, 1, 2, 0, 1, 1, 2, 0, 1, 1, 2, 2, 2, 2, 2, 1, 1, 2, 3, 0, 1, 1, …	[{'smiles': 'O(CCCCCCCCCCCC)C(=O)CCCCCCC/C=C\\CCCCCCCC', 'name': 'Lauryl oleate', 'reason': 'Long-chain ester meeting wax criteria'}, {'smiles': 'O(CCCCCCCC/C=C\\C/C=C\\C/C=C\\CC)C(=O)CCCCCCC/C=C\\C/C=C\\CCCCC', 'name': 'Linolenyl linoleate', 'reason': 'Long-chain ester meeting wax criteria'}, {'smiles': 'CCCCCCCCCCCCCCCCOC(=O)CCCCCCC\\C=C/CCCCCCCC', 'name': 'palmityl oleate', 'reason': 'Long-cha…	[{'smiles': 'CCCCCCCCCCCCCCCC(=O)OC(CCCCCCCC)CCCCCCCCC([O-])=O', 'name': '10-PAHSA(1-)', 'reason': 'Long-chain ester meeting wax criteria'}, {'smiles': 'CCCCCCCCCCCCCCCC(=O)OC(CCCCCCCCCC)CCCCCCC([O-])=O', 'name': '8-PAHSA(1-)', 'reason': 'Long-chain ester meeting wax criteria'}, {'smiles': 'S(SCCC(=O)CCCCCCCCCCCCC)CCC(=O)OCCCCCCCCCCCC', 'name': "Didodecyl 3,3''-dithiodipropionate", 'reason': 'Lon…	[{'smiles': 'CCCCCOC(C)OCC', 'name': '1-ethoxy-1-pentoxyethane', 'reason': 'Found 0 ester groups, need exactly 1'}, {'smiles': 'P(OCC(OC(=O)CCCCCCCCCCCCCCCCC)COC(=O)CCCCCC/C=C\\C/C=C\\C/C=C\\C/C=C\\CC)(OCCN(C)C)(O)=O', 'name': 'PE-NMe2(20:4(8Z,11Z,14Z,17Z)/18:0)', 'reason': 'Found 2 ester groups, need exactly 1'}, {'smiles': 'COC(=O)[C@H]1[C@@H](O)[C@@]2(O)c3c(OC)cc(OC)cc3O[C@]2([C@@H]1c1ccccc1)c…	[]	21	9	35545	0		0.7	1	0.823529	0.999747	1	0.77686	0.639456	0.999621	2	ensemble-9	wax	93	4.5326	5	2	19	6	2	10	8.10652
hexose	{'lines_of_code': 18, 'log_lines_of_code': 2.8903717578961645, 'indent_by_line': [1, 1, 1, 1, 0, 1, 2, 0, 1, 2, 2, 1, 1, 2, 2, 3, 0, 0, 0, 0, 0, 0, 0, 0, 0, 0, 0, 0, 0, 1, 2, 1, 2], 'max_indent': 3, 'imports': ['from rdkit import Chem', 'from rdkit.Chem import Mol, MolFromSmiles, rdMolDescriptors', 'from rdkit.Chem.rdchem import AtomValenceException'], 'imports_count': 3, 'methods_called': ['MolF…	[{'smiles': 'OC[C@H]1O[C@H](O)[C@@H](O)[C@H](O)[C@@H]1O', 'name': 'alpha-D-altropyranose', 'reason': 'Valid cyclic hexose form'}, {'smiles': 'OCC1(O)OC[C@H](O)[C@H](O)[C@H]1O', 'name': 'L-fructopyranose', 'reason': 'Valid cyclic hexose form'}, {'smiles': 'O1[C@@H]([C@@H](O)[C@H](O)[C@@H](O)[C@@H]1O)C', 'name': 'beta-D-quinovopyranose', 'reason': 'Valid cyclic hexose form'}, {'smiles': 'OC[C@H]1O[…	[]	[{'smiles': 'CCCCCOC(C)OCC', 'name': '1-ethoxy-1-pentoxyethane', 'reason': 'Has 9 carbons (needs 6)'}, {'smiles': 'P(OCC(OC(=O)CCCCCCCCCCCCCCCCC)COC(=O)CCCCCC/C=C\\C/C=C\\C/C=C\\C/C=C\\CC)(OCCN(C)C)(O)=O', 'name': 'PE-NMe2(20:4(8Z,11Z,14Z,17Z)/18:0)', 'reason': 'Has 45 carbons (needs 6)'}, {'smiles': 'COC(=O)[C@H]1[C@@H](O)[C@@]2(O)c3c(OC)cc(OC)cc3O[C@]2([C@@H]1c1ccccc1)c1ccc(OC)cc1', 'name': 'ag…	[{'smiles': '[13C]([13C@@H]([13C@H]([13C@@H]([13C@@H]([13CH2]O)O)O)O)O)(=O)[H]', 'name': 'D-glucose-(13)C6', 'reason': "Processing error: module 'rdkit.Chem' has no attribute 'GetLongestChain'"}, {'smiles': 'OC[C@@H](O)[C@H](O)[C@H](O)[C@H](O)C=O', 'name': 'aldehydo-D-talose', 'reason': "Processing error: module 'rdkit.Chem' has no attribute 'GetLongestChain'"}, {'smiles': '[H][C@](C)(O)[C@@]([H]…	38	0	35509	28		1	0.575758	0.730769	0.999213	0.999212	0.646739	0.96748	0.999086	3	ensemble-9	hexose	18	2.89037	3	3	1	0	1	3	2.17807
1-phosphatidyl-1D-myo-inositol	{'lines_of_code': 72, 'log_lines_of_code': 4.276666119016055, 'indent_by_line': [1, 1, 1, 1, 2, 0, 1, 2, 2, 1, 1, 1, 2, 2, 1, 1, 1, 1, 1, 1, 2, 2, 1, 1, 1, 1, 1, 1, 1, 1, 1, 2, 3, 2, 2, 3, 3, 2, 2, 2, 2, 3, 3, 3, 3, 3, 3, 3, 3, 4, 5, 4, 5, 5, 5, 5, 5, 5, 6, 5, 6, 3, 4, 3, 4, 2, 2, 3, 3, 3, 1, 2, 2, 1, 1, 0, 0, 1, 1, 1, 1, 1], 'max_indent': 6, 'imports': ['from rdkit import Chem'], 'imports_count'…	[{'smiles': 'C(C/C=C\\CCCCCC)CCCCCCCC(O[C@@H](COP(O[C@H]1[C@@H]([C@H]([C@@H]([C@H]([C@H]1O)O)O)O)O)(=O)O)COC(CCCCCC/C=C\\C/C=C\\C/C=C\\C/C=C\\CC)=O)=O', 'name': '1-[(8Z,11Z,14Z,17Z)-icosatetraenoyl]-2-[(11Z)-octadecenoyl]-sn-glycero-3-phospho-1D-myo-inositol', 'reason': 'Molecule contains a candidate 1D-myo-inositol headgroup (with 1 phospho and 5 free OH groups) and at least 2 ester bonds consis…	[{'smiles': 'P(OC1C(O)C(O)C(O)[C@@H](O)C1O)(OC[C@H](OC(=O)CCCCCCCCCCCCCCC)COC(=O)CCCCCCCCCCCCCCCCCCCC)(O)=O', 'name': 'PI(21:0/16:0)', 'reason': 'Molecule contains a candidate 1D-myo-inositol headgroup (with 1 phospho and 5 free OH groups) and at least 2 ester bonds consistent with a phosphatidyl moiety'}, {'smiles': '[C@@H]1(C(C(C([C@H](C1O)O)O)O)O)OP(OC[C@@](COC(CCCCCCCCC/C=C\\C/C=C\\CCCCC)=O)(…	[{'smiles': 'CCCCCOC(C)OCC', 'name': '1-ethoxy-1-pentoxyethane', 'reason': 'Found only 0 ester bond(s); at least 2 are required for the phosphatidyl moiety'}, {'smiles': 'P(OCC(OC(=O)CCCCCCCCCCCCCCCCC)COC(=O)CCCCCC/C=C\\C/C=C\\C/C=C\\C/C=C\\CC)(OCCN(C)C)(O)=O', 'name': 'PE-NMe2(20:4(8Z,11Z,14Z,17Z)/18:0)', 'reason': 'No six-membered inositol ring with 1 phosphate substituent and 5 free hydroxyls …	[]	4	76	35495	0		0.05	1	0.0952381	0.997864	1	0.164134	0.089404	0.998067	1	ensemble-9	1-phosphatidyl-1D-myo-inositol	72	4.27667	6	1	10	1	1	4	5.05533
polyunsaturated fatty acid	{'lines_of_code': 100, 'log_lines_of_code': 4.605170185988092, 'indent_by_line': [1, 1, 1, 1, 1, 1, 1, 1, 1, 1, 1, 1, 1, 2, 1, 1, 2, 2, 1, 1, 1, 1, 2, 0, 1, 1, 1, 1, 1, 1, 2, 1, 1, 1, 1, 1, 1, 1, 2, 2, 2, 2, 2, 3, 3, 3, 3, 1, 2, 0, 1, 1, 1, 1, 1, 1, 1, 0, 1, 2, 2, 2, 3, 3, 4, 3, 4, 3, 4, 3, 2, 3, 3, 2, 3, 2, 2, 2, 2, 2, 0, 1, 1, 1, 2, 1, 1, 1, 1, 2, 2, 3, 2, 2, 3, 2, 2, 3, 0, 1, 2, 0, 1, 1, 1, 1,…	[{'smiles': 'O=C(CCCC(O)=O)/C=C/C=C\\C=C\\[C@H](C/C=C\\CCCCC)O', 'name': '(6E,8Z,10E,12S,14Z)-12-hydroxy-5-oxoicosatetraenoic acid', 'reason': 'Contains a terminal carboxylic acid group attached to a linear chain of 19 carbons with 4 non-aromatic double bonds; qualifies as a polyunsaturated fatty acid'}, {'smiles': 'C(C(CC/C=C/C=C\\[C@H](CCCC(O)=O)O)=O)/C=C\\CCCCC', 'name': '10,11-dihydro-12-oxol…	[{'smiles': 'OC(=O)CCCC/C=C\\CC=CCC=CCC=C', 'name': '16:4(6,9,12,15)', 'reason': 'Contains a terminal carboxylic acid group attached to a linear chain of 15 carbons with 4 non-aromatic double bonds; qualifies as a polyunsaturated fatty acid'}, {'smiles': 'OC(=O)\\C=C\\CC/C=C/C=C/C', 'name': '2E,6E,8E-decatrienoic acid', 'reason': 'Contains a terminal carboxylic acid group attached to a linear cha…	[{'smiles': 'CCCCCOC(C)OCC', 'name': '1-ethoxy-1-pentoxyethane', 'reason': 'No carboxylic acid group found; not a fatty acid'}, {'smiles': 'P(OCC(OC(=O)CCCCCCCCCCCCCCCCC)COC(=O)CCCCCC/C=C\\C/C=C\\C/C=C\\C/C=C\\CC)(OCCN(C)C)(O)=O', 'name': 'PE-NMe2(20:4(8Z,11Z,14Z,17Z)/18:0)', 'reason': 'No carboxylic acid group found; not a fatty acid'}, {'smiles': 'COC(=O)[C@H]1[C@@H](O)[C@@]2(O)c3c(OC)cc(OC)cc3…	[{'smiles': 'C1(\\C=C\\C=C\\C=C/C=C/[C@H](C/C=C\\CC)O)C(C/C=C\\CCC(O)=O)O1', 'name': '(4Z,9E,11E,13Z,15E,17S,19Z)-7,8-epoxy-17-hydroxydocosahexaenoic acid', 'reason': 'Fatty acid chain length only 5 carbons; too short to be typical'}, {'smiles': 'C(\\CC=CC=CC=C[C@@H]([C@@H](C/C=C\\CC)O)SC[C@H](N)C(=O)NCC(=O)O)=C\\C/C=C\\CCC(O)=O', 'name': '16(S)-glycinylcystein-S-yl-17(R)-hydroxy-(4Z,7Z,10,12,14,…	130	93	35332	20		0.58296	0.866667	0.697051	0.996824	0.999434	0.708995	0.59292	0.996908	4	ensemble-9	polyunsaturated fatty acid	100	4.60517	4	2	12	1	1	8	5.92103
beta-lactam antibiotic	{'lines_of_code': 20, 'log_lines_of_code': 2.995732273553991, 'indent_by_line': [1, 1, 1, 0, 1, 2, 0, 1, 2, 2, 1, 1, 1, 1, 2, 0, 1, 1, 0, 1, 1, 2, 1, 2], 'max_indent': 2, 'imports': ['from rdkit import Chem'], 'imports_count': 1, 'methods_called': ['HasSubstructMatch', 'MolFromSmarts', 'MolFromSmiles'], 'methods_called_count': 3, 'smarts_strings': ['C1C(=O)N[C]1'], 'smarts_strings_count': 1, 'def…	[{'smiles': '[H][C@]12SC(C)(C)[C@@H](N1C(=O)[C@H]2NC(=O)[C@H](NC(=O)c1ccccc1)c1ccccc1)C(O)=O', 'name': 'N-benzoylampicillin', 'reason': 'Contains a beta-lactam ring'}, {'smiles': 'C[C@@H](O)[C@@H]1[C@H]2CC(SCCN)=C(N2C1=O)C(O)=O', 'name': 'Thienamycin', 'reason': 'Contains a beta-lactam ring'}, {'smiles': '[H][C@@]1(CCCO1)C1=C(N2C(=O)[C@]([H])([C@@H](C)O)[C@@]2([H])S1)C([O-])=O', 'name': '6alpha-[…	[{'smiles': 'S1[C@@H]2N(C(C(=O)O)=C(C1)COC(=O)C[C@@H](O)[C@@H](NC(=O)[C@@H](NC(=O)C[C@H](O)[C@H](NC(=O)[C@@H](N)C)CCCN=C(N)N)C)CCCN=C(N)N)C(=O)[C@@]2(NC(=O)CCC[C@H](N)C(=O)O)NC=O', 'name': 'Chitinovorin D', 'reason': 'Contains a beta-lactam ring'}, {'smiles': 'O.O.O.O.O.[H][C@]12SCC(C[n+]3ccccc3)=C(N1C(=O)[C@H]2NC(=O)C(=N/OC(C)(C)C(O)=O)\\c1csc(N)n1)C([O-])=O', 'name': 'ceftazidime pentahydrate',…	[{'smiles': 'CCCCCOC(C)OCC', 'name': '1-ethoxy-1-pentoxyethane', 'reason': 'Does not contain a beta-lactam ring'}, {'smiles': 'P(OCC(OC(=O)CCCCCCCCCCCCCCCCC)COC(=O)CCCCCC/C=C\\C/C=C\\C/C=C\\C/C=C\\CC)(OCCN(C)C)(O)=O', 'name': 'PE-NMe2(20:4(8Z,11Z,14Z,17Z)/18:0)', 'reason': 'Does not contain a beta-lactam ring'}, {'smiles': 'COC(=O)[C@H]1[C@@H](O)[C@@]2(O)c3c(OC)cc(OC)cc3O[C@]2([C@@H]1c1ccccc1)c1c…	[]	67	41	35467	0		0.62037	1	0.765714	0.998848	1	0.72518	0.571429	0.998658	0	ensemble-9	beta-lactam antibiotic	20	2.99573	2	1	3	1	1	3	2.39915
diketone	{'lines_of_code': 23, 'log_lines_of_code': 3.1354942159291497, 'indent_by_line': [1, 1, 1, 0, 1, 2, 0, 1, 2, 2, 1, 1, 1, 1, 2, 0, 1, 1, 1, 0, 1, 1, 1, 1, 1, 2, 1, 2], 'max_indent': 2, 'imports': ['from rdkit import Chem'], 'imports_count': 1, 'methods_called': ['MolFromSmarts', 'GetSubstructMatches', 'MolFromSmiles'], 'methods_called_count': 3, 'smarts_strings': ['[CX3](=[OX1])([CX4])([CX4])'], '…	[{'smiles': 'O=C(CCCCCCCCCCCCCCCCCCCCC)CC(=O)CCCC', 'name': '5,7-Octacosanedione', 'reason': 'Molecule contains exactly two ketone groups.'}, {'smiles': 'O=C(CCCCCCC)C(C)C(=O)C', 'name': '3-Ethylundecan-2,4-dione', 'reason': 'Molecule contains exactly two ketone groups.'}, {'smiles': 'O=C(CCCCCCCCCCCCCCCCCCCCC)CC(=O)CCC', 'name': 'Heptacosane-4,6-dione', 'reason': 'Molecule contains exactly two k…	[{'smiles': 'O=C1C=C(OC)[C@@]2([C@]3(C(=O)[C@](C([C@H]4[C@@]2([C@@]1(O[C@]43OC)C)O)=O)(O)C)C)C', 'name': 'Trematosphone A', 'reason': 'Molecule contains exactly two ketone groups.'}, {'smiles': 'O=C1[C@@]2(C(=C)[C@](C[C@@H]3[C@@]2(CC[C@@H]([C@]3(CCC(=O)OC)C)C(O)(C)C)C)(C)C([C@@]1(O)C)=O)C(=O)OC', 'name': '1-methoxy-hydropreaustinoid A1', 'reason': 'Molecule contains exactly two ketone groups.'}, …	[{'smiles': 'CCCCCOC(C)OCC', 'name': '1-ethoxy-1-pentoxyethane', 'reason': 'Molecule contains 0 ketone group(s), requires exactly two.'}, {'smiles': 'P(OCC(OC(=O)CCCCCCCCCCCCCCCCC)COC(=O)CCCCCC/C=C\\C/C=C\\C/C=C\\C/C=C\\CC)(OCCN(C)C)(O)=O', 'name': 'PE-NMe2(20:4(8Z,11Z,14Z,17Z)/18:0)', 'reason': 'Molecule contains 0 ketone group(s), requires exactly two.'}, {'smiles': 'COC(=O)[C@H]1[C@@H](O)[C@@]…	[{'smiles': 'CC(C)=CCC1CC2(CC=C(C)C)C(=O)C(C(=O)c3ccccc3)(C(=O)C3=C2OC(C)(C)C(C3)OO)C1(C)C', 'name': 'ochrocarpinone A', 'reason': 'Molecule contains 1 ketone group(s), requires exactly two.'}, {'smiles': 'COc1cc(\\C=C\\C(=O)C(=Cc2ccc3C(=O)N(C4CCC(=O)NC4=O)C(=O)c3c2)C(=O)\\C=C\\c2ccc(O)c(OC)c2)ccc1O', 'name': '5-(2,2-diferuloylethen-1-yl)thalidomide', 'reason': 'Molecule contains 0 ketone group(s…	17	190	35350	18		0.0821256	0.485714	0.140496	0.994153	0.999491	0.156317	0.0937099	0.994462	1	ensemble-9	diketone	23	3.13549	2	1	3	1	1	3	2.4271
enone	{'lines_of_code': 21, 'log_lines_of_code': 3.044522437723423, 'indent_by_line': [1, 1, 1, 0, 1, 2, 0, 1, 2, 2, 1, 1, 1, 1, 2, 0, 1, 1, 1, 1, 1, 1, 1, 1, 2, 1, 1], 'max_indent': 2, 'imports': ['from rdkit import Chem', 'from rdkit.Chem import AllChem'], 'imports_count': 2, 'methods_called': ['MolFromSmarts', 'GetSubstructMatches', 'MolFromSmiles'], 'methods_called_count': 3, 'smarts_strings': ['[C…	[{'smiles': 'O=C(CCCC(O)=O)/C=C/C=C\\C=C\\[C@H](C/C=C\\CCCCC)O', 'name': '(6E,8Z,10E,12S,14Z)-12-hydroxy-5-oxoicosatetraenoic acid', 'reason': 'Contains an alpha,beta-unsaturated ketone (C=C-C=O) motif with R4 != H'}, {'smiles': '[H][C@@]12C[C@@H](C)[C@](OC(=O)c3ccco3)(C(=O)CCl)[C@@]1(C)C[C@H](O)[C@@]1(Cl)[C@@]2([H])CCC2=CC(=O)C=C[C@]12C', 'name': 'mometasone furoate', 'reason': 'Contains an alph…	[{'smiles': 'CCCCCC(=O)CC[C@H]1C=CC(=O)[C@@H]1C/C=C\\CCCC(=O)O', 'name': '15-Keto-13,14-dihydroprostaglandin A2', 'reason': 'Contains an alpha,beta-unsaturated ketone (C=C-C=O) motif with R4 != H'}, {'smiles': 'CCCCC\\C(O)=C\\C(=O)\\C=C\\c1ccc(O)cc1', 'name': '1-(4-Hydroxyphenyl)-1-decene-3,5-dione', 'reason': 'Contains an alpha,beta-unsaturated ketone (C=C-C=O) motif with R4 != H'}, {'smiles': '…	[{'smiles': 'CCCCCOC(C)OCC', 'name': '1-ethoxy-1-pentoxyethane', 'reason': 'No alpha,beta-unsaturated ketone (C=C-C=O) motif found.'}, {'smiles': 'P(OCC(OC(=O)CCCCCCCCCCCCCCCCC)COC(=O)CCCCCC/C=C\\C/C=C\\C/C=C\\C/C=C\\CC)(OCCN(C)C)(O)=O', 'name': 'PE-NMe2(20:4(8Z,11Z,14Z,17Z)/18:0)', 'reason': 'No alpha,beta-unsaturated ketone (C=C-C=O) motif found.'}, {'smiles': 'COC(=O)[C@H]1[C@@H](O)[C@@]2(O)c3…	[{'smiles': 'CC(C)=CCC1CC2(CC=C(C)C)C(=O)C(C(=O)c3ccccc3)(C(=O)C3=C2OC(C)(C)C(C3)OO)C1(C)C', 'name': 'ochrocarpinone A', 'reason': 'No alpha,beta-unsaturated ketone (C=C-C=O) motif found.'}, {'smiles': 'O(C1=CC=C(C=C1)C(=O)\\C=C\\C2=CC=CC=C2)C', 'name': "4'-Methoxychalcone", 'reason': 'No alpha,beta-unsaturated ketone (C=C-C=O) motif found.'}, {'smiles': 'O(C1=CC(O)=C(C=C1)C(=O)\\C=C\\C2=CC(O)=C(…	54	238	35115	168		0.184932	0.243243	0.210117	0.988587	0.995239	0.199629	0.175941	0.987885	2	ensemble-9	enone	21	3.04452	2	2	3	1	1	3	2.4089
carotenoid	{'lines_of_code': 111, 'log_lines_of_code': 4.709530201312334, 'indent_by_line': [1, 1, 1, 1, 1, 1, 1, 1, 1, 1, 2, 1, 1, 2, 2, 1, 1, 1, 1, 2, 0, 1, 1, 1, 2, 3, 0, 1, 1, 1, 2, 0, 1, 1, 1, 2, 0, 1, 1, 1, 2, 3, 0, 1, 1, 1, 2, 2, 2, 3, 4, 4, 1, 1, 2, 3, 0, 1, 2, 0, 1, 1, 2, 2, 2, 2, 2, 3, 3, 4, 4, 3, 4, 5, 5, 2, 0, 1, 1, 1, 1, 2, 3, 3, 3, 4, 4, 5, 5, 6, 7, 3, 3, 0, 1, 1, 1, 2, 2, 3, 2, 2, 2, 3, 2, 3,…	[{'smiles': 'C\\C(CCCC(C)(C)O[C@@H]1O[C@H](CO)[C@@H](O)[C@H](O)[C@H]1O)=C/C=C/C(C)=C/C=C/C(C)=C/C=C/C=C(C)/C=C/C=C(C)/C=C/C1=C(C)CCCC1(C)C', 'name': "1'-Hydroxy-gamma-carotene glucoside", 'reason': 'Found 46 carbons, MW 716.5 Da, and a conjugated chain of 22 sp2 carbons consistent with carotenoid structure'}, {'smiles': 'C(=C(/C=C/C(C(OC)(C)C)O)\\C)\\C=C\\C(=C\\C=C\\C(=C\\C=C\\C=C(\\C=C\\C=C(\\C=…	[{'smiles': '[H][C@]1(C[C@H](O)CCC[C@@H](C\\C=C/C=C/C[C@H](C)[C@@H](O)[C@H](C)[C@@H](O)[C@H](C)[C@H](O)CC(=O)O1)OC)[C@H](C)[C@H](O)\\C=C(C)\\C=C\\C=C\\C=C\\C=C\\C=C\\C[C@H](O)\\C=C(/C)CCC(O)=O', 'name': 'etnangien', 'reason': 'Found 49 carbons, MW 840.5 Da, and a conjugated chain of 12 sp2 carbons consistent with carotenoid structure'}, {'smiles': 'O1C2(C(CC1CC2(O)C)(C)C)\\C=C\\C(\\C)=C\\C=C\\C(\…	[{'smiles': 'CCCCCOC(C)OCC', 'name': '1-ethoxy-1-pentoxyethane', 'reason': 'Too few carbon atoms (9) to be a carotenoid (expected ~40 in the core)'}, {'smiles': 'P(OCC(OC(=O)CCCCCCCCCCCCCCCCC)COC(=O)CCCCCC/C=C\\C/C=C\\C/C=C\\C/C=C\\CC)(OCCN(C)C)(O)=O', 'name': 'PE-NMe2(20:4(8Z,11Z,14Z,17Z)/18:0)', 'reason': 'Contains disallowed heteroatom: N'}, {'smiles': 'COC(=O)[C@H]1[C@@H](O)[C@@]2(O)c3c(OC)cc…	[{'smiles': 'S(=O)(=O)(O[C@H]1[C@H](O)C(C(/C=C/C(=C/C=C/C(=C/C=C/C=C(/C=C/C=C(/C=C/C2=C(C(=O)[C@@H](O)[C@@H](C2(C)C)O)C)\\C)\\C)/C)/C)=C(C1)C)(C)C)O', 'name': '(2R,3R,2′,3′R)-4-ketonostoxanthin 3′-sulfate', 'reason': 'Contains disallowed heteroatom: S'}, {'smiles': 'C=1(/C=C/C(=C/C=C/C(=C/C=C/C=C(/C=C/C=C(/C=C/C=C(/CCC=C(C)C)\\C)\\C)\\C)/C)/C)C(=CC=C(C1C)C)C', 'name': 'chlorobactene', 'reason': '…	48	29	35496	2		0.623377	0.96	0.755906	0.999129	0.999944	0.8	0.704545	0.999346	5	ensemble-9	carotenoid	111	4.70953	7	3	17	0	2	8	7.74191
flavonoids	{'lines_of_code': 133, 'log_lines_of_code': 4.890349128221754, 'indent_by_line': [1, 1, 1, 1, 1, 1, 1, 1, 1, 1, 2, 2, 2, 2, 3, 3, 3, 3, 4, 3, 4, 3, 3, 3, 4, 4, 4, 4, 5, 5, 6, 7, 7, 5, 6, 4, 5, 2, 3, 3, 3, 4, 5, 4, 5, 3, 3, 3, 1, 1, 1, 2, 1, 0, 1, 1, 1, 1, 1, 1, 1, 1, 1, 1, 1, 1, 1, 1, 1, 1, 1, 1, 1, 1, 1, 1, 1, 1, 2, 0, 1, 1, 0, 1, 1, 1, 1, 2, 3, 0, 1, 1, 1, 1, 1, 1, 1, 1, 1, 1, 1, 0, 1, 1, 2, 1,…	[{'smiles': 'O1[C@@H]([C@@H](O)CC=2C1=C(O)C(O)=C(O)C2O)C3=CC(O)=C(O)C=C3', 'name': 'Elephantorrhizol', 'reason': 'Flavonoid-like: Molecule’s aglycone Murcko scaffold has 15 carbons and 3 rings, consistent with a C15/C16 flavonoid core (allowing for modifications).'}, {'smiles': 'O1C([C@H](O)[C@H](O)C(O)[C@@H]1OC=2C=3C(=[O+]C(=C(O)C3)C4=CC=C(O)C=C4)C=C(O)C2)CO', 'name': 'Pelargonidin 5-galactoside…	[{'smiles': 'O(C(=O)C1=CC=C(C=C1)C)C2=CC(OC(=O)C3=CC=C(C=C3)C)=CC(=C2)C(CNC(C)(C)C)O', 'name': 'tobuterol', 'reason': 'Flavonoid-like: Molecule’s aglycone Murcko scaffold has 20 carbons and 3 rings, consistent with a C15/C16 flavonoid core (allowing for modifications).'}, {'smiles': 'O1C2=C(OC[C@H]1C(O)(C)C)C=C(C)C=C2[C@@]3(O[C@H](OC)C=4C3=C(C=CC4O)CC=C(C)C)OC', 'name': 'Lithocarol B', 'reason': …	[{'smiles': 'CCCCCOC(C)OCC', 'name': '1-ethoxy-1-pentoxyethane', 'reason': 'No clear flavonoid features found: motifs found = False, scaffold carbons = 0 (expected between 15 and 22), scaffold ring count = 0.'}, {'smiles': 'P(OCC(OC(=O)CCCCCCCCCCCCCCCCC)COC(=O)CCCCCC/C=C\\C/C=C\\C/C=C\\C/C=C\\CC)(OCCN(C)C)(O)=O', 'name': 'PE-NMe2(20:4(8Z,11Z,14Z,17Z)/18:0)', 'reason': 'No clear flavonoid features…	[{'smiles': 'COc1cc(O)c2c(c1)oc(cc2=O)-c1ccc(OC)c(c1)-c1c(OC)cc2oc(cc(=O)c2c1O)-c1ccc(O)cc1', 'name': "robustaflavone 7,4',7''-trimethyl ether", 'reason': 'No clear flavonoid features found: motifs found = False, scaffold carbons = 30 (expected between 15 and 22), scaffold ring count = 6.'}, {'smiles': 'O=C1C2=C(O[C@@H]([C@H]1O)C3=CC=4O[C@@H](C5=CC(OC)=C(O)C=C5)[C@H](CO)OC4C=C3)C=C(O)C=C2O', 'nam…	837	898	33761	79		0.482421	0.913755	0.63146	0.972537	0.997665	0.639858	0.492443	0.972937	2	ensemble-9	flavonoids	133	4.89035	7	3	22	2	1	8	8.57807
alpha-amino acid	{'lines_of_code': 26, 'log_lines_of_code': 3.258096538021482, 'indent_by_line': [1, 1, 1, 1, 0, 1, 2, 0, 1, 2, 2, 1, 0, 1, 1, 1, 2, 0, 1, 1, 0, 1, 1, 2, 2, 2, 2, 3, 3, 4, 0, 1], 'max_indent': 4, 'imports': ['from rdkit import Chem', 'from rdkit.Chem import AllChem'], 'imports_count': 2, 'methods_called': ['MolFromSmarts', 'HasSubstructMatch', 'GetSubstructMatches', 'GetHybridization', 'AssignSter…	[{'smiles': 'O=C(O)[C@@H](N)/C=C/OCCN', 'name': 'L-2-Amino-4-(2-aminoethoxy)-trans-3-butenoic acid', 'reason': 'Contains an amino group at the alpha position to a carboxyl group'}, {'smiles': 'O=[13C](O)[13C@@H]([15NH2])[13CH]([13CH3])[13CH3]', 'name': '((13)C5,(15)N)-valine', 'reason': 'Contains an amino group at the alpha position to a carboxyl group'}, {'smiles': 'O(C1=C(C(=C(CC(N)C(O)=O)C=C1)…	[{'smiles': 'P(OC[C@H](OC(=O)CCCCCCCCCCCCC)COC(=O)CC/C=C\\C/C=C\\C/C=C\\C/C=C\\C/C=C\\C/C=C\\CC)(OC[C@H](N)C(O)=O)(O)=O', 'name': 'PS(22:6(4Z,7Z,10Z,13Z,16Z,19Z)/14:0)', 'reason': 'Contains an amino group at the alpha position to a carboxyl group'}, {'smiles': 'IC1=C(OC2OC(C(O)C(O)C2O)C(O)=O)C=CC(OC3=C(I)C=C(CC(N)C(O)=O)C=C3I)=C1', 'name': '6-{4-[4-(2-amino-2-carboxyethyl)-2,6-diiodophenoxy]-2-io…	[{'smiles': 'CCCCCOC(C)OCC', 'name': '1-ethoxy-1-pentoxyethane', 'reason': 'No alpha-amino acid substructure found'}, {'smiles': 'P(OCC(OC(=O)CCCCCCCCCCCCCCCCC)COC(=O)CCCCCC/C=C\\C/C=C\\C/C=C\\C/C=C\\CC)(OCCN(C)C)(O)=O', 'name': 'PE-NMe2(20:4(8Z,11Z,14Z,17Z)/18:0)', 'reason': 'No alpha-amino acid substructure found'}, {'smiles': 'COC(=O)[C@H]1[C@@H](O)[C@@]2(O)c3c(OC)cc(OC)cc3O[C@]2([C@@H]1c1cccc…	[{'smiles': 'N1(C(CCCC1)C(=O)O)O', 'name': 'N-hydroxypipecolic acid', 'reason': 'No alpha-amino acid substructure found'}, {'smiles': '[H]C(=O)C(\\Cl)=C/C=C(/N)C(O)=O', 'name': '2-amino-5-chloro-cis,cis-muconic 6-semialdehyde', 'reason': 'No alpha-amino acid substructure found'}, {'smiles': 'O1CCN(CC1)CC(O)=O', 'name': 'N-(2-Carboxymethyl)-morpholine', 'reason': 'No alpha-amino acid substructure …	148	272	35107	48		0.352381	0.755102	0.480519	0.991005	0.998635	0.506576	0.375487	0.990773	3	ensemble-9	alpha-amino acid	26	3.2581	4	2	7	1	1	3	3.65162
2-oxo monocarboxylic acid	{'lines_of_code': 42, 'log_lines_of_code': 3.7376696182833684, 'indent_by_line': [1, 1, 1, 1, 0, 1, 2, 0, 1, 2, 2, 1, 1, 1, 1, 1, 2, 0, 1, 1, 1, 1, 1, 2, 1, 2, 0, 1, 1, 1, 1, 1, 1, 1, 1, 2, 0, 1, 1, 2, 3, 3, 3, 3, 3, 3, 3, 4, 5, 3, 3, 4, 0, 0, 0, 0, 1], 'max_indent': 5, 'imports': ['from rdkit import Chem', 'from rdkit.Chem import AllChem'], 'imports_count': 2, 'methods_called': ['GetAtomicNum', …	[{'smiles': 'OCCCCC(=O)C(O)=O', 'name': '6-hydroxy-2-oxohexanoic acid', 'reason': 'Contains a valid 2-oxo monocarboxylic acid pattern'}, {'smiles': 'OC1CC=C(CC(=O)C(O)=O)C=C1', 'name': '3,4-dihydro-4-hydroxyphenylpyruvic acid', 'reason': 'Contains a valid 2-oxo monocarboxylic acid pattern'}, {'smiles': 'C[C@H](C(=O)C(O)=O)c1ccccc1', 'name': '(3S)-3-methyl-2-oxo-3-phenylpropanoic acid', 'reason': …	[{'smiles': '[H]C(=O)[C@H](OS(O)(=O)=O)[C@@H](O)CC(=O)C(O)=O', 'name': '5-dehydro-4-deoxy-2-O-sulfo-D-glucuronic acid', 'reason': 'Contains a valid 2-oxo monocarboxylic acid pattern'}, {'smiles': 'C(O)(=O)C(CCCCCCCCCCCCCCCCCCC)=O', 'name': '2-oxo-heneicosanoic acid', 'reason': 'Contains a valid 2-oxo monocarboxylic acid pattern'}, {'smiles': 'O=C(CCCCCCCCCCCCCCC)C(O)=O', 'name': '2-oxo-heptadecan…	[{'smiles': 'CCCCCOC(C)OCC', 'name': '1-ethoxy-1-pentoxyethane', 'reason': 'No carboxylic acid group found'}, {'smiles': 'P(OCC(OC(=O)CCCCCCCCCCCCCCCCC)COC(=O)CCCCCC/C=C\\C/C=C\\C/C=C\\C/C=C\\CC)(OCCN(C)C)(O)=O', 'name': 'PE-NMe2(20:4(8Z,11Z,14Z,17Z)/18:0)', 'reason': 'No carboxylic acid group found'}, {'smiles': 'COC(=O)[C@H]1[C@@H](O)[C@@]2(O)c3c(OC)cc(OC)cc3O[C@]2([C@@H]1c1ccccc1)c1ccc(OC)cc1'…	[{'smiles': '[H]C(=O)C(O)=O', 'name': 'glyoxylic acid', 'reason': 'No 2-oxo monocarboxylic acid pattern found'}]	21	19	35534	1		0.525	0.954545	0.677419	0.999438	0.999972	0.640927	0.497006	0.999346	3	ensemble-9	2-oxo monocarboxylic acid	42	3.73767	5	2	7	2	1	6	4.54753
3-oxo-Delta(4) steroid	{'lines_of_code': 106, 'log_lines_of_code': 4.663439094112067, 'indent_by_line': [1, 1, 1, 1, 1, 1, 1, 1, 1, 2, 1, 2, 2, 1, 1, 1, 1, 2, 0, 1, 1, 1, 1, 1, 1, 1, 2, 3, 1, 2, 0, 1, 1, 1, 1, 1, 1, 1, 2, 3, 4, 4, 0, 1, 1, 1, 1, 2, 3, 3, 3, 4, 4, 5, 4, 4, 5, 6, 3, 3, 0, 1, 1, 1, 1, 1, 1, 2, 2, 2, 2, 3, 3, 3, 1, 2, 0, 1, 1, 1, 2, 0, 1, 1, 1, 1, 1, 1, 1, 1, 2, 3, 3, 3, 4, 3, 3, 3, 4, 4, 5, 5, 6, 3, 4, 0,…	[{'smiles': '[H][C@@]12CCC3=CC(=O)C=C[C@]3(C)[C@@]1([H])[C@@H](O)C[C@@]1(C)[C@@]2([H])CC[C@]1(OC(=O)OCC)C(=O)OCCl', 'name': 'loteprednol etabonate', 'reason': 'Contains a fused steroid nucleus (3 six-membered and 1 five-membered fused rings) with a 3-oxo/Δ(4) enone motif.'}, {'smiles': '[H][C@@]1(CC[C@@]2([H])[C@]3([H])CCC4=CC(=O)CC[C@]4(C)[C@@]3([H])[C@@H](O)C[C@]12C)C(=O)CO', 'name': 'corticost…	[{'smiles': 'OC(=O)[C@@]12[C@@]3([C@]([C@]4([C@@]([C@H](CC4)C(=O)CO)(CC3)C)[H])(CCC1=CC(=O)CC2)[H])[H]', 'name': '19-Oic-deoxycorticosterone', 'reason': 'Contains a fused steroid nucleus (3 six-membered and 1 five-membered fused rings) with a 3-oxo/Δ(4) enone motif.'}, {'smiles': 'CC(=O)O[C@H]1CO[C@@H](O[C@@H]2C[C@@]3(C)[C@@H]4CC=C5[C@@H](C=C(O)C(=O)C5(C)C)[C@]4(C)CC[C@]3(C)[C@H]2[C@@](C)(O)C(=O)…	[{'smiles': 'CCCCCOC(C)OCC', 'name': '1-ethoxy-1-pentoxyethane', 'reason': 'No candidate 5- or 6-membered rings found for steroid nucleus'}, {'smiles': 'P(OCC(OC(=O)CCCCCCCCCCCCCCCCC)COC(=O)CCCCCC/C=C\\C/C=C\\C/C=C\\C/C=C\\CC)(OCCN(C)C)(O)=O', 'name': 'PE-NMe2(20:4(8Z,11Z,14Z,17Z)/18:0)', 'reason': 'No candidate 5- or 6-membered rings found for steroid nucleus'}, {'smiles': 'COC(=O)[C@H]1[C@@H](O…	[]	52	379	35144	0		0.12065	1	0.215321	0.989346	1	0.204749	0.114252	0.98941	4	ensemble-9	3-oxo-Delta(4) steroid	106	4.66344	6	1	13	0	1	5	5.93269
2-hydroxy fatty acid	{'lines_of_code': 103, 'log_lines_of_code': 4.634728988229636, 'indent_by_line': [1, 1, 1, 1, 1, 1, 1, 1, 1, 1, 1, 1, 1, 1, 1, 1, 1, 1, 1, 1, 1, 1, 1, 1, 1, 2, 0, 1, 1, 2, 0, 1, 1, 2, 3, 0, 1, 1, 1, 1, 1, 1, 2, 0, 1, 1, 1, 2, 1, 1, 0, 1, 1, 1, 1, 1, 2, 0, 1, 1, 0, 1, 1, 0, 1, 1, 1, 2, 2, 3, 2, 2, 3, 1, 2, 1, 1, 0, 1, 1, 2, 3, 4, 0, 1, 1, 1, 1, 1, 2, 1, 1, 1, 2, 1, 1, 1, 1, 1, 0, 1, 1, 1, 1, 2, 2,…	[{'smiles': 'CCCCCCCCCCCCCCCCCCC(O)C(O)=O', 'name': '2-hydroxyarachidic acid', 'reason': 'Found a terminal carboxylic acid group (acid carbon idx 20) with an alpha carbon (idx 18) bearing a unique hydroxyl substituent, and a predominantly aliphatic chain (chain length = 19 carbons, saturated), classifying the molecule as a 2–hydroxy fatty acid.'}, {'smiles': 'OC(=O)C(\\O)=C/C=C', 'name': 'cis-2-h…	[{'smiles': 'O[C@@H](CCCCCCCC=C)C(O)=O', 'name': '2S-hydroxy-10-undecenoic acid', 'reason': 'Found a terminal carboxylic acid group (acid carbon idx 11) with an alpha carbon (idx 1) bearing a unique hydroxyl substituent, and a predominantly aliphatic chain (chain length = 10 carbons, unsaturated), classifying the molecule as a 2–hydroxy fatty acid.'}, {'smiles': 'OC(CCCCCCCCC)C(O)=O', 'name': '2-…	[{'smiles': 'CCCCCOC(C)OCC', 'name': '1-ethoxy-1-pentoxyethane', 'reason': 'No carboxylic acid group found'}, {'smiles': 'P(OCC(OC(=O)CCCCCCCCCCCCCCCCC)COC(=O)CCCCCC/C=C\\C/C=C\\C/C=C\\C/C=C\\CC)(OCCN(C)C)(O)=O', 'name': 'PE-NMe2(20:4(8Z,11Z,14Z,17Z)/18:0)', 'reason': 'Atom P is not allowed in a typical fatty acid'}, {'smiles': 'COC(=O)[C@H]1[C@@H](O)[C@@]2(O)c3c(OC)cc(OC)cc3O[C@]2([C@@H]1c1ccccc…	[{'smiles': 'OCCC(O)C(O)=O', 'name': '2,4-dihydroxybutanoic acid', 'reason': 'Extra oxygen functionality found at atom index 0'}, {'smiles': 'CC[C@H](C)[C@@H](O)C(O)=O', 'name': '(2R,3S)-2-hydroxy-3-methylpentanoic acid', 'reason': 'Saturated fatty acid chain too short (5 carbons; require at least 8)'}, {'smiles': 'CC(C)C(O)(O)C(O)=O', 'name': '2,2-dihydroxy-3-methylbutanoic acid', 'reason': 'Alp…	9	2	35561	3		0.818182	0.75	0.782609	0.999859	0.999916	0.816327	0.784314	0.999874	5	ensemble-9	2-hydroxy fatty acid	103	4.63473	4	1	15	2	1	12	7.32695
aliphatic alcohol	{'lines_of_code': 92, 'log_lines_of_code': 4.5217885770490405, 'indent_by_line': [1, 1, 1, 1, 1, 0, 1, 2, 0, 1, 2, 2, 1, 1, 1, 2, 1, 1, 1, 2, 2, 1, 1, 2, 3, 0, 1, 1, 1, 2, 3, 2, 2, 3, 2, 2, 3, 4, 4, 5, 2, 2, 2, 3, 2, 3, 2, 0, 1, 1, 1, 2, 2, 3, 3, 4, 3, 4, 3, 3, 4, 3, 3, 4, 3, 3, 3, 3, 4, 2, 0, 1, 1, 2, 3, 2, 2, 3, 0, 0, 1, 1, 1, 1, 2, 2, 2, 2, 2, 2, 2, 2, 2, 1, 1, 1, 2, 2, 2, 2, 2, 2], 'max_inden…	[{'smiles': 'CCCCCCCCCCCCCCCCC(O)CCCCCCC', 'name': 'tetracosan-8-ol', 'reason': 'Found -OH group attached to a sp3, non-aromatic carbon that is connected to an acyclic aliphatic chain (chain length = 15).'}, {'smiles': 'O=C1O[C@H]([C@H](O)[C@H](O)/C=C\\CCCCCC)CC1', 'name': 'Pseudonocardide A', 'reason': 'Found -OH group attached to a sp3, non-aromatic carbon that is connected to an acyclic alipha…	[{'smiles': 'S([C@@]12N(C(=O)[C@]3(SC)CC=4[C@H](N3C1=O)[C@@H](OC(=O)C[C@@H](O)CCCCC)C=CC4)[C@@H]5[C@@H](OC(=O)C[C@@H](O)CCCCC)C=COC=C5C2)C', 'name': 'Graphiumin F', 'reason': 'Found -OH group attached to a sp3, non-aromatic carbon that is connected to an acyclic aliphatic chain (chain length = 6).'}, {'smiles': 'O=C(N[C@H]([C@H](O)[C@H](O)CCCCCCCCCCCCCCCC)CO)[C@@H](O)CCCCCCCCCCCCCCCCCCCC', 'name'…	[{'smiles': 'CCCCCOC(C)OCC', 'name': '1-ethoxy-1-pentoxyethane', 'reason': 'No qualifying -OH group found attached to a sp3, non-aromatic carbon with an adjoining acyclic aliphatic chain of at least 6 carbons.'}, {'smiles': 'P(OCC(OC(=O)CCCCCCCCCCCCCCCCC)COC(=O)CCCCCC/C=C\\C/C=C\\C/C=C\\C/C=C\\CC)(OCCN(C)C)(O)=O', 'name': 'PE-NMe2(20:4(8Z,11Z,14Z,17Z)/18:0)', 'reason': 'No qualifying -OH group fo…	[{'smiles': 'O=C(CC/C=C/[C@H](O)C1OC1CO)CCC', 'name': '(E,9S)-9-hydroxy-9-[3-(hydroxymethyl)oxiran-2-yl]non-7-en-4-one', 'reason': 'No qualifying -OH group found attached to a sp3, non-aromatic carbon with an adjoining acyclic aliphatic chain of at least 6 carbons.'}, {'smiles': 'O=C1OCC(C1(O)C(O)/C=C/C=C/C)CO', 'name': 'Dihydro-3-hydroxy-4-(hydroxymethyl)-3-(1-hydroxy-hexa-2,4-dien-1-yl)-2(3H)-f…	93	783	34621	78		0.106164	0.54386	0.17765	0.975798	0.997752	0.181818	0.110363	0.976156	5	ensemble-9	aliphatic alcohol	92	4.52179	5	1	16	2	3	10	7.70436
xanthophyll	{'lines_of_code': 65, 'log_lines_of_code': 4.174387269895637, 'indent_by_line': [1, 1, 1, 1, 1, 1, 1, 1, 1, 1, 1, 1, 2, 1, 1, 2, 2, 1, 1, 1, 1, 1, 2, 1, 1, 1, 1, 2, 1, 1, 1, 1, 2, 1, 1, 1, 1, 2, 1, 1, 1, 1, 1, 1, 1, 1, 2, 2, 2, 1, 2, 2, 2, 1, 1, 1, 2, 1, 1, 2, 1, 1, 1, 1, 1, 1, 0, 1, 2, 2, 2, 2, 1, 1, 2, 2, 2, 2], 'max_indent': 2, 'imports': ['from rdkit import Chem', 'from rdkit.Chem import rdMo…	[{'smiles': 'C\\C(CCCC(C)(C)O[C@@H]1O[C@H](CO)[C@@H](O)[C@H](O)[C@H]1O)=C/C=C/C(C)=C/C=C/C(C)=C/C=C/C=C(C)/C=C/C=C(C)/C=C/C1=C(C)CCCC1(C)C', 'name': "1'-Hydroxy-gamma-carotene glucoside", 'reason': 'Contains with at least one ring, a long conjugated polyene chain, sufficient carbon scaffold (46 C atoms) and oxygen functionalities (O count: 6), with molecular weight 716.5 Da consistent with xantho…	[{'smiles': '[H][C@]1(C[C@H](O)CCC[C@@H](C\\C=C/C=C/C[C@H](C)[C@@H](O)[C@H](C)[C@@H](O)[C@H](C)[C@H](O)CC(=O)O1)OC)[C@H](C)[C@H](O)\\C=C(C)\\C=C\\C=C\\C=C\\C=C\\C=C\\C[C@H](O)\\C=C(/C)CCC(O)=O', 'name': 'etnangien', 'reason': 'Contains with at least one ring, a long conjugated polyene chain, sufficient carbon scaffold (49 C atoms) and oxygen functionalities (O count: 11), with molecular weight 84…	[{'smiles': 'CCCCCOC(C)OCC', 'name': '1-ethoxy-1-pentoxyethane', 'reason': 'Too few carbon atoms (9); expected at least 30 for a carotenoid backbone'}, {'smiles': 'P(OCC(OC(=O)CCCCCCCCCCCCCCCCC)COC(=O)CCCCCC/C=C\\C/C=C\\C/C=C\\C/C=C\\CC)(OCCN(C)C)(O)=O', 'name': 'PE-NMe2(20:4(8Z,11Z,14Z,17Z)/18:0)', 'reason': 'No long conjugated polyene chain found; expected a conjugated chain with at least 5 con…	[]	47	90	35438	0		0.343066	1	0.51087	0.99747	1	0.503618	0.339844	0.99759	2	ensemble-9	xanthophyll	65	4.17439	2	2	8	1	1	7	4.43488
sphingomyelin	{'lines_of_code': 48, 'log_lines_of_code': 3.871201010907891, 'indent_by_line': [1, 1, 1, 1, 0, 1, 2, 0, 1, 2, 2, 1, 1, 1, 1, 1, 2, 0, 1, 1, 1, 2, 0, 1, 1, 1, 1, 2, 0, 1, 1, 1, 2, 0, 1, 1, 1, 2, 0, 1, 1, 1, 1, 1, 2, 1, 2, 0, 1, 1, 1, 2, 0, 1, 1, 1, 1, 2, 0, 1], 'max_indent': 2, 'imports': ['from rdkit import Chem', 'from rdkit.Chem import AllChem', 'from rdkit.Chem import rdMolDescriptors'], 'imp…	[{'smiles': 'CCCCCCCCCCCCCCCCCCCC(=O)N[C@@H](COP([O-])(=O)OCC[N+](C)(C)C)[C@H](O)[C@H](O)CCCCCCCCCCC(C)C', 'name': 'N-icosanoyl-4-hydroxy-15-methylhexadecasphinganine-1-phosphocholine', 'reason': 'Contains sphingoid base with amide-linked fatty acid and phosphocholine group'}, {'smiles': 'CCCCCCCCCCCCC/C=C/[C@H]([C@H](COP([O-])(=O)OCC[N+](C)(C)C)NC(CCCCCCCC/C=C\\C/C=C\\C/C=C\\CCCCC)=O)O', 'name':…	[{'smiles': 'P(OCC[N+](C)(C)C)(OC[C@H](NC(=O)CCC/C=C\\[C@@H](O)/C=C/C=C\\C/C=C\\C=C\\[C@@H](O)C/C=C\\CC)[C@H](O)\\C=C\\CCCCCCCCCCCCC)([O-])=O', 'name': 'SM(d18:1/22:6(5Z,8E,10Z,13Z,15E,19Z)-2OH(7S, 17S))', 'reason': 'Contains sphingoid base with amide-linked fatty acid and phosphocholine group'}, {'smiles': 'P(OCC[N+](C)(C)C)(OC[C@H](NC(=O)CC=CCCCCCCCCCCCCCCCCCCCCC)[C@H](O)CC=CCCCCCCCCCCCC)([O-])…	[{'smiles': 'CCCCCOC(C)OCC', 'name': '1-ethoxy-1-pentoxyethane', 'reason': 'No phosphocholine group found'}, {'smiles': 'P(OCC(OC(=O)CCCCCCCCCCCCCCCCC)COC(=O)CCCCCC/C=C\\C/C=C\\C/C=C\\C/C=C\\CC)(OCCN(C)C)(O)=O', 'name': 'PE-NMe2(20:4(8Z,11Z,14Z,17Z)/18:0)', 'reason': 'No phosphocholine group found'}, {'smiles': 'COC(=O)[C@H]1[C@@H](O)[C@@]2(O)c3c(OC)cc(OC)cc3O[C@]2([C@@H]1c1ccccc1)c1ccc(OC)cc1', …	[]	26	12	35537	0		0.684211	1	0.8125	0.999663	1	0.804781	0.706294	0.999656	3	ensemble-9	sphingomyelin	48	3.8712	2	3	8	4	1	10	4.97424
fatty acid anion	{'lines_of_code': 98, 'log_lines_of_code': 4.584967478670572, 'indent_by_line': [1, 1, 1, 1, 1, 1, 1, 1, 1, 1, 1, 1, 1, 1, 1, 2, 2, 1, 2, 2, 1, 1, 1, 2, 1, 1, 1, 1, 1, 1, 1, 1, 1, 2, 1, 1, 1, 1, 2, 2, 2, 3, 3, 3, 4, 3, 3, 4, 3, 3, 4, 3, 3, 3, 4, 2, 0, 1, 1, 1, 1, 1, 1, 1, 1, 2, 2, 2, 2, 2, 2, 3, 2, 2, 2, 2, 3, 2, 2, 2, 2, 2, 2, 2, 2, 2, 2, 2, 3, 3, 3, 4, 3, 3, 4, 3, 3, 4, 4, 2, 3, 0, 0, 0, 1, 2, …	[{'smiles': 'C(\\C=C\\C=C\\C([C@@H](O)C/C=C\\C/C=C\\CC)O)=C\\CCCCCC([O-])=O', 'name': '13,14(S)-dihydroxy-(7Z,9E,11E,16Z,19Z)-docosapentaenoate', 'reason': 'Contains a terminal deprotonated carboxylate with an acyl chain of 21 carbons out of 22 (ratio 0.95).'}, {'smiles': '[O-]C(CCCCCCC/C=C\\C[C@@H](CCCCCCO)O)=O', 'name': '(9Z,12R)-12,18-dihydroxyoctadecenoate', 'reason': 'Contains a terminal dep…	[{'smiles': 'O[C@@H]([C@@H](O)C([O-])=O)C(O)=O', 'name': '(2R,3S)-3-carboxy-2,3-dihydroxypropanoate', 'reason': 'Contains a terminal deprotonated carboxylate with an acyl chain of 3 carbons out of 4 (ratio 0.75).'}, {'smiles': 'CC\\C=C/C[C@H]1[C@@H](CCCCCCCC([O-])=O)C=CC1=O', 'name': '(15Z)-12-oxophyto-10,15-dienoate', 'reason': 'Contains a terminal deprotonated carboxylate with an acyl chain of …	[{'smiles': 'CCCCCOC(C)OCC', 'name': '1-ethoxy-1-pentoxyethane', 'reason': 'No deprotonated carboxylate group found.'}, {'smiles': 'P(OCC(OC(=O)CCCCCCCCCCCCCCCCC)COC(=O)CCCCCC/C=C\\C/C=C\\C/C=C\\C/C=C\\CC)(OCCN(C)C)(O)=O', 'name': 'PE-NMe2(20:4(8Z,11Z,14Z,17Z)/18:0)', 'reason': 'No deprotonated carboxylate group found.'}, {'smiles': 'COC(=O)[C@H]1[C@@H](O)[C@@]2(O)c3c(OC)cc(OC)cc3O[C@]2([C@@H]1c1…	[{'smiles': 'C(CCCCCC1C(C1)CCCCCCCCCCCCC[C@@H](O)[C@H](C([O-])=O)CCCCCCCCCCCCCCCCCCCCCCCC)CCCCCCCCC2C(C2)CCCCCCCCCCCCCCCCCCCC', 'name': '(2R)-2-[(1R)-1-hydroxy-14-{2-[14-(2-icosylcyclopropyl)tetradecyl]cyclopropyl}tetradecyl]hexacosanoate', 'reason': "Carboxylate group(s) found but none are attached to a sufficiently long and 'clean' terminal acyl chain."}, {'smiles': 'CCCCCCCCCCCCCCCC(=O)OC(CCCC…	163	112	35286	14		0.592727	0.920904	0.721239	0.996458	0.999603	0.686695	0.557977	0.995896	5	ensemble-9	fatty acid anion	98	4.58497	4	1	10	1	2	6	5.31699
hydroxy fatty acid	{'lines_of_code': 82, 'log_lines_of_code': 4.406719247264253, 'indent_by_line': [1, 1, 1, 1, 1, 2, 1, 1, 2, 2, 1, 1, 1, 1, 1, 2, 1, 1, 1, 2, 3, 1, 1, 1, 2, 1, 1, 1, 1, 1, 2, 1, 1, 1, 1, 1, 1, 1, 1, 2, 2, 2, 3, 3, 4, 3, 3, 3, 3, 4, 3, 3, 4, 4, 3, 4, 4, 4, 5, 3, 3, 2, 3, 4, 1, 2, 1, 1, 1, 1, 1, 1, 1, 1, 1, 1, 2, 1, 1, 1, 1, 1, 2, 2, 3, 4, 4, 2, 3, 1, 2, 1, 1], 'max_indent': 5, 'imports': ['from rdk…	[{'smiles': 'O=C(CCCC(O)=O)/C=C/C=C\\C=C\\[C@H](C/C=C\\CCCCC)O', 'name': '(6E,8Z,10E,12S,14Z)-12-hydroxy-5-oxoicosatetraenoic acid', 'reason': 'Molecule is a hydroxy fatty acid'}, {'smiles': 'C[C@@H](O)CCC(O)=O', 'name': '(4R)-4-hydroxypentanoic acid', 'reason': 'Molecule is a hydroxy fatty acid'}, {'smiles': 'OCCCCCCCCC(O)=O', 'name': '9-hydroxynonanoic acid', 'reason': 'Molecule is a hydroxy fa…	[{'smiles': 'CCCCC\\C=C/C=C/[C@H](O)C\\C=C/C\\C=C/CCCC([O-])=O', 'name': '11(R)-HETE(1-)', 'reason': 'Molecule is a hydroxy fatty acid'}, {'smiles': 'OC(CCCCC)C(O)\\C=C\\C(OO)CCCCCCCC(O)=O', 'name': '9-hydroperoxy-12,13-dihydroxy-10-octadecenoic acid', 'reason': 'Molecule is a hydroxy fatty acid'}, {'smiles': 'C(C([O-])=O)C/C=C\\C/C=C\\C\\C=C/C=C/[C@@H](C/C=C\\C/C=C\\[C@H](C)O)O', 'name': '(4Z,7Z…	[{'smiles': 'CCCCCOC(C)OCC', 'name': '1-ethoxy-1-pentoxyethane', 'reason': 'No carboxylic acid group found'}, {'smiles': 'P(OCC(OC(=O)CCCCCCCCCCCCCCCCC)COC(=O)CCCCCC/C=C\\C/C=C\\C/C=C\\C/C=C\\CC)(OCCN(C)C)(O)=O', 'name': 'PE-NMe2(20:4(8Z,11Z,14Z,17Z)/18:0)', 'reason': 'Contains heteroatoms other than C, H, and O: P'}, {'smiles': 'COC(=O)[C@H]1[C@@H](O)[C@@]2(O)c3c(OC)cc(OC)cc3O[C@]2([C@@H]1c1cccc…	[{'smiles': 'C1(\\C=C\\C=C\\C=C/C=C/[C@H](C/C=C\\CC)O)C(C/C=C\\CCC(O)=O)O1', 'name': '(4Z,9E,11E,13Z,15E,17S,19Z)-7,8-epoxy-17-hydroxydocosahexaenoic acid', 'reason': 'Molecule contains rings, which is not typical for fatty acids'}, {'smiles': 'OCCC(O)C(O)=O', 'name': '2,4-dihydroxybutanoic acid', 'reason': 'Aliphatic chain length is 3, which is too short for a fatty acid'}, {'smiles': '[C@H]1(CC…	120	242	35187	26		0.331492	0.821918	0.472441	0.992467	0.999262	0.433398	0.299733	0.99175	3	ensemble-9	hydroxy fatty acid	82	4.40672	5	1	18	2	2	10	7.88134
inositol phosphoceramide	{'lines_of_code': 61, 'log_lines_of_code': 4.110873864173311, 'indent_by_line': [1, 1, 1, 1, 2, 2, 1, 2, 2, 1, 1, 1, 1, 2, 0, 1, 1, 1, 1, 2, 0, 1, 1, 1, 1, 1, 2, 1, 2, 0, 1, 1, 1, 1, 2, 0, 1, 1, 1, 1, 2, 0, 1, 1, 1, 1, 2, 0, 1, 1, 1, 1, 1, 0, 1, 1, 2, 1, 2, 1, 2, 1, 2, 0, 1, 1, 1, 0, 1, 1, 2, 1], 'max_indent': 2, 'imports': ['from rdkit import Chem', 'from rdkit.Chem import AllChem', 'from rdkit.…	[{'smiles': 'CCCCCCCCCCCCCCCCCCCCCCCCC(O)C(=O)N[C@@H](COP(O)(=O)O[C@@H]1[C@H](O)[C@H](O)[C@@H](O)[C@H](O)[C@H]1OC1O[C@H](CO)[C@@H](O)[C@H](O)[C@@H]1O)[C@H](O)CCCCCCCCCCCCCCC', 'name': 'Man-1-6-Ins-1-P-Cer(d18:0/2-OH-26:0)', 'reason': 'Contains inositol ring with phosphodiester-linked ceramide and mannose residue'}, {'smiles': 'CCCCCCCCCCCCCCCCCCCCCCCC(=O)N[C@@H](COP(O)(=O)O[C@@H]1[C@H](O)[C@H](O)…	[{'smiles': 'P(OC1C(O)C(O)C(O)C(O)C1O)(OCC(NC(=O)C(O)CCCCCCCCCCCCCCCCCCCCCCCC)C(O)C(O)CCCCCCCCCCCCCC)(O)=O', 'name': 'N-[3,4-Dihydroxy-1-({hydroxy[(2,3,4,5,6-pentahydroxycyclohexyl)oxy]phosphoryl}oxy)octadecan-2-yl]-2-hydroxyhexacosanimidic acid', 'reason': 'Contains inositol ring with phosphodiester-linked ceramide'}, {'smiles': 'P(OC1C(O)C(O)C(O)[C@@H](O)C1O)(OC[C@H](NC(=O)CCCCCCCCCCCCCCCCCCCCC…	[{'smiles': 'CCCCCOC(C)OCC', 'name': '1-ethoxy-1-pentoxyethane', 'reason': 'No inositol ring found'}, {'smiles': 'P(OCC(OC(=O)CCCCCCCCCCCCCCCCC)COC(=O)CCCCCC/C=C\\C/C=C\\C/C=C\\C/C=C\\CC)(OCCN(C)C)(O)=O', 'name': 'PE-NMe2(20:4(8Z,11Z,14Z,17Z)/18:0)', 'reason': 'No inositol ring found'}, {'smiles': 'COC(=O)[C@H]1[C@@H](O)[C@@]2(O)c3c(OC)cc(OC)cc3O[C@]2([C@@H]1c1ccccc1)c1ccc(OC)cc1', 'name': 'aglaf…	[]	9	3	35563	0		0.75	1	0.857143	0.999916	1	0.929577	0.868421	0.999965	2	ensemble-9	inositol phosphoceramide	61	4.11087	2	3	6	6	1	13	5.22217
catechin	{'lines_of_code': 57, 'log_lines_of_code': 4.04305126783455, 'indent_by_line': [1, 1, 1, 0, 1, 2, 0, 1, 2, 2, 1, 1, 1, 1, 1, 2, 0, 1, 1, 1, 1, 1, 2, 0, 1, 1, 1, 1, 2, 0, 1, 1, 1, 1, 1, 1, 2, 2, 2, 2, 2, 2, 2, 2, 2, 1, 1, 1, 1, 1, 1, 2, 1, 2, 0, 1, 2, 0, 1, 1, 1, 2, 0, 1, 1, 1, 1, 2, 0, 1], 'max_indent': 2, 'imports': ['from rdkit import Chem', 'from rdkit.Chem import AllChem', 'from rdkit.Chem im…	[{'smiles': 'O1[C@@H]([C@@H](O)CC=2C1=C(O)C(O)=C(O)C2O)C3=CC(O)=C(O)C=C3', 'name': 'Elephantorrhizol', 'reason': 'Contains flavan-3-ol core structure with characteristic features'}, {'smiles': 'C12=C(C=C(C=C2O[C@H]([C@H](C1)OC(=O)C=3C=C(O)C(=C(C3)OC)O)C=4C=C(C(=C(C4)O)O)O)O)O', 'name': "(-)-Epigallocatechin-3-O-(3'-O-methyl)-gallate", 'reason': 'Contains flavan-3-ol core structure with characteri…	[{'smiles': 'O1C2C(O)(C=3C(OC2O)=CC(OC)=C(OC)C3)C(=O)C=4C1=CC(OC)=CC4O', 'name': 'Clitoriacetal', 'reason': 'Contains flavan-3-ol core structure with characteristic features'}, {'smiles': 'O1C([C@@H](O)CC2=C1C(=C(O)C(=C2O)C)C(=O)CCC3=CC=CC=C3)(C)C', 'name': "2',4',5''-Trihydroxy-3',6'',6''-trimetylpyrano[2'',3'':6',5']dihydrochalcone", 'reason': 'Contains flavan-3-ol core structure with character…	[{'smiles': 'CCCCCOC(C)OCC', 'name': '1-ethoxy-1-pentoxyethane', 'reason': 'No flavan-3-ol core structure found'}, {'smiles': 'P(OCC(OC(=O)CCCCCCCCCCCCCCCCC)COC(=O)CCCCCC/C=C\\C/C=C\\C/C=C\\C/C=C\\CC)(OCCN(C)C)(O)=O', 'name': 'PE-NMe2(20:4(8Z,11Z,14Z,17Z)/18:0)', 'reason': 'No flavan-3-ol core structure found'}, {'smiles': 'COC(=O)[C@H]1[C@@H](O)[C@@]2(O)c3c(OC)cc(OC)cc3O[C@]2([C@@H]1c1ccccc1)c1c…	[{'smiles': 'COc1c(O)cc(cc1O[C@@H]1O[C@H](CO)[C@@H](O)[C@H](O)[C@H]1O)[C@H]1Oc2cc(O)ccc2C[C@@H]1O', 'name': "4'-O-methylrobinetinidol 3'-O-beta-D-glucopyranoside", 'reason': 'No flavan-3-ol core structure found'}]	21	57	35496	1		0.269231	0.954545	0.42	0.99837	0.999972	0.644737	0.494949	0.998115	5	ensemble-9	catechin	57	4.04305	2	3	6	12	1	7	4.00861
gamma-lactone	{'lines_of_code': 28, 'log_lines_of_code': 3.332204510175204, 'indent_by_line': [1, 1, 1, 1, 1, 1, 2, 0, 1, 2, 2, 1, 0, 1, 1, 1, 2, 0, 1, 1, 1, 2, 2, 2, 2, 2, 2, 1, 0, 1, 2, 3, 0, 1], 'max_indent': 3, 'imports': ['from rdkit import Chem'], 'imports_count': 1, 'methods_called': ['HasSubstructMatch', 'MolFromSmarts', 'MolFromSmiles'], 'methods_called_count': 3, 'smarts_strings': ['O=C1OC=C[CH2]1', …	[{'smiles': 'O=C1OC[C@@H](C1)C(=C2[C@H](O)C(C)(C)C[C@H]2C=C)CO', 'name': '10beta,11-dihydroxy-5,6-seco-1,6(13)-tremuladien-5,12-olide', 'reason': 'Contains a five-membered lactone ring characteristic of gamma-lactones'}, {'smiles': 'P1(=O)(OC(=C2C(=O)OC[C@@H]2CO1)CC)OCCCCCCCCCCCCCCCC', 'name': 'Cyclipostin S', 'reason': 'Contains a five-membered lactone ring characteristic of gamma-lactones'}, {'…	[{'smiles': '[H][C@@]12OC(=O)C(=C)[C@@]1([H])[C@H](OC(=O)C(C)C)C(=O)[C@@H](C)C[C@H](O)C[C@](C)(O)[C@H]2OC(=O)C(\\C)=C/C', 'name': 'cardivin C', 'reason': 'Contains a five-membered lactone ring characteristic of gamma-lactones'}, {'smiles': 'O=C1O[C@H](O)[C@@H]2[C@]13[C@@H](OC(=O)C(O)CCCCCCCC)[C@@H](O)CC([C@@H]3CC=C2C=O)(C)C', 'name': 'Mniopetal D', 'reason': 'Contains a five-membered lactone ring…	[{'smiles': 'CCCCCOC(C)OCC', 'name': '1-ethoxy-1-pentoxyethane', 'reason': 'No five-membered lactone ring found'}, {'smiles': 'P(OCC(OC(=O)CCCCCCCCCCCCCCCCC)COC(=O)CCCCCC/C=C\\C/C=C\\C/C=C\\C/C=C\\CC)(OCCN(C)C)(O)=O', 'name': 'PE-NMe2(20:4(8Z,11Z,14Z,17Z)/18:0)', 'reason': 'No five-membered lactone ring found'}, {'smiles': 'COC(=O)[C@H]1[C@@H](O)[C@@]2(O)c3c(OC)cc(OC)cc3O[C@]2([C@@H]1c1ccccc1)c1c…	[{'smiles': 'COc1c(C)c2COC(=O)c2c(O)c1C\\C=C(/C)CCC(=O)O[C@@H]1O[C@@H]([C@@H](O)[C@H](O)[C@H]1O)C(O)=O', 'name': 'mycophenolic acid O-acyl-glucuronide', 'reason': 'No five-membered lactone ring found'}, {'smiles': 'O(C1=C(C=C2C3(OC(C4=C3C=CC=C4)=O)C=5C(OC2=C1)=CC(=C(C5)CN(CC(OCOC(C)=O)=O)CC(OCOC(C)=O)=O)OC(C)=O)CN(CC(OCOC(C)=O)=O)CC(OCOC(C)=O)=O)C(C)=O', 'name': 'calcein am', 'reason': 'No five-m…	238	684	34649	4		0.258134	0.983471	0.408935	0.980661	0.999885	0.416722	0.265502	0.981469	3	ensemble-9	gamma-lactone	28	3.3322	3	1	3	5	1	3	2.66644
phenylpropanoid	{'lines_of_code': 34, 'log_lines_of_code': 3.5263605246161616, 'indent_by_line': [1, 1, 1, 1, 1, 2, 0, 1, 2, 2, 1, 1, 1, 1, 1, 2, 0, 1, 1, 1, 2, 0, 1, 1, 1, 1, 2, 0, 1, 1, 1, 2, 2, 2, 1, 1, 1, 0, 1, 2, 0, 1], 'max_indent': 2, 'imports': ['from rdkit import Chem', 'from rdkit.Chem import rdMolDescriptors'], 'imports_count': 2, 'methods_called': ['HasSubstructMatch', 'MolFromSmarts', 'MolFromSmiles…	[{'smiles': 'O1[C@@H]([C@@H](O)CC=2C1=C(O)C(O)=C(O)C2O)C3=CC(O)=C(O)C=C3', 'name': 'Elephantorrhizol', 'reason': 'Structure contains aromatic ring with a phenylpropane backbone and functional groups common to phenylpropanoids.'}, {'smiles': 'O1[C@@H]([C@@H](O)[C@](C2=C1C=C(O)C=C2)(C3=C(O)C(OC)=C(O)C=C3)[H])C4=CC(O)=C(O)C=C4', 'name': '4beta-(2,4-Dihydroxy-3-methoxyphenyl)fisetinidol', 'reason': '…	[{'smiles': 'COC(=O)[C@H]1[C@@H](O)[C@@]2(O)c3c(OC)cc(OC)cc3O[C@]2([C@@H]1c1ccccc1)c1ccc(OC)cc1', 'name': 'aglafolin', 'reason': 'Structure contains aromatic ring with a phenylpropane backbone and functional groups common to phenylpropanoids.'}, {'smiles': 'O(C=1C=C(CCC(=O)C)C(O)=CC1O)C', 'name': '4-(2,4-dihydroxy-5-methoxyphenyl)butan-2-one', 'reason': 'Structure contains aromatic ring with a ph…	[{'smiles': 'CCCCCOC(C)OCC', 'name': '1-ethoxy-1-pentoxyethane', 'reason': 'No aromatic benzene ring found'}, {'smiles': 'P(OCC(OC(=O)CCCCCCCCCCCCCCCCC)COC(=O)CCCCCC/C=C\\C/C=C\\C/C=C\\C/C=C\\CC)(OCCN(C)C)(O)=O', 'name': 'PE-NMe2(20:4(8Z,11Z,14Z,17Z)/18:0)', 'reason': 'No aromatic benzene ring found'}, {'smiles': 'SC[C@H](N)C(=O)N[C@H](C(=O)N[C@@H](CC1=CC=CC=C1)C(O)=O)CC(O)=O', 'name': 'Cys-Asp-P…	[{'smiles': 'OS(OC=1C=CC(=CC1OC)C=CC)(=O)=O', 'name': 'isoeugenol sulfate', 'reason': 'No phenylpropane backbone found'}, {'smiles': 'C1=CC=C2C(=C1)C3=C(C(=O)O2)N=NN3CCO', 'name': '1-(2-hydroxyethyl)-4-[1]benzopyrano[3,4-d]triazolone', 'reason': 'No phenylpropane backbone found'}, {'smiles': 'O1C=2C(C=C(OC3=CC=4OC(=O)C=CC4C=C3)C1=O)=CC(OC)=C(OC)C2', 'name': 'Daphnoretin methyl ether', 'reason': '…	332	3171	31755	317		0.0947759	0.511556	0.159923	0.901954	0.990116	0.158025	0.09303	0.904146	0	ensemble-9	phenylpropanoid	34	3.52636	2	2	3	5	1	5	2.90527
gas molecular entity	{'lines_of_code': 22, 'log_lines_of_code': 3.091042453358316, 'indent_by_line': [1, 1, 1, 0, 1, 2, 0, 1, 2, 2, 1, 1, 1, 1, 2, 2, 2, 2, 2, 2, 1, 1, 1, 1, 2, 1, 1], 'max_indent': 2, 'imports': ['from rdkit import Chem'], 'imports_count': 1, 'methods_called': [], 'methods_called_count': 0, 'smarts_strings': [], 'smarts_strings_count': 0, 'defs': ['is_gas_molecular_entity(smiles: str):'], 'defs_count…	[]	[]	[{'smiles': 'CCCCCOC(C)OCC', 'name': '1-ethoxy-1-pentoxyethane', 'reason': 'Not a known gas molecular entity at STP'}, {'smiles': 'P(OCC(OC(=O)CCCCCCCCCCCCCCCCC)COC(=O)CCCCCC/C=C\\C/C=C\\C/C=C\\C/C=C\\CC)(OCCN(C)C)(O)=O', 'name': 'PE-NMe2(20:4(8Z,11Z,14Z,17Z)/18:0)', 'reason': 'Not a known gas molecular entity at STP'}, {'smiles': 'COC(=O)[C@H]1[C@@H](O)[C@@]2(O)c3c(OC)cc(OC)cc3O[C@]2([C@@H]1c1cc…	[{'smiles': 'N#N', 'name': 'dinitrogen', 'reason': 'Not a known gas molecular entity at STP'}, {'smiles': 'Br[H]', 'name': 'hydrogen bromide', 'reason': 'Not a known gas molecular entity at STP'}, {'smiles': 'C#C', 'name': 'acetylene', 'reason': 'Not a known gas molecular entity at STP'}, {'smiles': 'CC=C', 'name': 'propene', 'reason': 'Not a known gas molecular entity at STP'}, {'smiles': 'O=O',…	0	0	35565	10		0	0	0	0.999719	0.999719	1	1	1	0	ensemble-9	gas molecular entity	22	3.09104	2	1	0	0	1	2	1.61821
sterol	{'lines_of_code': 135, 'log_lines_of_code': 4.90527477843843, 'indent_by_line': [1, 1, 1, 1, 1, 1, 1, 1, 1, 1, 1, 1, 1, 1, 1, 1, 1, 1, 1, 2, 1, 1, 2, 2, 1, 1, 1, 1, 2, 1, 1, 1, 1, 1, 1, 1, 2, 1, 1, 1, 1, 1, 1, 1, 2, 3, 3, 3, 4, 4, 4, 1, 1, 1, 1, 2, 3, 3, 3, 4, 4, 5, 5, 5, 3, 1, 1, 1, 1, 1, 1, 2, 2, 2, 3, 2, 2, 2, 3, 3, 3, 4, 3, 3, 3, 3, 3, 4, 4, 5, 3, 4, 3, 3, 3, 4, 4, 3, 3, 3, 3, 4, 4, 5, 5, 3, …	[{'smiles': '[H][C@@]12CC=C3[C@]4([H])CC[C@]([H])([C@H](C)CCC=C(C)C)[C@@]4(C)CC[C@]3([H])[C@@]1(C)CC[C@H](O)C2', 'name': '5alpha-cholesta-7,24-dien-3beta-ol', 'reason': 'Found fused steroid nucleus (4 rings with sizes [5,6,6,6] and approximately 17 carbons) with an externally attached hydroxyl'}, {'smiles': '[H][C@@]1(CC[C@@]2([H])C3=CC[C@@]4(O)C[C@@H](O)CC[C@]4(C)[C@@]3([H])CC[C@]12C)[C@H](C)\\C…	[{'smiles': 'OC12C(C(CC1)C(O)(C3OC(=O)C(=C(C3)C)C)C)(CCC4C2CC=C5C4(C(OC(=O)C)CC(OC6OC(C(O)C(O)C6O)CO)C5)C)C', 'name': '1-Acetyl-3,14,20-trihydroxywitha-5,24-dienolide 3-glucoside', 'reason': 'Found fused steroid nucleus (4 rings with sizes [5,6,6,6] and approximately 17 carbons) with an externally attached hydroxyl'}, {'smiles': 'CC(=O)O[C@H]1CO[C@@H](O[C@@H]2C[C@@]3(C)[C@@H]4CC=C5[C@@H](C=C(O)C(…	[{'smiles': 'CCCCCOC(C)OCC', 'name': '1-ethoxy-1-pentoxyethane', 'reason': 'No ring system present; cannot be a sterol'}, {'smiles': 'P(OCC(OC(=O)CCCCCCCCCCCCCCCCC)COC(=O)CCCCCC/C=C\\C/C=C\\C/C=C\\C/C=C\\CC)(OCCN(C)C)(O)=O', 'name': 'PE-NMe2(20:4(8Z,11Z,14Z,17Z)/18:0)', 'reason': 'No ring system present; cannot be a sterol'}, {'smiles': 'COC(=O)[C@H]1[C@@H](O)[C@@]2(O)c3c(OC)cc(OC)cc3O[C@]2([C@@H…	[]	41	1064	34470	0		0.0371041	1	0.0715532	0.970091	1	0.060765	0.0313699	0.969803	3	ensemble-9	sterol	135	4.90527	7	3	20	0	1	5	7.58105
fatty amide	{'lines_of_code': 133, 'log_lines_of_code': 4.890349128221754, 'indent_by_line': [1, 1, 1, 1, 2, 2, 2, 1, 1, 1, 1, 1, 1, 1, 1, 2, 1, 1, 1, 0, 1, 1, 1, 1, 2, 1, 1, 1, 2, 2, 2, 2, 2, 2, 2, 2, 2, 3, 3, 3, 3, 4, 4, 5, 4, 5, 4, 5, 4, 3, 3, 4, 4, 3, 4, 2, 0, 1, 1, 2, 2, 2, 2, 3, 3, 4, 3, 4, 3, 2, 0, 1, 1, 1, 1, 1, 1, 1, 2, 2, 2, 2, 2, 2, 2, 2, 3, 3, 2, 2, 2, 2, 3, 3, 3, 4, 3, 4, 3, 3, 3, 4, 4, 3, 3, 4,…	[{'smiles': 'ClC(Cl)CCCCCCC[C@@H](Cl)CCCCC=CCCC(=O)N([C@@H](COC)CO)C', 'name': 'Columbamide E', 'reason': 'Found amide group with an acyl chain of 17 contiguous aliphatic carbons.'}, {'smiles': 'C(\\CCCCCCCC(=O)NCC(O)=O)=C\\CCCCCCCC', 'name': 'N-oleoylglycine', 'reason': 'Found amide group with an acyl chain of 17 contiguous aliphatic carbons.'}, {'smiles': 'O=C(NC(C)C)CCCCCCCCCCCCCCC', 'name': '…	[{'smiles': 'C[C@H]([C@H]([C@H](CC=NNC(=O)CCCCCC(=O)NC1=CC=CC=C1O)O)O)O', 'name': 'LSM-36717', 'reason': 'Found amide group with an acyl chain of 6 contiguous aliphatic carbons.'}, {'smiles': 'O=C(O)[C@@H](NC(=O)CCCCCCCCCCCC[C@@H](O[C@@H]1O[C@@H]([C@@H](O)[C@@H]([C@H]1O)O)COC(=O)CCC(=O)O)C(C)C)C', 'name': 'Iedoglucomide A', 'reason': 'Found amide group with an acyl chain of 14 contiguous aliphati…	[{'smiles': 'CCCCCOC(C)OCC', 'name': '1-ethoxy-1-pentoxyethane', 'reason': 'No amide (C(=O)N) functional group found'}, {'smiles': 'P(OCC(OC(=O)CCCCCCCCCCCCCCCCC)COC(=O)CCCCCC/C=C\\C/C=C\\C/C=C\\C/C=C\\CC)(OCCN(C)C)(O)=O', 'name': 'PE-NMe2(20:4(8Z,11Z,14Z,17Z)/18:0)', 'reason': 'No amide (C(=O)N) functional group found'}, {'smiles': 'COC(=O)[C@H]1[C@@H](O)[C@@]2(O)c3c(OC)cc(OC)cc3O[C@]2([C@@H]1c1…	[{'smiles': 'C(CNC(CC(C)O)=O)(CCCC)CC', 'name': 'butoctamide', 'reason': 'Found amide group but acyl chain only has 3 contiguous aliphatic carbons (need at least 4).'}, {'smiles': 'ClC=1C(=O)C(Cl)=CC2(C1)O[C@H](O)[C@H](C2)NC(=O)/C=C/C(=C/[C@@H](CCCCCC)C)/C', 'name': 'Gymnastatin-A2', 'reason': 'Found amide group but acyl chain only has 3 contiguous aliphatic carbons (need at least 4).'}, {'smiles…	41	294	35207	33		0.122388	0.554054	0.200489	0.990808	0.999064	0.209816	0.128959	0.990949	2	ensemble-9	fatty amide	133	4.89035	5	1	11	1	3	7	6.17807
2-oxo monocarboxylic acid anion	{'lines_of_code': 58, 'log_lines_of_code': 4.060443010546419, 'indent_by_line': [1, 1, 1, 1, 1, 1, 1, 1, 1, 2, 0, 1, 1, 1, 1, 2, 0, 1, 0, 1, 1, 1, 2, 2, 3, 0, 1, 2, 0, 1, 1, 1, 2, 2, 2, 3, 4, 4, 4, 5, 5, 6, 6, 6, 7, 7, 8, 7, 7, 8, 8, 6, 7, 7, 2, 3, 0, 1, 2, 0, 1, 1, 1, 2, 0, 1], 'max_indent': 8, 'imports': ['from rdkit import Chem', 'from rdkit.Chem import Mol'], 'imports_count': 2, 'methods_call…	[{'smiles': 'Oc1ccc(cc1)C(=O)C([O-])=O', 'name': '4-hydroxyphenylglyoxylate', 'reason': '2-oxo monocarboxylic acid anion'}, {'smiles': 'OC[C@H](C(C([O-])=O)=O)O', 'name': '(R)-3,4-dihydroxy-2-oxobutanoate', 'reason': '2-oxo monocarboxylic acid anion'}, {'smiles': 'C[C@H](C(=O)C([O-])=O)c1c[nH]c2ccccc12', 'name': '(S)-3-(indol-3-yl)-2-oxobutyrate', 'reason': '2-oxo monocarboxylic acid anion'}, {'s…	[{'smiles': 'Nc1ccccc1C(=O)CC(=O)C([O-])=O', 'name': '4-(2-aminophenyl)-2,4-dioxobutanoate', 'reason': '2-oxo monocarboxylic acid anion'}, {'smiles': 'OC(=O)CCC(=O)C([O-])=O', 'name': '2-oxoglutarate(1-)', 'reason': '2-oxo monocarboxylic acid anion'}, {'smiles': 'OP([O-])(=O)CC(=O)C([O-])=O', 'name': '3-phosphonatopyruvate(2-)', 'reason': '2-oxo monocarboxylic acid anion'}, {'smiles': 'C[C@@H](O)…	[{'smiles': 'CCCCCOC(C)OCC', 'name': '1-ethoxy-1-pentoxyethane', 'reason': 'Found 0 carboxylate groups (needs 1)'}, {'smiles': 'P(OCC(OC(=O)CCCCCCCCCCCCCCCCC)COC(=O)CCCCCC/C=C\\C/C=C\\C/C=C\\C/C=C\\CC)(OCCN(C)C)(O)=O', 'name': 'PE-NMe2(20:4(8Z,11Z,14Z,17Z)/18:0)', 'reason': 'Found 0 carboxylate groups (needs 1)'}, {'smiles': 'COC(=O)[C@H]1[C@@H](O)[C@@]2(O)c3c(OC)cc(OC)cc3O[C@]2([C@@H]1c1ccccc1)c…	[]	25	10	35540	0		0.714286	1	0.833333	0.999719	1	0.766839	0.649123	0.999684	2	ensemble-9	2-oxo monocarboxylic acid anion	58	4.06044	8	2	11	1	1	6	6.01209
oxo fatty acid	{'lines_of_code': 161, 'log_lines_of_code': 5.081404364984463, 'indent_by_line': [1, 1, 1, 1, 1, 1, 1, 2, 1, 1, 1, 2, 2, 2, 3, 3, 1, 1, 1, 2, 2, 2, 2, 2, 2, 3, 3, 4, 4, 4, 3, 4, 5, 5, 2, 1, 1, 1, 1, 1, 1, 1, 0, 1, 1, 1, 1, 1, 1, 1, 1, 1, 1, 2, 2, 2, 2, 2, 1, 1, 2, 1, 1, 1, 2, 1, 1, 1, 2, 3, 1, 1, 1, 2, 1, 1, 1, 1, 2, 1, 1, 1, 1, 2, 1, 1, 1, 1, 1, 1, 2, 1, 2, 1, 1, 1, 1, 1, 2, 1, 1, 1, 1, 1, 1, 1,…	[{'smiles': 'C(C/C=C\\CC(\\C=C\\C=C/C=C/C=C/[C@H]([C@H](C/C=C\\CC)O)O)=O)C(O)=O', 'name': '7-oxoresolvin D2', 'reason': 'Molecule is an oxo fatty acid: it is acyclic, contains only C, H and O, has a single carboxylic acid group placed at the end of its carbon skeleton, and contains an extra (aldehydic or ketonic) function at a suitable location.'}, {'smiles': '[H]C(=O)CCCCCCCCC(O)=O', 'name': '10…	[{'smiles': 'O[C@H](C/C=C\\CCCCC)\\C=C\\C=C\\CCC(=O)CCCC(O)=O', 'name': '6,7-dihydro-5-oxo-12-epi-LTB4', 'reason': 'Molecule is an oxo fatty acid: it is acyclic, contains only C, H and O, has a single carboxylic acid group placed at the end of its carbon skeleton, and contains an extra (aldehydic or ketonic) function at a suitable location.'}, {'smiles': 'CCC(=O)\\C=C/C=C(/O)C(O)=O', 'name': '2-H…	[{'smiles': 'CCCCCOC(C)OCC', 'name': '1-ethoxy-1-pentoxyethane', 'reason': 'Molecule appears too branched to be a typical linear fatty acid.'}, {'smiles': 'P(OCC(OC(=O)CCCCCCCCCCCCCCCCC)COC(=O)CCCCCC/C=C\\C/C=C\\C/C=C\\C/C=C\\CC)(OCCN(C)C)(O)=O', 'name': 'PE-NMe2(20:4(8Z,11Z,14Z,17Z)/18:0)', 'reason': 'Molecule contains elements other than C, H, and O.'}, {'smiles': 'COC(=O)[C@H]1[C@@H](O)[C@@]2(…	[{'smiles': 'CC[C@H](O)CC(=O)C(O)=O', 'name': '(S)-4-hydroxy-2-oxohexanoic acid', 'reason': 'Molecule does not appear to contain an additional (non–acid) aldehydic or ketonic group.'}, {'smiles': 'CC(=O)CC(O)=O', 'name': 'acetoacetic acid', 'reason': 'Molecule contains too few carbons (4) to be a fatty acid.'}, {'smiles': 'CCCCC(=O)C(O)=O', 'name': '2-oxohexanoic acid', 'reason': 'Molecule does n…	14	46	35512	3		0.233333	0.823529	0.363636	0.998623	0.999916	0.338279	0.215909	0.998433	5	ensemble-9	oxo fatty acid	161	5.0814	5	3	15	3	3	17	9.01628
phospho sugar	{'lines_of_code': 104, 'log_lines_of_code': 4.6443908991413725, 'indent_by_line': [1, 1, 1, 1, 1, 1, 1, 1, 1, 1, 1, 1, 1, 1, 1, 1, 2, 1, 1, 2, 2, 1, 1, 1, 2, 1, 1, 1, 1, 1, 2, 2, 3, 2, 2, 2, 2, 3, 3, 3, 4, 3, 4, 3, 4, 3, 2, 2, 2, 3, 2, 3, 2, 3, 3, 1, 2, 1, 1, 1, 1, 2, 3, 2, 2, 3, 4, 4, 5, 5, 2, 3, 1, 1, 2, 1, 1, 1, 1, 2, 3, 4, 3, 3, 4, 3, 3, 4, 5, 4, 4, 5, 5, 5, 5, 5, 5, 5, 6, 6, 1, 1, 0, 1, 2, 2…	[{'smiles': '[H][C@@]1(O[C@@](C[C@@H](O)[C@H]1OP(O)(O)=O)(OCC=C)C(O)=O)[C@H](O)CO', 'name': 'alpha-D-Kdo-5P-OAll', 'reason': 'Found candidate sugar ring (or its immediate substituent) and a phosphate group attached via an alcoholic O to a sugar-derived C'}, {'smiles': 'CNCc1cn([C@@H]2O[C@H](COP(O)(O)=O)[C@@H](O)[C@H]2O)c(=S)[nH]c1=O', 'name': "5-methylaminomethyl-2-thiouridine 5'-monophosphate", …	[{'smiles': 'P(OC[C@H]1O[C@@H](O[C@H]2[C@H](O[C@H]3O[C@@H]([C@@H](O)[C@H](O)[C@H]3N)CO)[C@@H](N)C[C@@H](N)[C@@H]2O)[C@H](O)[C@@H]1O)(O)(O)=O', 'name': "5''-Phosphoribosylparomamine", 'reason': 'Found candidate sugar ring (or its immediate substituent) and a phosphate group attached via an alcoholic O to a sugar-derived C'}, {'smiles': 'C[C@@H]1O[C@@H](OCCCCCCCCCCCCCCCCC[C@@H](O)CC(=O)SCCNC(=O)CCN…	[{'smiles': 'CCCCCOC(C)OCC', 'name': '1-ethoxy-1-pentoxyethane', 'reason': 'No candidate sugar ring (5- or 6-membered with expected C/O count) found'}, {'smiles': 'P(OCC(OC(=O)CCCCCCCCCCCCCCCCC)COC(=O)CCCCCC/C=C\\C/C=C\\C/C=C\\C/C=C\\CC)(OCCN(C)C)(O)=O', 'name': 'PE-NMe2(20:4(8Z,11Z,14Z,17Z)/18:0)', 'reason': 'No candidate sugar ring (5- or 6-membered with expected C/O count) found'}, {'smiles': …	[{'smiles': 'O[C@H](COP(O)(O)=O)[C@@H](O)[C@@H](O)[C@H](O)C(=O)COP(O)(O)=O', 'name': 'sedoheptulose 1,7-bisphosphate', 'reason': 'No candidate sugar ring (5- or 6-membered with expected C/O count) found'}, {'smiles': 'P(OCC(O)C(O)C(O)C(=O)COP(O)(O)=O)(O)(O)=O.[Na].O', 'name': 'D-Fructose-1,6-Biphosphate-Trisodium Salt', 'reason': 'No candidate sugar ring (5- or 6-membered with expected C/O count)…	106	757	34692	20		0.122827	0.84127	0.214358	0.978159	0.999424	0.184223	0.10381	0.976599	4	ensemble-9	phospho sugar	104	4.64439	6	1	11	0	1	5	5.52888
monoterpenoid indole alkaloid	{'lines_of_code': 28, 'log_lines_of_code': 3.332204510175204, 'indent_by_line': [1, 1, 1, 1, 2, 1, 1, 2, 2, 1, 1, 1, 1, 2, 0, 1, 1, 1, 2, 0, 1, 1, 1, 2, 0, 1, 1, 1, 1, 1, 1, 1, 1, 2, 0, 1, 0], 'max_indent': 2, 'imports': ['from rdkit import Chem', 'from rdkit.Chem import Descriptors'], 'imports_count': 2, 'methods_called': ['GetAtomicNum', 'GetAtoms', 'MolFromSmarts', 'HasSubstructMatch', 'MolWt'…	[{'smiles': 'COC(=O)[C@@H]1[C@H](CC[C@@H]2[C@@H]1C[C@H]3C4=C(CCN3C2)C5=CC=CC=C5N4)O', 'name': 'Corynanthine', 'reason': 'Contains indole moiety with complex MIA-specific features and ester linkage'}, {'smiles': '[H][C@]12CC[C@H](O)[C@H](C(=O)OC)[C@@]1([H])C[C@]1([H])N(CCc3c1[nH]c1ccccc31)C2', 'name': 'allo-yohimbine', 'reason': 'Contains indole moiety with complex MIA-specific features and ester …	[{'smiles': 'O=C1O[C@@H]([C@H](NC(=O)[C@@H](NC(=O)CNC(=O)CCCCC)[C@H](O)C)C(=O)N[C@H](C(=O)N[C@H]2CC[C@H](N([C@H](C(N([C@H](C(N[C@H]1C(C)C)=O)CC=3C4=C(C=CC=C4)NC3)C)=O)CC5=CC=CC=C5)C2=O)O)CCC(=O)N)C', 'name': 'Micropeptin 103', 'reason': 'Contains indole moiety with complex MIA-specific features and ester linkage'}, {'smiles': 'O=C(O)[C@@]1([C@@H](O)CC[C@]2([C@H]1CC(OC)C3=C2C=C4C5=C(C=CC=C5)NC4=C3…	[{'smiles': 'CCCCCOC(C)OCC', 'name': '1-ethoxy-1-pentoxyethane', 'reason': 'Indole moiety not found'}, {'smiles': 'P(OCC(OC(=O)CCCCCCCCCCCCCCCCC)COC(=O)CCCCCC/C=C\\C/C=C\\C/C=C\\C/C=C\\CC)(OCCN(C)C)(O)=O', 'name': 'PE-NMe2(20:4(8Z,11Z,14Z,17Z)/18:0)', 'reason': 'Indole moiety not found'}, {'smiles': 'COC(=O)[C@H]1[C@@H](O)[C@@]2(O)c3c(OC)cc(OC)cc3O[C@]2([C@@H]1c1ccccc1)c1ccc(OC)cc1', 'name': 'agl…	[{'smiles': 'CC[C@@]12C[C@]3([C@]4([C@]5(CC)C[C@@]67CC(=C8[C@@](CCN46)(C9=CC=CC=C9N8)[C@@]7(N%10C%11=CC=CC=C%11[C@@]%12(CCN(C[C@@]%13([C@]1(O%13)[H])[H])[C@@]2%12[H])[C@]3%10O5)[H])C(=O)OC)[H])[H]', 'name': 'Ervafoline', 'reason': 'Indole moiety not found'}, {'smiles': '[C@@]12([C@@]3([C@H](C[C@](C1)(CN3CCC=4C5=C(C=CC(=C5)O)NC42)[H])CC)[H])C(OC)=O', 'name': '10-hydroxycoronaridine', 'reason': 'In…	9	24	35505	37		0.272727	0.195652	0.227848	0.998285	0.998959	0.239482	0.313559	0.998349	3	ensemble-9	monoterpenoid indole alkaloid	28	3.3322	2	2	8	2	1	5	3.86644
tetraterpenoid	{'lines_of_code': 46, 'log_lines_of_code': 3.828641396489095, 'indent_by_line': [1, 1, 1, 0, 1, 2, 0, 1, 2, 2, 1, 1, 1, 1, 1, 2, 0, 1, 1, 1, 2, 0, 1, 1, 1, 2, 1, 1, 2, 0, 1, 1, 1, 2, 1, 1, 2, 0, 1, 1, 1, 2, 1, 1, 2, 0, 1, 1, 1, 1, 1, 2, 1, 2, 0, 1], 'max_indent': 2, 'imports': ['from rdkit import Chem', 'from rdkit.Chem import AllChem', 'from rdkit.Chem import rdMolDescriptors'], 'imports_count':…	[{'smiles': 'C\\C(CCCC(C)(C)O[C@@H]1O[C@H](CO)[C@@H](O)[C@H](O)[C@H]1O)=C/C=C/C(C)=C/C=C/C(C)=C/C=C/C=C(C)/C=C/C=C(C)/C=C/C1=C(C)CCCC1(C)C', 'name': "1'-Hydroxy-gamma-carotene glucoside", 'reason': 'Contains isoprene units, conjugated double bonds, and methyl groups consistent with tetraterpenoid structure'}, {'smiles': 'C(=C(/C=C/C(C(OC)(C)C)O)\\C)\\C=C\\C(=C\\C=C\\C(=C\\C=C\\C=C(\\C=C\\C=C(\\C=…	[{'smiles': 'C=1(C(C[C@@H](CC1C)OC2O[C@@H]([C@H]([C@@H]([C@H]2O)O)O)COC(=O)CCCCCCCC(C)C)(C)C)/C=C/C(=C/C=C/C(=C/C=C/C=C(/C=C/C=C(/C=C/C=3C(CCCC3C)(C)C)\\C)\\C)/C)/C', 'name': 'Thermocryptoxanthin-11', 'reason': 'Contains isoprene units, conjugated double bonds, and methyl groups consistent with tetraterpenoid structure'}, {'smiles': 'OC1CC(C(=C(C1O)C)/C=C/C(/C)=C/C=C/C(/C)=C/C=C/C=C(/C=C/C=C(/C=C…	[{'smiles': 'CCCCCOC(C)OCC', 'name': '1-ethoxy-1-pentoxyethane', 'reason': 'Molecular weight too low for tetraterpenoid'}, {'smiles': 'P(OCC(OC(=O)CCCCCCCCCCCCCCCCC)COC(=O)CCCCCC/C=C\\C/C=C\\C/C=C\\C/C=C\\CC)(OCCN(C)C)(O)=O', 'name': 'PE-NMe2(20:4(8Z,11Z,14Z,17Z)/18:0)', 'reason': 'Found 0 isoprene units, need at least 4'}, {'smiles': 'COC(=O)[C@H]1[C@@H](O)[C@@]2(O)c3c(OC)cc(OC)cc3O[C@]2([C@@H]1…	[{'smiles': '[H]C(=CC([H])=C(C)C([H])=CC([H])=C(C)C([H])=C=C1C(C)(C)C[C@H](O)C[C@@]1(C)O)C=C(C)C=C([H])C=C(C)C=C([H])[C@@]12O[C@]1(C)C[C@@H](O)CC2(C)C', 'name': 'neoxanthin', 'reason': 'Found 3 isoprene units, need at least 4'}, {'smiles': '[C@](=C(\\C(=C\\C=C\\C(=C\\C=C\\C=C(\\C=C\\C=C(\\C=C\\[C@@]12[C@@](C[C@H](CC1(C)C)O)(O2)C)/C)/C)\\C)\\C)[H])=C3C(C[C@H](O)C[C@@]3(C)O)(C)C', 'name': 'all-tran…	44	24	35501	6		0.647059	0.88	0.745763	0.999157	0.999831	0.780822	0.724576	0.999325	2	ensemble-9	tetraterpenoid	46	3.82864	2	3	6	3	1	11	4.76573
phosphatidic acid	{'lines_of_code': 144, 'log_lines_of_code': 4.969813299576001, 'indent_by_line': [1, 1, 1, 1, 1, 1, 1, 1, 1, 1, 1, 1, 1, 1, 2, 1, 1, 1, 1, 1, 1, 1, 1, 2, 3, 2, 2, 3, 2, 2, 2, 3, 2, 2, 2, 2, 3, 4, 4, 2, 3, 2, 2, 2, 2, 3, 4, 5, 4, 5, 5, 2, 3, 3, 1, 2, 1, 1, 1, 1, 1, 1, 1, 1, 1, 1, 2, 2, 2, 2, 2, 3, 2, 2, 2, 2, 3, 4, 3, 3, 3, 4, 5, 4, 4, 5, 5, 3, 4, 4, 2, 3, 3, 1, 2, 1, 1, 1, 1, 1, 1, 1, 2, 3, 2, 3,…	[{'smiles': 'P(OC[C@H](OC(=O)CCCCCCCCCCCCCCCCC)COC(=O)CCCCCCC/C=C\\C/C=C\\C/C=C\\CC)(O)(O)=O', 'name': 'PA(18:3(9Z,12Z,15Z)/18:0)', 'reason': 'Contains a phosphate group (with neutral head) and exactly two fatty acid esters attached to a connected three‐carbon glycerol backbone'}, {'smiles': 'P(OC[C@H](OC(=O)CCCC/C=C\\C/C=C\\C/C=C\\CCCCC)COC(=O)CCCCCCCCCCCCCCCCC)(O)(O)=O', 'name': 'PA(18:0/18:3(6…	[{'smiles': 'P(OC[C@H](OC(=O)C/C=C\\C[C@H]1[C@H]([C@H](O)C[C@@H]1O)/C=C/[C@H](O)CCCCC)COC(=O)CCCCCCCCCCCCCCCCC)(O)(O)=O', 'name': 'PA(18:0/5-iso PGF2VI)', 'reason': 'Contains a phosphate group (with neutral head) and exactly two fatty acid esters attached to a connected three‐carbon glycerol backbone'}, {'smiles': 'P(OC[C@H](OC(=O)CCC/C=C\\[C@@H](O)/C=C/C=C\\C/C=C\\C=C\\[C@@H](O)C/C=C\\CC)COC(=O)…	[{'smiles': 'CCCCCOC(C)OCC', 'name': '1-ethoxy-1-pentoxyethane', 'reason': 'No phosphate group found with ≥3 oxygen neighbors (all neutral) and exactly one oxygen attached to a carbon'}, {'smiles': 'P(OCC(OC(=O)CCCCCCCCCCCCCCCCC)COC(=O)CCCCCC/C=C\\C/C=C\\C/C=C\\C/C=C\\CC)(OCCN(C)C)(O)=O', 'name': 'PE-NMe2(20:4(8Z,11Z,14Z,17Z)/18:0)', 'reason': 'No phosphate group found with ≥3 oxygen neighbors (a…	[{'smiles': 'P(OC[C@H](OC(=O)CCCCCCCCCCCCCCCCC)COC(=O)CCCCCCCCCCCCCCCCC)([O-])(O)=O.[Na+]', 'name': '1,2-Distearoyl-sn-glycero-3-phosphate (sodium salt)', 'reason': 'No phosphate group found with ≥3 oxygen neighbors (all neutral) and exactly one oxygen attached to a carbon'}]	92	8	35474	1		0.92	0.989247	0.953368	0.999747	0.999972	0.932817	0.882641	0.999635	4	ensemble-9	phosphatidic acid	144	4.96981	5	2	15	1	1	7	6.59396
oligosaccharide	{'lines_of_code': 146, 'log_lines_of_code': 4.983606621708336, 'indent_by_line': [1, 1, 1, 1, 2, 2, 2, 2, 2, 2, 1, 1, 1, 1, 1, 1, 1, 1, 1, 1, 2, 1, 1, 1, 1, 1, 1, 1, 1, 1, 1, 2, 3, 2, 2, 2, 2, 2, 2, 3, 3, 3, 4, 5, 5, 2, 3, 2, 2, 2, 2, 3, 3, 4, 3, 4, 3, 4, 2, 2, 2, 2, 2, 3, 4, 2, 3, 4, 2, 2, 2, 2, 3, 3, 3, 4, 3, 3, 4, 5, 4, 4, 5, 5, 2, 3, 2, 2, 2, 1, 1, 2, 1, 1, 1, 1, 1, 1, 1, 1, 2, 3, 3, 3, 4, 4,…	[{'smiles': 'O([C@H]1[C@H](O[C@@H]2[C@@H](O)[C@@H](O)[C@H](O[C@H]2O)CO)O[C@@H]([C@H](O)[C@@H]1O)CO)[C@@H]3O[C@@H]([C@H](O)[C@H](O)[C@H]3O)CO', 'name': 'beta-(1->2)-galactotriose', 'reason': 'Molecule has multiple connected, saturated sugar rings with characteristic hydroxyls and these rings account for the majority of heavy atoms; likely an oligosaccharide.'}, {'smiles': 'O([C@@H]1[C@@H](O)[C@H](…	[{'smiles': 'O([C@@H]1[C@H](O)[C@@H](O)[C@@H](O[C@@H]1CO)O[C@H]2[C@H](O)[C@H](O)[C@@H](O[C@@H]2CO)O)[C@H]3O[C@@H]([C@H](O)[C@H](O[C@H]4O[C@@H]([C@H](O)[C@H](O)[C@H]4O)CO)[C@H]3O)CO', 'name': '(2R,3R,4S,5R,6R)-2-[(2R,3R,4S,5S,6R)-2-[(2R,3R,4R,5R,6S)-4,5-Dihydroxy-2-(hydroxymethyl)-6-[(2R,3S,4R,5R,6R)-4,5,6-trihydroxy-2-(hydroxymethyl)oxan-3-yl]oxyoxan-3-yl]oxy-3,5-dihydroxy-6-(hydroxymethyl)oxan-4…	[{'smiles': 'CCCCCOC(C)OCC', 'name': '1-ethoxy-1-pentoxyethane', 'reason': 'Fewer than 2 candidate sugar rings detected (found 0).'}, {'smiles': 'P(OCC(OC(=O)CCCCCCCCCCCCCCCCC)COC(=O)CCCCCC/C=C\\C/C=C\\C/C=C\\C/C=C\\CC)(OCCN(C)C)(O)=O', 'name': 'PE-NMe2(20:4(8Z,11Z,14Z,17Z)/18:0)', 'reason': 'Fewer than 2 candidate sugar rings detected (found 0).'}, {'smiles': 'COC(=O)[C@H]1[C@@H](O)[C@@]2(O)c3c(…	[{'smiles': 'O([C@@H]1[C@@H](O[C@@H]2O[C@H]([C@@H](O)[C@@H](O)[C@@H]2O)C)[C@@H](O[C@@H]([C@@H]1O)CO)O[C@@H]([C@@H](O)[C@H](O)CO[C@@H]3O[C@@H]([C@@H](O)[C@H](O)[C@H]3NC(=O)C)CO)[C@@H](NC(=O)C)CO)[C@H]4O[C@@H]([C@H](O)[C@H](O)[C@H]4NC(=O)C)CO', 'name': 'N-[(2R,3R,4R,5S,6R)-2-[(2R,3S,4R,5S)-5-Acetamido-4-[(2R,3R,4S,5S,6R)-4-[(2R,3R,4R,5R,6R)-3-acetamido-4,5-dihydroxy-6-(hydroxymethyl)oxan-2-yl]oxy-5…	154	36	35001	384		0.810526	0.286245	0.423077	0.988194	0.989148	0.436709	0.822408	0.987491	2	ensemble-9	oligosaccharide	146	4.98361	8	1	18	0	1	5	7.39672
prostaglandin	{'lines_of_code': 34, 'log_lines_of_code': 3.5263605246161616, 'indent_by_line': [1, 1, 1, 0, 1, 2, 0, 1, 2, 2, 1, 1, 1, 1, 2, 0, 1, 1, 1, 2, 0, 1, 1, 1, 2, 0, 1, 1, 1, 2, 1, 1, 1, 1, 2, 0, 1, 1, 1, 2, 0, 1], 'max_indent': 2, 'imports': ['from rdkit import Chem', 'from rdkit.Chem import AllChem', 'from rdkit.Chem import rdMolDescriptors'], 'imports_count': 3, 'methods_called': ['GetAtoms', 'GetAt…	[{'smiles': 'C(C[C@H]1[C@@H]2C[C@H]([C@@H]1/C=C/[C@H](CCCCC)OO)OO2)CCCCC(O)=O', 'name': 'prostaglandin G1', 'reason': 'Meets basic prostaglandin criteria'}, {'smiles': 'CCCCCC(=O)\\C=C\\[C@H]1[C@H](O)CC(=O)[C@@H]1CCCCCCC(O)=O', 'name': '15-dehydro-prostaglandin E1', 'reason': 'Meets basic prostaglandin criteria'}, {'smiles': 'C1[C@H]2[C@@H]([C@H]([C@@H]1OO2)/C=C/[C@H](CCCCC)O)CCCCCCC(O)=O', 'name…	[{'smiles': 'O=C1O[C@@H]2C[C@@]3([C@@H](C(=O)C[C@H]3C(C)C)[C@H]4[C@]([C@@]2(C1)C)(O)C(=C)CO4)C', 'name': 'Tricholomalide A', 'reason': 'Meets basic prostaglandin criteria'}, {'smiles': '[H][C@@]12CC[C@@H]3C[C@]1(CC3=C)[C@@H](C(=O)OC)[C@]1([H])[C@@]3(C)[C@@H](O)CC[C@@]21OC3=O', 'name': 'gibberellin A4 methyl ester', 'reason': 'Meets basic prostaglandin criteria'}, {'smiles': '[C@]12([C@@]3([C@@]([…	[{'smiles': 'CCCCCOC(C)OCC', 'name': '1-ethoxy-1-pentoxyethane', 'reason': 'No cyclopentane ring found'}, {'smiles': 'P(OCC(OC(=O)CCCCCCCCCCCCCCCCC)COC(=O)CCCCCC/C=C\\C/C=C\\C/C=C\\C/C=C\\CC)(OCCN(C)C)(O)=O', 'name': 'PE-NMe2(20:4(8Z,11Z,14Z,17Z)/18:0)', 'reason': 'No cyclopentane ring found'}, {'smiles': 'COC(=O)[C@H]1[C@@H](O)[C@@]2(O)c3c(OC)cc(OC)cc3O[C@]2([C@@H]1c1ccccc1)c1ccc(OC)cc1', 'name'…	[{'smiles': 'O[C@@H]1[C@@H]([C@H]([C@H](O)C1)CCC(CCCCC)=O)CCCCCCC(=O)O', 'name': '13,14-dihydro-15-keto-PGF1alpha', 'reason': 'No double bond found'}, {'smiles': 'CC(C)OC(=O)CCC\\C=C/C[C@H]1[C@@H](O)C[C@@H](O)[C@@H]1CC[C@@H](O)CCc1ccccc1', 'name': 'latanoprost', 'reason': 'Not 20 carbons, found 26'}, {'smiles': 'CC(C)OC(=O)CCC\\C=C/C[C@H]1[C@@H](O)C[C@@H](O)[C@@H]1\\C=C\\[C@@H](O)COc1cccc(c1)C(F)…	7	43	35516	9		0.14	0.4375	0.212121	0.998538	0.999747	0.20979	0.136986	0.998412	0	ensemble-9	prostaglandin	34	3.52636	2	3	5	3	1	7	3.70527
aldopentose	{'lines_of_code': 47, 'log_lines_of_code': 3.8501476017100584, 'indent_by_line': [1, 1, 1, 0, 1, 2, 0, 1, 2, 2, 1, 1, 1, 1, 2, 0, 1, 1, 1, 1, 1, 1, 2, 1, 1, 1, 2, 0, 1, 1, 1, 1, 1, 1, 1, 1, 1, 1, 1, 1, 2, 0, 1, 1, 1, 1, 1, 1, 2, 0, 1, 1, 2, 2, 2, 3, 1, 1, 1, 1], 'max_indent': 3, 'imports': ['from rdkit import Chem', 'from rdkit.Chem import AllChem', 'from rdkit.Chem import rdMolDescriptors'], 'im…	[{'smiles': 'O[C@@H]1COC(O)[C@@H](O)[C@@H]1O', 'name': 'D-arabinopyranose', 'reason': 'Aldopentose in pyranose form with correct number of carbons, oxygens, and hydroxyls'}, {'smiles': 'OC[C@@H]1O[C@H](O)[C@H](O)[C@H]1O', 'name': 'beta-L-arabinofuranose', 'reason': 'Aldopentose in furanose form with correct number of carbons, oxygens, and hydroxyls'}, {'smiles': 'C([C@H](O)[C@H](O)[C@@H](O)CO)=O'…	[{'smiles': 'O1C(O)([C@@H](O)[C@@H](O)C1)CO', 'name': '(3S,4S)-2-(Hydroxymethyl)oxolane-2,3,4-triol', 'reason': 'Aldopentose in furanose form with correct number of carbons, oxygens, and hydroxyls'}]	[{'smiles': 'CCCCCOC(C)OCC', 'name': '1-ethoxy-1-pentoxyethane', 'reason': 'Must have exactly 5 carbons, found 9'}, {'smiles': 'P(OCC(OC(=O)CCCCCCCCCCCCCCCCC)COC(=O)CCCCCC/C=C\\C/C=C\\C/C=C\\C/C=C\\CC)(OCCN(C)C)(O)=O', 'name': 'PE-NMe2(20:4(8Z,11Z,14Z,17Z)/18:0)', 'reason': 'Must have exactly 5 carbons, found 45'}, {'smiles': 'COC(=O)[C@H]1[C@@H](O)[C@@]2(O)c3c(OC)cc(OC)cc3O[C@]2([C@@H]1c1ccccc1)…	[]	15	1	35559	0		0.9375	1	0.967742	0.999972	1	0.87234	0.803922	0.999916	0	ensemble-9	aldopentose	47	3.85015	3	3	6	5	1	7	4.17003
tertiary amine	{'lines_of_code': 36, 'log_lines_of_code': 3.58351893845611, 'indent_by_line': [1, 1, 1, 0, 1, 2, 0, 1, 2, 2, 1, 1, 1, 1, 2, 0, 1, 1, 0, 1, 1, 1, 1, 1, 1, 2, 2, 3, 4, 3, 4, 3, 3, 2, 2, 3, 2, 3, 0, 1, 1, 1, 2], 'max_indent': 4, 'imports': ['from rdkit import Chem', 'from rdkit.Chem import AllChem'], 'imports_count': 2, 'methods_called': ['GetAtoms', 'GetAtomicNum', 'MolFromSmiles', 'GetNeighbors']…	[{'smiles': 'CC(Cc1ccccc1)N(C)CC#C', 'name': 'selegiline', 'reason': 'Tertiary amine'}, {'smiles': 'CN(C)CCOc1ccc(cc1)C(\\c1ccccc1)=C(\\CCCl)c1ccccc1', 'name': 'toremifene', 'reason': 'Tertiary amine'}, {'smiles': 'CN(C)CCCN1c2ccccc2Sc2ccc(Cl)cc12', 'name': 'chlorpromazine', 'reason': 'Tertiary amine'}, {'smiles': '[H]C(=C([H])c1cc[n+](C)cc1)c1ccc(cc1)N(CCCCCCCCCCCCCCCC)CCCCCCCCCCCCCCCC', 'name':…	[{'smiles': 'P(OCC(OC(=O)CCCCCCCCCCCCCCCCC)COC(=O)CCCCCC/C=C\\C/C=C\\C/C=C\\C/C=C\\CC)(OCCN(C)C)(O)=O', 'name': 'PE-NMe2(20:4(8Z,11Z,14Z,17Z)/18:0)', 'reason': 'Tertiary amine'}, {'smiles': 'S([C@@]12N(C(=O)[C@]3(SC)CC=4[C@H](N3C1=O)[C@@H](OC(=O)C[C@@H](O)CCCCC)C=CC4)[C@@H]5[C@@H](OC(=O)C[C@@H](O)CCCCC)C=COC=C5C2)C', 'name': 'Graphiumin F', 'reason': 'Tertiary amine'}, {'smiles': '[H][C@@]12C[C@H…	[{'smiles': 'CCCCCOC(C)OCC', 'name': '1-ethoxy-1-pentoxyethane', 'reason': 'No nitrogen atoms found'}, {'smiles': 'COC(=O)[C@H]1[C@@H](O)[C@@]2(O)c3c(OC)cc(OC)cc3O[C@]2([C@@H]1c1ccccc1)c1ccc(OC)cc1', 'name': 'aglafolin', 'reason': 'No nitrogen atoms found'}, {'smiles': 'SC[C@H](N)C(=O)N[C@H](C(=O)N[C@@H](CC1=CC=CC=C1)C(O)=O)CC(O)=O', 'name': 'Cys-Asp-Phe', 'reason': 'Nitrogen atom is not a tertia…	[{'smiles': 'C1=CC=C(C=C1)N(C2=CC=CC=C2)C3=CC=C(C=C3)C=NNC(=O)CCCCCCC(=O)NO', 'name': 'LSM-6269', 'reason': 'Nitrogen atom is not a tertiary amine'}, {'smiles': 'O=C(O)C=CC=CC1=CC=C([N+]([O-])=NC2=CC=C(C=CC=CC(=O)O)C=C2)C=C1', 'name': 'Azoxymycin C', 'reason': 'Nitrogen atom is not a tertiary amine'}]	22	1554	33997	2		0.0139594	0.916667	0.0275	0.956261	0.999941	0.0165513	0.00837139	0.954069	3	ensemble-9	tertiary amine	36	3.58352	4	2	4	0	1	6	3.7167
triterpenoid saponin	{'lines_of_code': 102, 'log_lines_of_code': 4.624972813284271, 'indent_by_line': [1, 1, 1, 1, 1, 1, 1, 1, 1, 1, 1, 1, 1, 1, 1, 1, 1, 1, 1, 1, 1, 2, 2, 3, 1, 2, 0, 1, 1, 2, 2, 2, 2, 1, 2, 0, 1, 1, 1, 1, 1, 2, 3, 3, 3, 3, 4, 4, 4, 5, 4, 5, 4, 5, 3, 3, 4, 1, 1, 2, 0, 1, 1, 1, 2, 1, 1, 1, 1, 2, 3, 3, 2, 3, 1, 1, 1, 1, 1, 1, 2, 1, 0, 1, 1, 1, 2, 1, 1, 1, 1, 1, 2, 1, 1, 2, 3, 1, 1, 1, 1, 2, 1, 1, 1, 0,…	[{'smiles': 'O(C1C(C2C(C3C(C4(C(C5C(C(O)C4)(CCC(C5)(C)C)C(OC6OC(C(O)C(O)C6O)CO)=O)=CC3)C)(CC2)C)(CC1)C)(CO)C)C7OCC(O)C(OC8OC(C(O)C(O)C8O)CO)C7O', 'name': 'Araliasaponin II (Aralia elata)', 'reason': 'Molecule contains a sugar moiety plus a triterpenoid-like aglycone (aglycone carbons: 30, rings: 5).'}, {'smiles': 'C[C@@H]1O[C@@H](O[C@@H]2[C@@H](O)[C@@H](O)CO[C@H]2O[C@H]2CC[C@@]3(C)[C@@H](CC[C@]4(…	[{'smiles': 'CC(=O)O[C@H]1CO[C@@H](O[C@@H]2C[C@@]3(C)[C@@H]4CC=C5[C@@H](C=C(O)C(=O)C5(C)C)[C@]4(C)CC[C@]3(C)[C@H]2[C@@](C)(O)C(=O)\\C=C\\C(C)(C)O)[C@H](OC(C)=O)[C@H]1O', 'name': 'Spinoside A', 'reason': 'Molecule contains a sugar moiety plus a triterpenoid-like aglycone (aglycone carbons: 30, rings: 4).'}, {'smiles': 'O(C(=O)C1=CC=CO1)[C@@]2(C(COC(C)=O)=O)[C@]3(C)[C@@](C[C@H]2C)([C@]4([C@@]([C@H]…	[{'smiles': 'CCCCCOC(C)OCC', 'name': '1-ethoxy-1-pentoxyethane', 'reason': 'No sugar (glycoside) moiety detected.'}, {'smiles': 'P(OCC(OC(=O)CCCCCCCCCCCCCCCCC)COC(=O)CCCCCC/C=C\\C/C=C\\C/C=C\\C/C=C\\CC)(OCCN(C)C)(O)=O', 'name': 'PE-NMe2(20:4(8Z,11Z,14Z,17Z)/18:0)', 'reason': 'No sugar (glycoside) moiety detected.'}, {'smiles': 'COC(=O)[C@H]1[C@@H](O)[C@@]2(O)c3c(OC)cc(OC)cc3O[C@]2([C@@H]1c1ccccc1…	[{'smiles': '[H][C@]1(O[C@H](CO)[C@H](O)[C@H](O)[C@H]1OC(C)=O)O[C@H]1CC[C@](C)(OC(C)=O)[C@@H](CC\\C(C)=C\\C[C@@H](OC(C)=O)\\C=C(/C)[C@H](C[C@@H]2C(C)=CCC(=O)C2(C)C)OC(C)=O)C1(C)C', 'name': 'pouoside D', 'reason': 'Insufficient rings in aglycone (found 2).'}, {'smiles': '[H][C@]1(O[C@H](CO)[C@H](O)[C@H](O)[C@H]1O)O[C@H]1CC[C@](C)(OC(C)=O)[C@@H](CC\\C(C)=C\\C[C@@H](O)\\C=C(/C)[C@H](C[C@@H]2[C@@](C)…	76	116	35369	14		0.395833	0.844444	0.539007	0.996346	0.999604	0.548718	0.415265	0.99629	3	ensemble-9	triterpenoid saponin	102	4.62497	5	3	17	0	1	11	7.72499
porphyrins	{'lines_of_code': 56, 'log_lines_of_code': 4.02535169073515, 'indent_by_line': [1, 1, 1, 2, 2, 2, 2, 2, 2, 1, 2, 2, 1, 2, 2, 1, 1, 1, 2, 1, 1, 1, 1, 1, 1, 1, 2, 2, 3, 3, 3, 3, 3, 4, 4, 4, 4, 0, 1, 1, 1, 1, 2, 3, 3, 3, 3, 4, 4, 4, 1, 1, 1, 1, 1, 1, 0, 1, 1, 1, 1, 1, 1], 'max_indent': 4, 'imports': ['from rdkit import Chem'], 'imports_count': 1, 'methods_called': ['GetAtomicNum', 'GetAtoms', 'appen…	[{'smiles': 'OC(=O)CC=1C(=C2NC1C=C3N=C(C(=C3CCC(O)=O)CC(O)=O)C=C4N=C(C=C5NC(C(=C5CCC(O)=O)CCC(O)=O)=C2)C(=C4CCC(O)=O)C)CCC(O)=O', 'name': 'Heptacarboxylporphyrin III', 'reason': 'Found a macrocyclic ring of 16 atoms with exactly 4 nitrogen atoms and high aromaticity (16/16 atoms aromatic), consistent with a porphyrin core.'}, {'smiles': 'C1Cc2cc3ccc(cc4CCc(cc5ccc(cc1n2)[nH]5)n4)[nH]3', 'name': 'b…	[{'smiles': 'CCc1c(C)c2cc3[nH]c(cc4nc([C@@H](CCC(O)=O)[C@@H]4C)c4[C@@H](C(=O)OC)C(=O)c5c(C)c(cc1n2)[nH]c45)c(C)c3C=C', 'name': 'pheophorbide a', 'reason': 'Found a macrocyclic ring of 16 atoms with exactly 4 nitrogen atoms and high aromaticity (16/16 atoms aromatic), consistent with a porphyrin core.'}, {'smiles': 'C[C@]1(CC([O-])=O)[C@H](CCC([O-])=O)c2cc3[nH]c(cc4nc(cc5[nH]c(cc1n2)c(CC([O-])=O)c…	[{'smiles': 'CCCCCOC(C)OCC', 'name': '1-ethoxy-1-pentoxyethane', 'reason': 'No macrocyclic ring (15–18 atoms with exactly 4 nitrogen atoms and high aromaticity) found. No metal center coordinated to exactly 4 aromatic nitrogen atoms was detected.'}, {'smiles': 'P(OCC(OC(=O)CCCCCCCCCCCCCCCCC)COC(=O)CCCCCC/C=C\\C/C=C\\C/C=C\\C/C=C\\CC)(OCCN(C)C)(O)=O', 'name': 'PE-NMe2(20:4(8Z,11Z,14Z,17Z)/18:0)', …	[{'smiles': 'Cc1c(C=C)c2C=C3[N+]4=C(C=c5c(CCC(O)=O)c(C)c6=CC7=[N+]8C(=Cc1n2[Fe--]48n56)C(C=C)=C7C)[C@](O)(CCC(O)=O)[C@]3(C)O', 'name': 'heme d trans-diol', 'reason': 'No macrocyclic ring (15–18 atoms with exactly 4 nitrogen atoms and high aromaticity) found. No metal center coordinated to exactly 4 aromatic nitrogen atoms was detected.'}, {'smiles': 'CCC1=C(CC)C2=[N]3C1=Cc1c(CC)c(CC)c4C=C5C(CC)=C…	14	11	35536	14		0.56	0.5	0.528302	0.999297	0.999606	0.507317	0.634146	0.99929	5	ensemble-9	porphyrins	56	4.02535	4	1	11	0	1	4	4.80507
tetradecanoate ester	{'lines_of_code': 36, 'log_lines_of_code': 3.58351893845611, 'indent_by_line': [1, 1, 1, 0, 1, 2, 0, 1, 2, 2, 1, 1, 1, 1, 2, 0, 1, 1, 1, 2, 1, 1, 1, 1, 1, 1, 2, 0, 1, 1, 1, 2, 0, 1, 1, 1, 1, 1, 1, 1, 1, 2, 0, 1], 'max_indent': 2, 'imports': ['from rdkit import Chem', 'from rdkit.Chem import AllChem', 'from rdkit.Chem import rdMolDescriptors'], 'imports_count': 3, 'methods_called': ['GetAtoms', 'G…	[{'smiles': 'CCCCCCCCCCCCCC(=O)OCC(COC(=O)CCCCCCCCCCCCC)OC(=O)CCCCCCCCCCCCC', 'name': 'trimyristin', 'reason': 'Contains tetradecanoyl group in an ester linkage'}, {'smiles': '[H][C@@]1(O[C@@](C[C@@H](O)[C@H]1O)(O[C@@H]1C[C@@](OC[C@H]2O[C@@H](OC[C@H]3O[C@H](OP(O)(=O)O[C@H]4OC[C@H](N)[C@H](O)[C@H]4O)[C@H](NC(=O)C[C@H](O)CCCCCCCCCCC)[C@@H](OC(=O)C[C@H](O)CCCCCCCCCCC)[C@@H]3O)[C@H](NC(=O)C[C@@H](CCC…	[{'smiles': 'P(OC[C@H](OC(=O)CCCCCCCCCCCCC)COC(=O)CC/C=C\\C/C=C\\C/C=C\\C/C=C\\C/C=C\\C/C=C\\CC)(OC[C@H](N)C(O)=O)(O)=O', 'name': 'PS(22:6(4Z,7Z,10Z,13Z,16Z,19Z)/14:0)', 'reason': 'Contains tetradecanoyl group in an ester linkage'}, {'smiles': 'O(C[C@](CO)(OC(CCCCCCCCCCCCC)=O)[H])C(CCCCC/C=C\\C/C=C\\C/C=C\\C/C=C\\C/C=C\\CC)=O', 'name': 'DG(22:5(7Z,10Z,13Z,16Z,19Z)/14:0/0:0)', 'reason': 'Contains …	[{'smiles': 'CCCCCOC(C)OCC', 'name': '1-ethoxy-1-pentoxyethane', 'reason': 'No ester group found'}, {'smiles': 'P(OCC(OC(=O)CCCCCCCCCCCCCCCCC)COC(=O)CCCCCC/C=C\\C/C=C\\C/C=C\\C/C=C\\CC)(OCCN(C)C)(O)=O', 'name': 'PE-NMe2(20:4(8Z,11Z,14Z,17Z)/18:0)', 'reason': 'No tetradecanoyl group found'}, {'smiles': 'COC(=O)[C@H]1[C@@H](O)[C@@]2(O)c3c(OC)cc(OC)cc3O[C@]2([C@@H]1c1ccccc1)c1ccc(OC)cc1', 'name': 'a…	[]	20	138	35417	0		0.126582	1	0.224719	0.996121	1	0.205438	0.114478	0.996304	0	ensemble-9	tetradecanoate ester	36	3.58352	2	3	6	3	1	7	3.9167
ether lipid	{'lines_of_code': 31, 'log_lines_of_code': 3.4339872044851463, 'indent_by_line': [1, 1, 1, 0, 1, 2, 0, 1, 2, 2, 1, 1, 1, 1, 1, 2, 0, 1, 1, 1, 2, 0, 1, 1, 1, 1, 2, 0, 1, 1, 1, 1, 1, 1, 1, 1, 2, 1, 2], 'max_indent': 2, 'imports': ['from rdkit import Chem', 'from rdkit.Chem import AllChem'], 'imports_count': 2, 'methods_called': ['HasSubstructMatch', 'MolFromSmarts', 'GetSubstructMatches', 'MolFromS…	[{'smiles': 'CCCCCCCCCCCCCCCCCCCCOC[C@H](COP([O-])(=O)OCC[N+](C)(C)C)OC(=O)CCCCCCCCCCC\\C=C/C\\C=C/CCCCC', 'name': '1-icosyl-2-[(13Z,16Z)-docosadienoyl]-sn-glycero-3-phosphocholine', 'reason': 'Contains ether linkages along with common lipid headgroups (e.g., phosphate, choline)'}, {'smiles': 'CCCCCCCCCCCCCCCCOC[C@H](COP([O-])(=O)OCC[N+](C)(C)C)OC(=O)CCCC\\C=C/C\\C=C/C\\C=C/CCCCC', 'name': '1-hex…	[{'smiles': 'C[C@@H]1O[C@@H](OCCCCCCCCCCCCCCCCC[C@@H](O)CC(=O)SCCNC(=O)CCNC(=O)[C@H](O)C(C)(C)COP([O-])(=O)OP([O-])(=O)OC[C@H]2O[C@H]([C@H](O)[C@@H]2OP([O-])([O-])=O)N3C=NC4=C(N)N=CN=C34)[C@H](O)C[C@H]1O', 'name': 'bhos#36-CoA(4-)', 'reason': 'Contains ether linkages along with common lipid headgroups (e.g., phosphate, choline)'}, {'smiles': 'CC(C)CCCC(C)CCCC(C)CCC(O)C(C)C(=O)SCCNC(=O)CCNC(=O)[C@…	[{'smiles': 'CCCCCOC(C)OCC', 'name': '1-ethoxy-1-pentoxyethane', 'reason': 'No glycerol backbone found'}, {'smiles': 'P(OCC(OC(=O)CCCCCCCCCCCCCCCCC)COC(=O)CCCCCC/C=C\\C/C=C\\C/C=C\\C/C=C\\CC)(OCCN(C)C)(O)=O', 'name': 'PE-NMe2(20:4(8Z,11Z,14Z,17Z)/18:0)', 'reason': 'No ether linkage found'}, {'smiles': 'COC(=O)[C@H]1[C@@H](O)[C@@]2(O)c3c(OC)cc(OC)cc3O[C@]2([C@@H]1c1ccccc1)c1ccc(OC)cc1', 'name': 'a…	[{'smiles': '[C@](CO/C=C\\CCCCCCCCCCCCC)(O)([H])COP(OCC[N+](C)(C)C)([O-])=O', 'name': 'PC(P-15:0/0:0)', 'reason': 'No ether linkage found'}, {'smiles': 'CCCCCCCCCCCCCCCCCCOCC(=O)COP(O)(O)=O', 'name': '1-octadecylglycerone 3-phosphate', 'reason': 'No glycerol backbone found'}, {'smiles': 'CCCCC\\C=C/C\\C=C/CCCCCCCCOCC(=O)COP(O)(O)=O', 'name': '1-(9Z,12Z)-octadecadienylglycerone 3-phosphate', 'reas…	42	205	35304	24		0.17004	0.636364	0.268371	0.993563	0.999321	0.266881	0.167339	0.993591	0	ensemble-9	ether lipid	31	3.43399	2	2	4	4	1	5	3.0868
organobromine compound	{'lines_of_code': 29, 'log_lines_of_code': 3.367295829986474, 'indent_by_line': [1, 1, 1, 0, 1, 2, 0, 1, 2, 2, 1, 1, 1, 1, 1, 2, 0, 1, 1, 1, 2, 0, 1, 1, 2, 2, 2, 3, 4, 4, 5, 5, 6, 0, 1], 'max_indent': 6, 'imports': ['from rdkit import Chem'], 'imports_count': 1, 'methods_called': ['GetAtoms', 'GetAtomicNum', 'GetIdx', 'GetMolFrags', 'MolFromSmiles', 'GetAtomWithIdx'], 'methods_called_count': 6, '…	[{'smiles': 'BrC1=C(OC2=C(Br)C=C(Br)C=C2)C(OS(=O)(=O)O)=CC=C1OC3=C(Br)C=C(OC4=CC(Br)=C(OS(=O)(=O)O)C=C4)C=C3OC5=C(Br)C=C(Br)C=C5', 'name': 'Crobetabyanol B', 'reason': 'Contains at least one carbon-bromine bond'}, {'smiles': '[C@@H]1([C@@H]([C@@H](O)[C@@H]([C@H](O1)CO)O)O)OC=2C=CC=3C=C(C=CC3C2)Br', 'name': '6-bromo-2-naphthyl beta-D-glucoside', 'reason': 'Contains at least one carbon-bromine bond…	[{'smiles': 'COC1=C(C=C(C=C1)CC(=O)NNC(=S)NC2=CC=CC=C2)Br', 'name': '1-[[2-(3-bromo-4-methoxyphenyl)-1-oxoethyl]amino]-3-phenylthiourea', 'reason': 'Contains at least one carbon-bromine bond'}, {'smiles': 'CC1=CC(=O)OC2=C1C=CC(=C2)NC(=O)C3=CC(=CC=C3)Br', 'name': '3-bromo-N-(4-methyl-2-oxo-1-benzopyran-7-yl)benzamide', 'reason': 'Contains at least one carbon-bromine bond'}, {'smiles': 'COc1cc(CCN)…	[{'smiles': 'CCCCCOC(C)OCC', 'name': '1-ethoxy-1-pentoxyethane', 'reason': 'No bromine atoms found'}, {'smiles': 'P(OCC(OC(=O)CCCCCCCCCCCCCCCCC)COC(=O)CCCCCC/C=C\\C/C=C\\C/C=C\\C/C=C\\CC)(OCCN(C)C)(O)=O', 'name': 'PE-NMe2(20:4(8Z,11Z,14Z,17Z)/18:0)', 'reason': 'No bromine atoms found'}, {'smiles': 'COC(=O)[C@H]1[C@@H](O)[C@@]2(O)c3c(OC)cc(OC)cc3O[C@]2([C@@H]1c1ccccc1)c1ccc(OC)cc1', 'name': 'aglaf…	[]	86	340	35149	0		0.201878	1	0.335938	0.990443	1	0.336043	0.201954	0.991391	1	ensemble-9	organobromine compound	29	3.3673	6	1	6	0	1	4	4.07346
3-oxo-5alpha-steroid	{'lines_of_code': 146, 'log_lines_of_code': 4.983606621708336, 'indent_by_line': [1, 1, 1, 1, 2, 1, 1, 2, 2, 1, 1, 1, 1, 2, 2, 1, 1, 1, 1, 1, 1, 1, 2, 3, 3, 3, 3, 4, 1, 1, 2, 1, 1, 1, 1, 1, 2, 3, 4, 4, 1, 1, 1, 1, 1, 2, 3, 3, 3, 4, 4, 5, 4, 4, 3, 3, 1, 1, 1, 1, 2, 2, 3, 2, 2, 2, 3, 2, 3, 4, 2, 3, 3, 4, 3, 3, 3, 3, 3, 4, 4, 5, 4, 4, 3, 4, 3, 3, 3, 4, 3, 3, 4, 3, 3, 3, 4, 3, 3, 2, 3, 1, 1, 2, 1, 1,…	[{'smiles': '[H][C@@]12CC[C@@]3([H])[C@]4([H])CCC(=O)[C@@]4(C)CC[C@]3([H])[C@@]1(C)CCC(=O)C2', 'name': '5alpha-androstane-3,17-dione', 'reason': 'Molecule classified as a 3-oxo-5α-steroid: fused steroid nucleus (3 six‐membered and 1 five‐membered rings), ketone on a six‐membered ring, and the expected 5α configuration detected'}, {'smiles': 'C[C@]1(O)CC[C@H]2[C@@H]3CC[C@H]4CC(=O)[C@H](CO)C[C@]4(C…	[{'smiles': 'OC(=O)[C@@]12[C@@]3([C@]([C@]4([C@@]([C@H](CC4)C(=O)CO)(CC3)C)[H])(CCC1=CC(=O)CC2)[H])[H]', 'name': '19-Oic-deoxycorticosterone', 'reason': 'Molecule classified as a 3-oxo-5α-steroid: fused steroid nucleus (3 six‐membered and 1 five‐membered rings), ketone on a six‐membered ring, and the expected 5α configuration detected'}, {'smiles': 'CC(=O)O[C@H]1CO[C@@H](O[C@@H]2C[C@@]3(C)[C@@H]4…	[{'smiles': 'CCCCCOC(C)OCC', 'name': '1-ethoxy-1-pentoxyethane', 'reason': 'No suitable 5-/6-membered rings found; not steroid-like'}, {'smiles': 'P(OCC(OC(=O)CCCCCCCCCCCCCCCCC)COC(=O)CCCCCC/C=C\\C/C=C\\C/C=C\\C/C=C\\CC)(OCCN(C)C)(O)=O', 'name': 'PE-NMe2(20:4(8Z,11Z,14Z,17Z)/18:0)', 'reason': 'No suitable 5-/6-membered rings found; not steroid-like'}, {'smiles': 'COC(=O)[C@H]1[C@@H](O)[C@@]2(O)c3…	[]	12	601	34962	0		0.0195759	1	0.0384	0.983106	1	0.0419186	0.021408	0.983296	5	ensemble-9	3-oxo-5alpha-steroid	146	4.98361	5	3	16	1	1	7	6.79672
3alpha-hydroxy steroid	{'lines_of_code': 23, 'log_lines_of_code': 3.1354942159291497, 'indent_by_line': [1, 1, 1, 0, 1, 2, 0, 1, 2, 2, 1, 1, 1, 1, 1, 2, 0, 1, 1, 1, 2, 2, 1, 1, 1, 1, 2, 0, 1, 0], 'max_indent': 2, 'imports': ['from rdkit import Chem', 'from rdkit.Chem import AllChem'], 'imports_count': 2, 'methods_called': ['HasSubstructMatch', 'MolFromSmarts', 'MolFromSmiles'], 'methods_called_count': 3, 'smarts_string…	[{'smiles': 'C1[C@@]2([C@]3(CC[C@]4([C@]([C@@]3(C[C@@H]([C@]2(C[C@@H]([C@@H]1O)O)[H])O)[H])(CC[C@@]4([C@@H]([C@H]([C@@H](CC(C)C)O)O)C)[H])[H])C)[H])C', 'name': '6alpha-hydroxy-28-norcastasterone', 'reason': 'Contains steroid backbone with 3alpha-hydroxy group'}, {'smiles': '[H][C@@]1(CC[C@@]2([H])[C@]3([H])C[C@H](O)[C@@]4([H])C[C@H](O)[C@H](O)C[C@]4(C)[C@@]3([H])CC[C@]12C)[C@H](C)[C@@H](O)[C@H](O…	[{'smiles': 'S(O[C@H]1C[C@@]2([C@@]3([C@]([C@]4([C@](CC3)([C@H]([C@@H](O)C4)C=C)C)[H])(CC[C@]2([C@@H](O)[C@H]1O)[H])[H])[H])C)(O)(=O)=O', 'name': 'Ptilosteroid B', 'reason': 'Contains steroid backbone with 3alpha-hydroxy group'}, {'smiles': 'OC1CC2(C3C(C4C(C(CC4)C(C(O)C(O)C(C(C)C)=C)C)(CC3)C)CCC2CC1O)C', 'name': '6-Deoxodolichosterone', 'reason': 'Contains steroid backbone with 3alpha-hydroxy gro…	[{'smiles': 'CCCCCOC(C)OCC', 'name': '1-ethoxy-1-pentoxyethane', 'reason': 'No steroid backbone found'}, {'smiles': 'P(OCC(OC(=O)CCCCCCCCCCCCCCCCC)COC(=O)CCCCCC/C=C\\C/C=C\\C/C=C\\C/C=C\\CC)(OCCN(C)C)(O)=O', 'name': 'PE-NMe2(20:4(8Z,11Z,14Z,17Z)/18:0)', 'reason': 'No steroid backbone found'}, {'smiles': 'COC(=O)[C@H]1[C@@H](O)[C@@]2(O)c3c(OC)cc(OC)cc3O[C@]2([C@@H]1c1ccccc1)c1ccc(OC)cc1', 'name': …	[{'smiles': '[H][C@@]12C[C@H](O)CC[C@]1(C)[C@@]1([H])CC[C@]3(C)[C@]([H])(CC[C@@]3([H])[C@]1([H])[C@@H](O)C2)[C@H](C)CC\\C=C(/C)C(O)=O', 'name': '3alpha,7beta-dihydroxy-5beta-cholest-24-en-26-oic acid', 'reason': 'No steroid backbone found'}, {'smiles': 'C1[C@@]2([C@]3(CC[C@]4([C@]([C@@]3([C@@H](C[C@@]2(C[C@@H](C1)O)[H])O)[H])(CC[C@@]4([C@@H](CCCS(O)(=O)=O)C)[H])[H])C)[H])C', 'name': '3alpha,7alph…	2	16	35516	41		0.111111	0.0465116	0.0655738	0.998398	0.998847	0.0764331	0.0909091	0.998981	0	ensemble-9	3alpha-hydroxy steroid	23	3.13549	2	2	3	2	1	4	2.6271
triglyceride	{'lines_of_code': 81, 'log_lines_of_code': 4.394449154672439, 'indent_by_line': [1, 1, 1, 1, 1, 1, 1, 2, 1, 1, 2, 0, 1, 2, 2, 1, 1, 1, 1, 2, 1, 1, 1, 1, 1, 2, 3, 1, 1, 1, 1, 1, 1, 1, 2, 1, 1, 1, 1, 1, 2, 2, 3, 3, 4, 3, 4, 4, 5, 6, 6, 7, 2, 0, 1, 1, 1, 2, 2, 2, 2, 3, 3, 3, 3, 3, 4, 4, 3, 3, 4, 4, 3, 2, 3, 1, 1, 0, 1, 2, 2, 2, 2, 2, 2, 1, 1, 2, 2], 'max_indent': 7, 'imports': ['from rdkit import Ch…	[{'smiles': 'O(C(=O)CCCCCCCCCCCCCCCCC)[C@@H](COC(=O)CCCCCCCCCCCCCCC)COC(=O)CCCCCCC/C=C\\CCCC', 'name': 'TG(16:0/18:0/14:1(9Z))', 'reason': 'Contains a glycerol backbone fully esterified with three fatty acid chains'}, {'smiles': 'O(C(=O)CCCCCCCCCCCCCCCCCCC(C)C)C[C@H](OC(=O)CCCCCCCCC)COC(=O)CCCCCCCCC(C)C', 'name': 'TG(i-22:0/10:0/i-12:0)', 'reason': 'Contains a glycerol backbone fully esterified w…	[{'smiles': 'O(C(COC(=O)C1=CC=CC=C1)COC(=O)C2=CC=CC=C2)C(=O)C3=CC=CC=C3', 'name': 'Glycerol tribenzoate', 'reason': 'Contains a glycerol backbone fully esterified with three fatty acid chains'}, {'smiles': 'C(OC(CCCCC)=O)[C@H](COC(CCCCCCC/C=C\\CCCCCCCC)=O)OC(CCCCC)=O', 'name': '1,2-dihexanoyl-3-oleoyl-sn-glycerol', 'reason': 'Contains a glycerol backbone fully esterified with three fatty acid cha…	[{'smiles': 'CCCCCOC(C)OCC', 'name': '1-ethoxy-1-pentoxyethane', 'reason': 'Glycerol backbone (CH2–CH–CH2) not found'}, {'smiles': 'P(OCC(OC(=O)CCCCCCCCCCCCCCCCC)COC(=O)CCCCCC/C=C\\C/C=C\\C/C=C\\C/C=C\\CC)(OCCN(C)C)(O)=O', 'name': 'PE-NMe2(20:4(8Z,11Z,14Z,17Z)/18:0)', 'reason': 'Contains atom P, not expected in a simple triglyceride'}, {'smiles': 'COC(=O)[C@H]1[C@@H](O)[C@@]2(O)c3c(OC)cc(OC)cc3O[…	[]	305	2	35268	0		0.993485	1	0.996732	0.999944	1	1	1	1	1	ensemble-9	triglyceride	81	4.39445	7	1	12	1	2	7	6.47889
3-oxo-fatty acyl-CoA(4-)	{'lines_of_code': 74, 'log_lines_of_code': 4.30406509320417, 'indent_by_line': [1, 1, 1, 0, 1, 1, 1, 1, 1, 1, 1, 1, 1, 1, 1, 1, 1, 1, 1, 1, 1, 2, 0, 1, 1, 2, 0, 1, 1, 1, 2, 0, 1, 1, 1, 2, 0, 1, 1, 1, 1, 2, 2, 2, 2, 2, 2, 2, 2, 2, 0, 0, 1, 1, 1, 2, 2, 2, 2, 2, 2, 2, 3, 4, 4, 4, 5, 5, 2, 3, 3, 3, 1, 1, 0, 1, 1, 1, 1, 1, 1, 1], 'max_indent': 5, 'imports': ['from rdkit import Chem', 'from rdkit.Chem …	[{'smiles': 'CCCC\\C=C/CCCCCCCC(=O)CC(=O)SCCNC(=O)CCNC(=O)[C@H](O)C(C)(C)COP([O-])(=O)OP([O-])(=O)OC[C@H]1O[C@H]([C@H](O)[C@@H]1OP([O-])([O-])=O)n1cnc2c(N)ncnc12', 'name': '(11Z)-3-oxohexadecenoyl-CoA(4-)', 'reason': 'Molecule contains the required 3-oxo fatty acyl chain directly connected to a CoA fragment, has the correct net formal charge (-4), and the fatty acyl tail has sufficient chain leng…	[]	[{'smiles': 'CCCCCOC(C)OCC', 'name': '1-ethoxy-1-pentoxyethane', 'reason': 'Molecule has formal charge 0 (expected -4).'}, {'smiles': 'P(OCC(OC(=O)CCCCCCCCCCCCCCCCC)COC(=O)CCCCCC/C=C\\C/C=C\\C/C=C\\C/C=C\\CC)(OCCN(C)C)(O)=O', 'name': 'PE-NMe2(20:4(8Z,11Z,14Z,17Z)/18:0)', 'reason': 'Molecule has formal charge 0 (expected -4).'}, {'smiles': 'COC(=O)[C@H]1[C@@H](O)[C@@]2(O)c3c(OC)cc(OC)cc3O[C@]2([C@…	[{'smiles': 'CC(C)CCCCCCCCCCCC(=O)CC(=O)SCCNC(=O)CCNC(=O)[C@H](O)C(C)(C)COP([O-])(=O)OP([O-])(=O)OC[C@H]1O[C@H]([C@H](O)[C@@H]1OP([O-])([O-])=O)n1cnc2c(N)ncnc12', 'name': '3-oxoisoheptadecanoyl-CoA(4-)', 'reason': 'The molecule meets the basic motif and charge criteria, but its acyl chain tail (fatty acyl portion) is either too short or lacks a carbon–carbon double bond.'}, {'smiles': 'CC(C)(COP(…	6	0	35565	4		1	0.6	0.75	0.999888	0.999888	0.821053	0.928571	0.999881	5	ensemble-9	3-oxo-fatty acyl-CoA(4-)	74	4.30407	5	2	9	1	2	6	5.26081
macrolide	{'lines_of_code': 50, 'log_lines_of_code': 3.912023005428146, 'indent_by_line': [1, 1, 1, 1, 1, 1, 0, 1, 2, 2, 1, 2, 1, 1, 1, 1, 2, 1, 1, 1, 1, 2, 1, 1, 1, 1, 1, 1, 1, 2, 0, 1, 1, 1, 2, 1, 1, 1, 1, 2, 1, 1, 1, 1, 2, 2, 2, 3, 4, 3, 4, 4, 5, 4, 4, 4, 0, 1, 0], 'max_indent': 5, 'imports': ['from rdkit import Chem'], 'imports_count': 1, 'methods_called': ['GetAtomicNum', 'GetAtoms', 'MolFromSmarts', …	[{'smiles': 'C[C@H]1CCC[C@@H](O)CCCCCc2cc(O)cc(O)c2C(=O)O1', 'name': 'beta-Zearalanol', 'reason': 'Found macrocyclic lactone ring of size 14 with ester bond: oxygen in ring attached to carbonyl carbon (carbonyl oxygen exocyclic).'}, {'smiles': 'S([C@H]1C(=O)O[C@@H](CCCCCCCCC[C@@H](C(C1)=O)O)C)C[C@@H](O)C(=O)O', 'name': 'Berkeleylactone A', 'reason': 'Found macrocyclic lactone ring of size 16 with…	[{'smiles': 'O=C1O[C@H](CC=C[C@@H](CCC(C=2C3=C([C@@]4([C@H](C=C1C)C(=O)NC4=CC3=O)O)C=C(C)C2O)=O)CC)CC(C)C', 'name': 'Divergolide W', 'reason': 'Found macrocyclic lactone ring of size 17 with ester bond: oxygen in ring attached to carbonyl carbon (carbonyl oxygen exocyclic).'}, {'smiles': 'O=C1O[C@@H]([C@H]([C@H](OC)C[C@H](OC)[C@@H]([C@@H](OC)C[C@@H]2CC=C[C@@H](C[C@H]([C@H](C=C(C=C1)C)O)OC)O2)CO)C…	[{'smiles': 'CCCCCOC(C)OCC', 'name': '1-ethoxy-1-pentoxyethane', 'reason': 'No lactone substructure (ester bond with exocyclic carbonyl oxygen) found.'}, {'smiles': 'P(OCC(OC(=O)CCCCCCCCCCCCCCCCC)COC(=O)CCCCCC/C=C\\C/C=C\\C/C=C\\C/C=C\\CC)(OCCN(C)C)(O)=O', 'name': 'PE-NMe2(20:4(8Z,11Z,14Z,17Z)/18:0)', 'reason': 'Molecule contains phosphorus; likely not a macrolide (polyketide-derived) structure.'…	[{'smiles': 'O=C1N2[C@H](C(=O)O[C@H](/C(=C/[C@H]3C[C@@H](OC)[C@H](O)CC3)/C)[C@@H]([C@@H](O)CC(=O)[C@H](CC)C=C(C[C@@H](C[C@@H]([C@H]4O[C@](C1=O)(O)[C@@H](CC4)C)OC)C)C)C)CCCC2', 'name': '13-Demethoxyascomycin', 'reason': 'No macrocyclic lactone ring (ester embedded in a ring of 12 or more atoms) found'}, {'smiles': '[H][C@@]12O[C@]1(CO)[C@@H](O)[C@]13O[C@](C)(OC1=O)[C@]1([H])[C@H](C)CCCCCCC[C@@]45O…	279	126	35141	29		0.688889	0.905844	0.782609	0.995643	0.999175	0.759285	0.656752	0.995081	3	ensemble-9	macrolide	50	3.91202	5	1	8	1	1	7	4.9824
3-oxo-Delta(1) steroid	{'lines_of_code': 56, 'log_lines_of_code': 4.02535169073515, 'indent_by_line': [1, 1, 1, 1, 1, 1, 1, 1, 1, 2, 1, 1, 2, 2, 1, 1, 1, 1, 2, 0, 1, 1, 1, 2, 1, 1, 1, 1, 1, 1, 2, 1, 1, 1, 1, 1, 1, 1, 1, 2, 2, 2, 2, 2, 3, 2, 2, 2, 2, 3, 4, 4, 4, 5, 6, 6, 3, 4, 2, 3, 1, 1, 2, 1, 1, 0], 'max_indent': 6, 'imports': ['from rdkit import Chem', 'from rdkit.Chem import rdMolDescriptors'], 'imports_count': 2, '…	[{'smiles': '[H][C@@]12CCC3=CC(=O)C=C[C@]3(C)[C@@]1([H])[C@@H](O)C[C@@]1(C)[C@@]2([H])CC[C@]1(OC(=O)OCC)C(=O)OCCl', 'name': 'loteprednol etabonate', 'reason': 'Molecule has a steroid nucleus with a 3-oxo group and a Delta(1) double bond'}, {'smiles': '[H][C@@]12CC[C@@]3([H])[C@]4([H])CC[C@H](O)[C@@]4(C)CC[C@]3([H])[C@@]1(C)C=CC(=O)C2', 'name': 'Delta(1)-dihydrotestosterone', 'reason': 'Molecule h…	[{'smiles': 'OC(=O)[C@@]12[C@@]3([C@]([C@]4([C@@]([C@H](CC4)C(=O)CO)(CC3)C)[H])(CCC1=CC(=O)CC2)[H])[H]', 'name': '19-Oic-deoxycorticosterone', 'reason': 'Molecule has a steroid nucleus with a 3-oxo group and a Delta(1) double bond'}, {'smiles': 'O=C1[C@H]([C@@]23C(C)(C)[C@@H](C1)C[C@H]2[C@]4(C(C(=O)C4)=C(CC3)C)C)C', 'name': 'Harzianone D', 'reason': 'Molecule has a steroid nucleus with a 3-oxo gr…	[{'smiles': 'CCCCCOC(C)OCC', 'name': '1-ethoxy-1-pentoxyethane', 'reason': 'Expected 4 fused rings for a steroid nucleus, found 0 rings'}, {'smiles': 'P(OCC(OC(=O)CCCCCCCCCCCCCCCCC)COC(=O)CCCCCC/C=C\\C/C=C\\C/C=C\\C/C=C\\CC)(OCCN(C)C)(O)=O', 'name': 'PE-NMe2(20:4(8Z,11Z,14Z,17Z)/18:0)', 'reason': 'Expected 4 fused rings for a steroid nucleus, found 0 rings'}, {'smiles': 'COC(=O)[C@H]1[C@@H](O)[C@…	[{'smiles': 'C=1[C@@]2([C@@]3(CC[C@@]/4([C@@]([C@]3(C([C@H]([C@]2([C@@H](C(C1)=O)C)[H])OC(=O)C)=O)C)(C[C@@H](\\C4=C(\\CCC=C(C)C)/C(=O)O)OC(=O)C)C)[H])[H])C', 'name': 'helvolic acid', 'reason': 'No double bond adjacent to the ring carbonyl found (Delta(1) feature missing)'}, {'smiles': '[H][C@@]12CCC3=CC(=O)C=C[C@]3(C)[C@@]1([H])[C@@H](O)C[C@@]1(C)[C@@]2([H])C[C@H]2OC(C)(C)O[C@@]12C(=O)CO', 'name'…	9	419	35140	7		0.021028	0.5625	0.0405405	0.988025	0.999801	0.0625331	0.0325427	0.987569	0	ensemble-9	3-oxo-Delta(1) steroid	56	4.02535	6	2	9	1	1	5	5.00507
carbamate ester	{'lines_of_code': 25, 'log_lines_of_code': 3.2188758248682006, 'indent_by_line': [1, 1, 1, 0, 1, 2, 0, 1, 2, 2, 1, 1, 1, 1, 2, 0, 1, 1, 1, 1, 0, 1, 1, 2, 1, 1, 1, 1, 1, 2], 'max_indent': 2, 'imports': ['from rdkit import Chem'], 'imports_count': 1, 'methods_called': ['HasSubstructMatch', 'MolFromSmarts', 'MolFromSmiles'], 'methods_called_count': 3, 'smarts_strings': ['[N]-C(=O)-[C]', '[N]-C(=O)-[…	[{'smiles': 'CCC[C@@](C)(COC(N)=O)COC(=O)NC(C)C', 'name': '(S)-carisoprodol', 'reason': 'Contains a carbamate ester group'}, {'smiles': 'COC(=O)Nc1ccc(Cl)c(Cl)c1', 'name': 'SWEP', 'reason': 'Contains a carbamate ester group'}, {'smiles': 'COC(=O)Nc1cccc(OC(=O)Nc2cccc(C)c2)c1', 'name': 'phenmedipham', 'reason': 'Contains a carbamate ester group'}, {'smiles': '[H]C(=NOC(=O)NC)C(C)(C)SC', 'name': 'a…	[{'smiles': 'COC(=O)Nc1nc2cc(ccc2[nH]1)S(=O)(=O)CC(C)O', 'name': 'Albendazole-beta-hydroxysulphone', 'reason': 'Contains a carbamate ester group'}, {'smiles': 'O=[N+]([O-])[C@@]1([C@@H](NC(=O)OC)[C@H](O[C@H](C1)O[C@@H]2C(=CC3[C@@]4(OC(=O)C(C4=O)=C([C@@]5([C@H](C(=CC2)C)C=C[C@@H]6[C@@H](O[C@@H]7O[C@H]([C@H](OC(=O)C)[C@@H](C7)O[C@@H]8O[C@H]([C@H](O[C@H]9O[C@H]([C@H](O)[C@@H](C9)O)C)CC8)C)C)[C@@H](C…	[{'smiles': 'CCCCCOC(C)OCC', 'name': '1-ethoxy-1-pentoxyethane', 'reason': 'Does not contain a carbamate ester group'}, {'smiles': 'P(OCC(OC(=O)CCCCCCCCCCCCCCCCC)COC(=O)CCCCCC/C=C\\C/C=C\\C/C=C\\C/C=C\\CC)(OCCN(C)C)(O)=O', 'name': 'PE-NMe2(20:4(8Z,11Z,14Z,17Z)/18:0)', 'reason': 'Does not contain a carbamate ester group'}, {'smiles': 'COC(=O)[C@H]1[C@@H](O)[C@@]2(O)c3c(OC)cc(OC)cc3O[C@]2([C@@H]1c1…	[{'smiles': 'C1(=CC=C(C=C1)Cl)S(=O)(N(C)CC(=O)N2CCN(CC2)C(=O)OCC)=O', 'name': 'ethyl 4-{N-[(4-chlorophenyl)sulfonyl]-N-methylglycyl}piperazine-1-carboxylate', 'reason': 'Contains an amide, not a carbamate'}, {'smiles': 'CC(C)[C@H](NC(=O)N(C)Cc1csc(n1)C(C)C)C(=O)N[C@H](C[C@H](O)[C@H](Cc1ccccc1)NC(=O)OCc1cncs1)Cc1ccccc1', 'name': 'ritonavir', 'reason': 'Contains an amide, not a carbamate'}, {'smile…	34	128	35400	13		0.209877	0.723404	0.325359	0.996037	0.999633	0.382766	0.253316	0.995671	2	ensemble-9	carbamate ester	25	3.21888	2	1	3	2	1	4	2.64378
organochlorine compound	{'lines_of_code': 54, 'log_lines_of_code': 3.9889840465642745, 'indent_by_line': [1, 1, 1, 1, 1, 1, 1, 1, 1, 1, 1, 2, 0, 1, 2, 2, 1, 1, 1, 1, 2, 2, 1, 1, 1, 1, 1, 2, 1, 2, 1, 1, 1, 1, 2, 3, 4, 4, 2, 3, 0, 1, 1, 1, 1, 1, 1, 1, 2, 2, 3, 3, 2, 3, 1, 2, 2, 3, 3, 3, 2, 3, 3], 'max_indent': 4, 'imports': ['from rdkit import Chem'], 'imports_count': 1, 'methods_called': ['GetAtoms', 'GetAtomicNum', 'for…	[{'smiles': 'CC1=C(SC(=C1)C1=NO[C@@](C1)(C1=CC(Cl)=C(Cl)C(Cl)=C1)C(F)(F)F)C(=O)NCC(=O)NCC(F)(F)F', 'name': 'lotilaner', 'reason': 'Molecule contains a direct carbon–chlorine bond.'}, {'smiles': 'CC1=NN=C(N1N)NN=CC2=C(C=CC=C2Cl)Cl', 'name': 'N3-[(2,6-dichlorophenyl)methylideneamino]-5-methyl-1,2,4-triazole-3,4-diamine', 'reason': 'Molecule contains a direct carbon–chlorine bond.'}, {'smiles': 'CC1…	[{'smiles': 'C1C[C@@H]([C@@H](O[C@H]1CCNS(=O)(=O)C2=CC=C(C=C2)Cl)CO)NC(=O)C3=CC=CC=N3', 'name': 'N-[(2R,3S,6R)-6-[2-[(4-chlorophenyl)sulfonylamino]ethyl]-2-(hydroxymethyl)-3-oxanyl]-2-pyridinecarboxamide', 'reason': 'Molecule contains a direct carbon–chlorine bond.'}, {'smiles': 'CC1=C(C(=NN1C)C)NC(=O)NC2=CC(=C(C=C2)Cl)Cl', 'name': '1-(3,4-dichlorophenyl)-3-(1,3,5-trimethyl-4-pyrazolyl)urea', 're…	[{'smiles': 'CCCCCOC(C)OCC', 'name': '1-ethoxy-1-pentoxyethane', 'reason': 'No chlorine atoms found in the molecule.'}, {'smiles': 'P(OCC(OC(=O)CCCCCCCCCCCCCCCCC)COC(=O)CCCCCC/C=C\\C/C=C\\C/C=C\\C/C=C\\CC)(OCCN(C)C)(O)=O', 'name': 'PE-NMe2(20:4(8Z,11Z,14Z,17Z)/18:0)', 'reason': 'No chlorine atoms found in the molecule.'}, {'smiles': 'COC(=O)[C@H]1[C@@H](O)[C@@]2(O)c3c(OC)cc(OC)cc3O[C@]2([C@@H]1c1…	[{'smiles': 'CN(C)C\\C=C\\C(=O)Nc1cc2c(Nc3ccc(F)c(Cl)c3)ncnc2cc1O[C@H]1CCOC1', 'name': 'afatinib', 'reason': 'Found a C–Cl bond but the chlorine content is very low (ratio: 0.04) in a large molecule; likely not a typical organochlorine compound.'}, {'smiles': 'ClC1=CC=C(OC=2C=C(COC[C@H](C3=CC=C(OCC)C=C3)C(F)(F)F)C=CC2)C=C1', 'name': '(S)-flufenprox', 'reason': 'Found a C–Cl bond but the chlorine …	408	1048	34081	38		0.28022	0.914798	0.429022	0.969473	0.998886	0.427951	0.279814	0.969452	1	ensemble-9	organochlorine compound	54	3.98898	4	1	6	0	1	7	4.3978
organic sulfide	{'lines_of_code': 70, 'log_lines_of_code': 4.248495242049359, 'indent_by_line': [1, 1, 1, 1, 1, 1, 1, 1, 1, 2, 2, 1, 2, 2, 1, 1, 1, 1, 1, 2, 1, 1, 1, 1, 1, 2, 1, 1, 1, 1, 1, 1, 1, 2, 1, 1, 1, 1, 1, 1, 1, 1, 2, 3, 2, 2, 2, 3, 2, 2, 2, 2, 3, 2, 2, 2, 2, 3, 3, 4, 4, 2, 3, 2, 2, 2, 3, 0, 1, 1, 0, 1, 2, 2, 2, 2, 2, 2, 2, 2, 1, 1, 2, 2], 'max_indent': 4, 'imports': ['from rdkit import Chem'], 'imports_…	[{'smiles': 'CSCCO', 'name': '2-methylthioethanol', 'reason': 'Molecule contains at least one organic sulfide (thioether) group (R–S–R bond)'}, {'smiles': 'ClC1=CC=C(SCC(O)=O)C=C1', 'name': '2-[(4-Chlorophenyl)thio]acetic acid', 'reason': 'Molecule contains at least one organic sulfide (thioether) group (R–S–R bond)'}, {'smiles': 'CCOC(=O)CSc1nc(nn1C(=O)N(C)C)C(C)(C)C', 'name': 'triazamate', 'rea…	[{'smiles': 'S1C2C(C(CC1C2)/C=C/C(O)CCCCC)C/C=C/CCCC(O)=O', 'name': '(Z)-7-[(1R,3S,4S,5R)-3-[(E,3R)-3-Hydroxyoct-1-enyl]-6-thiabicyclo[3.1.1]heptan-4-yl]hept-5-enoic acid', 'reason': 'Molecule contains at least one organic sulfide (thioether) group (R–S–R bond)'}, {'smiles': 'CNC(NCCSCc1ccc(CN(C)(C)=O)o1)=C[N+]([O-])=O', 'name': 'ranitidine N-oxide', 'reason': 'Molecule contains at least one orga…	[{'smiles': 'CCCCCOC(C)OCC', 'name': '1-ethoxy-1-pentoxyethane', 'reason': 'No organic sulfide (R–S–R) moiety found in the molecule'}, {'smiles': 'P(OCC(OC(=O)CCCCCCCCCCCCCCCCC)COC(=O)CCCCCC/C=C\\C/C=C\\C/C=C\\C/C=C\\CC)(OCCN(C)C)(O)=O', 'name': 'PE-NMe2(20:4(8Z,11Z,14Z,17Z)/18:0)', 'reason': 'No organic sulfide (R–S–R) moiety found in the molecule'}, {'smiles': 'COC(=O)[C@H]1[C@@H](O)[C@@]2(O)c3…	[{'smiles': 'N[C@@H](CCC(=O)N[C@H](C(=O)NCC(=O)O)CS[C@H](/C=C/C=C/C=C\\C/C=C\\CCC(O)=O)[C@H](C/C=C\\C/C=C\\CC)O)C(=O)O', 'name': '(13R)-S-glutathionyl-(14S)-hydroxy-(4Z,7Z,9E,11E,16Z,19Z)-docosahexaenoic acid', 'reason': 'Molecule appears to be peptide-derived (contains multiple amide bonds)'}, {'smiles': 'C(\\C=C/C=C/C=C/[C@H]([C@@H](O)CCCC(=O)O)SC[C@H](NC(CC[C@H](N)C(=O)O)=O)C(=O)NCC(=O)O)CCCCC…	126	693	34738	18		0.153846	0.875	0.261682	0.980014	0.999482	0.26677	0.157286	0.980028	3	ensemble-9	organic sulfide	70	4.2485	4	1	12	2	1	4	5.0497
isoflavonoid	{'lines_of_code': 68, 'log_lines_of_code': 4.219507705176107, 'indent_by_line': [1, 1, 1, 1, 1, 2, 2, 1, 2, 2, 1, 1, 1, 2, 0, 1, 1, 1, 1, 2, 0, 1, 1, 1, 1, 1, 1, 1, 2, 3, 3, 3, 4, 1, 2, 0, 1, 1, 1, 1, 2, 3, 3, 3, 3, 4, 1, 2, 1, 1, 1, 2, 2, 3, 3, 4, 4, 4, 4, 5, 5, 6, 6, 4, 5, 0, 0, 1, 1, 0, 1, 2, 2, 2, 1, 1, 2, 2], 'max_indent': 6, 'imports': ['from rdkit import Chem', 'from rdkit.Chem import rdMo…	[{'smiles': 'Cc1c(O)c(C)c2occ(-c3ccccc3O)c(=O)c2c1O', 'name': '6,8-dimethylisogenistein', 'reason': 'Molecule contains a fused benzopyran core (6-membered pyran with one oxygen fused with a benzene ring sharing 2–3 atoms) and an exocyclic aryl substituent attached at the position expected to be position 3.'}, {'smiles': 'O1C(C(O)C(OC2OCC(O)C(O)C2O)C(O)C1CO)C=3C=4OC=C(C(=O)C4C(O)=CC3O)C5=CC=C(O)C=…	[{'smiles': 'ClC1=C2OC3=C(C(=C(N4N=C(CCNC(=O)[C@@H](NC(=O)[C@@H]([N+](C)(C)C)CC5=CC=CC=C5)CC6=CC=CC=C6)C=C4)C(=C3)O)C(=O)OC)C(C2=C(O)C(=C1C)Cl)=O', 'name': 'Flavipeside A', 'reason': 'Molecule contains a fused benzopyran core (6-membered pyran with one oxygen fused with a benzene ring sharing 2–3 atoms) and an exocyclic aryl substituent attached at the position expected to be position 3.'}, {'smi…	[{'smiles': 'CCCCCOC(C)OCC', 'name': '1-ethoxy-1-pentoxyethane', 'reason': 'No rings found in the molecule'}, {'smiles': 'P(OCC(OC(=O)CCCCCCCCCCCCCCCCC)COC(=O)CCCCCC/C=C\\C/C=C\\C/C=C\\C/C=C\\CC)(OCCN(C)C)(O)=O', 'name': 'PE-NMe2(20:4(8Z,11Z,14Z,17Z)/18:0)', 'reason': 'No rings found in the molecule'}, {'smiles': 'COC(=O)[C@H]1[C@@H](O)[C@@]2(O)c3c(OC)cc(OC)cc3O[C@]2([C@@H]1c1ccccc1)c1ccc(OC)cc1'…	[{'smiles': 'O1C[C@@](C2=C(O)C(O)=C(OC)C=C2)(C(=O)C3=C1C=C(O)C=C3)[H]', 'name': "(3R)-7,2',3'-Trihydroxy-4'-methoxyisoflavanone", 'reason': 'Scaffold not recognized as isoflavonoid (no fused benzopyran core with an aryl substituent at position 3 found).'}, {'smiles': 'COc1ccc(cc1)-c1coc2cc(O)c(OC)cc2c1=O', 'name': 'afrormosin', 'reason': 'Scaffold not recognized as isoflavonoid (no fused benzopyr…	83	209	35224	59		0.284247	0.584507	0.382488	0.992467	0.998328	0.387716	0.278749	0.993275	2	ensemble-9	isoflavonoid	68	4.21951	6	2	10	0	1	5	5.2439
1-monoglyceride	{'lines_of_code': 47, 'log_lines_of_code': 3.8501476017100584, 'indent_by_line': [1, 1, 1, 1, 1, 1, 1, 1, 2, 2, 1, 2, 1, 1, 1, 1, 2, 0, 1, 1, 1, 1, 1, 1, 1, 1, 1, 2, 2, 1, 2, 0, 1, 1, 1, 2, 1, 1, 1, 2, 0, 1, 1, 1, 2, 1, 1, 1, 2, 0, 1, 1, 1, 2, 2, 1, 2, 0, 1], 'max_indent': 2, 'imports': ['from rdkit import Chem', 'from rdkit.Chem import AllChem'], 'imports_count': 2, 'methods_called': ['HasSubstr…	[{'smiles': 'O(C(=O)CCCCCCCCC(CC)C)C[C@H](O)CO', 'name': 'MG(a-13:0/0:0/0:0)[rac]', 'reason': 'Contains glycerol backbone with one ester bond at position 1 and two free hydroxyl groups'}, {'smiles': 'C([C@@](COC(CCCCCCCCC/C=C\\CCCCCC)=O)(O)[H])O', 'name': 'MG(18:1(11Z)/0:0/0:0)', 'reason': 'Contains glycerol backbone with one ester bond at position 1 and two free hydroxyl groups'}, {'smiles': 'O(…	[{'smiles': 'O(C(=O)CCC/C=C\\C/C=C\\C/C=C\\C/C=C\\C/C=C\\CC)C[C@@H](O)CO', 'name': 'MG(20:5(5Z,8Z,11Z,14Z,17Z)/0:0/0:0)', 'reason': 'Contains glycerol backbone with one ester bond at position 1 and two free hydroxyl groups'}]	[{'smiles': 'CCCCCOC(C)OCC', 'name': '1-ethoxy-1-pentoxyethane', 'reason': 'Does not match 1-monoglyceride pattern'}, {'smiles': 'P(OCC(OC(=O)CCCCCCCCCCCCCCCCC)COC(=O)CCCCCC/C=C\\C/C=C\\C/C=C\\C/C=C\\CC)(OCCN(C)C)(O)=O', 'name': 'PE-NMe2(20:4(8Z,11Z,14Z,17Z)/18:0)', 'reason': 'Does not match 1-monoglyceride pattern'}, {'smiles': 'COC(=O)[C@H]1[C@@H](O)[C@@]2(O)c3c(OC)cc(OC)cc3O[C@]2([C@@H]1c1cccc…	[{'smiles': 'C(CCCCCCCCCC(O)C(C(OCC(O)CO)=O)CCCCCCCCCCCCCCCCCCCCCCCCC)CCCCCCC/C=C/CCCCCCCCCCCCC(OC(CCCCCCCCCCCCCCCCCC)C)=O', 'name': 'glycerol 1-monomycolate (C80) (Mycobacterium phlei)', 'reason': 'Found 2 ester groups, need exactly 1'}, {'smiles': 'CCCCC[C@H](O)\\C=C\\[C@@H]1[C@@H](C\\C=C/CCCC(=O)OCC(O)CO)[C@@H](O)CC1=O', 'name': 'prostaglandin D2 1-glyceryl ester', 'reason': 'Found 4 hydroxyl …	15	1	35557	2		0.9375	0.882353	0.909091	0.999916	0.999944	0.900763	0.907692	0.999909	2	ensemble-9	1-monoglyceride	47	3.85015	2	2	4	4	1	10	4.17003
phosphatidylcholine	{'lines_of_code': 32, 'log_lines_of_code': 3.4657359027997265, 'indent_by_line': [1, 1, 1, 1, 0, 1, 2, 0, 1, 2, 2, 1, 1, 1, 1, 2, 0, 1, 1, 1, 1, 2, 0, 1, 1, 1, 1, 2, 0, 1, 1, 1, 1, 2, 0, 1, 1, 0, 1, 0], 'max_indent': 2, 'imports': ['from rdkit import Chem', 'from rdkit.Chem import rdMolDescriptors'], 'imports_count': 2, 'methods_called': ['HasSubstructMatch', 'MolFromSmarts', 'GetSubstructMatches…	[{'smiles': 'P(OCC[N+](C)(C)C)(OC[C@H](OC(=O)CCCCCCC/C=C\\CCCCCCC)COC(=O)CCCCCCC/C=C\\CCCCCC)([O-])=O', 'name': 'PC(16:1(9Z)/17:1(9Z))', 'reason': 'Contains glycerol backbone with two acyl chains and phosphocholine head group'}, {'smiles': 'S([C@@H]([C@@H](O)CCCC(O)=O)/C=C/C=C/C=C\\C/C=C\\CCCCC)C[C@H](N)C(O[C@H](COC(=O)CCCCCCCCCCCCCCCCCCC)COP(OCC[N+](C)(C)C)([O-])=O)=O', 'name': 'PC(20:0/LTE4)', …	[{'smiles': 'P(OC[C@H](OC(=O)CCC/C=C\\CC1C(C(O)CC1O)/C=C/C(O)CCCCC)COC(=O)CCCCCCCCCCCCCCC)(OCC[N+](C)(C)C)([O-])=O', 'name': 'p-isopgf2-pc', 'reason': 'Contains glycerol backbone with two acyl chains and phosphocholine head group'}, {'smiles': 'CCCCCCCC\\C=C/CCCCCCCC(=O)OCC(COP(O)(=O)OCC[N+](C)(C)C)OC(=O)CCCCCCC\\C=C/CCCCCCCC', 'name': 'dioleoyl phosphatidylcholine', 'reason': 'Contains glycerol …	[{'smiles': 'CCCCCOC(C)OCC', 'name': '1-ethoxy-1-pentoxyethane', 'reason': 'No phosphocholine head group found'}, {'smiles': 'P(OCC(OC(=O)CCCCCCCCCCCCCCCCC)COC(=O)CCCCCC/C=C\\C/C=C\\C/C=C\\C/C=C\\CC)(OCCN(C)C)(O)=O', 'name': 'PE-NMe2(20:4(8Z,11Z,14Z,17Z)/18:0)', 'reason': 'No phosphocholine head group found'}, {'smiles': 'COC(=O)[C@H]1[C@@H](O)[C@@]2(O)c3c(OC)cc(OC)cc3O[C@]2([C@@H]1c1ccccc1)c1ccc…	[]	146	10	35419	0		0.935897	1	0.966887	0.999719	1	0.977255	0.958462	0.999796	1	ensemble-9	phosphatidylcholine	32	3.46574	2	2	4	3	1	5	3.09315
N-acylphytosphingosine	{'lines_of_code': 26, 'log_lines_of_code': 3.258096538021482, 'indent_by_line': [1, 1, 1, 0, 1, 2, 0, 1, 2, 2, 1, 1, 1, 1, 1, 2, 1, 1, 1, 1, 2, 1, 1, 1, 1, 2, 1, 1, 1, 1, 2, 1, 1, 0], 'max_indent': 2, 'imports': ['from rdkit import Chem', 'from rdkit.Chem import AllChem'], 'imports_count': 2, 'methods_called': ['HasSubstructMatch', 'MolFromSmarts', 'MolFromSmiles'], 'methods_called_count': 3, 'sm…	[{'smiles': '[C@H]1([C@@H]([C@H]([C@H]([C@H](O1)CO)O)O)O)OC[C@@H]([C@@H]([C@@H](CCCCCCCCCCCCCC)O)O)NC(CCCCCCCCCCC=2C=CC(=CC2)C=3C=CC=CC3)=O', 'name': "N-[11-([1,1'-biphenyl]-4-yl)undecanoyl]-1-O-(alpha-D-galactopyranosyl)phytosphingosine", 'reason': 'Contains phytosphingosine backbone with acyl group attached to nitrogen and galactose/glucose moiety'}, {'smiles': '[C@H]1([C@@H]([C@H]([C@H]([C@H](…	[{'smiles': 'CCCCCCCCCCCCCCCCCCCCCCC(O)C(=O)N[C@@H](COP([O-])(=O)O[C@@H]1[C@H](O)[C@H](O)[C@@H](O)[C@H](O)[C@H]1O[C@@H]1O[C@H](CO)[C@@H](O)[C@H](O)[C@@H]1O)[C@H](O)C(O)CCCCCCCCCCCCCC', 'name': 'Man-beta1-6-Ins-1-P-Cer(t18:0/2-OH-24:0)(1-)', 'reason': 'Contains phytosphingosine backbone with acyl group attached to nitrogen and galactose/glucose moiety'}, {'smiles': 'CCCCCCCCCCCCCCCCCCCCCCCCC(O)C(=…	[{'smiles': 'CCCCCOC(C)OCC', 'name': '1-ethoxy-1-pentoxyethane', 'reason': 'No phytosphingosine backbone found'}, {'smiles': 'P(OCC(OC(=O)CCCCCCCCCCCCCCCCC)COC(=O)CCCCCC/C=C\\C/C=C\\C/C=C\\C/C=C\\CC)(OCCN(C)C)(O)=O', 'name': 'PE-NMe2(20:4(8Z,11Z,14Z,17Z)/18:0)', 'reason': 'No phytosphingosine backbone found'}, {'smiles': 'COC(=O)[C@H]1[C@@H](O)[C@@]2(O)c3c(OC)cc(OC)cc3O[C@]2([C@@H]1c1ccccc1)c1ccc…	[{'smiles': 'OC(CCCCCC/C=C/[C@H](O)[C@@H](O)[C@H](O)[C@H](NC(=O)C)C(O)=O)CCCCCC', 'name': '(E,2S,3R,4R,5S)-2-Acetamido-3,4,5,14-tetrahydroxyicos-6-enoic acid', 'reason': 'No phytosphingosine backbone found'}, {'smiles': 'O=C(N[C@H]([C@H](O)[C@H](O)CCCCCCCCCCCCCC)CO)[C@H](O)CCCCCCCCCCCCCCCCCCCCCCC', 'name': "(2S, 3S, 4R)-2-[(2'R)-2'-hydroxypentacosanoylamino]-1, 3, 4-octadecanetriol", 'reason': 'N…	8	11	35546	10		0.421053	0.444444	0.432432	0.99941	0.999719	0.56	0.604938	0.999459	2	ensemble-9	N-acylphytosphingosine	26	3.2581	2	2	3	3	1	5	2.85162
dicarboxylic acid	{'lines_of_code': 37, 'log_lines_of_code': 3.6109179126442243, 'indent_by_line': [1, 1, 1, 1, 0, 1, 2, 0, 1, 2, 2, 1, 1, 1, 1, 2, 0, 1, 1, 1, 2, 0, 1, 1, 1, 0, 1, 2, 2, 0, 0, 0, 0, 1, 1, 1, 2, 0, 1, 1, 1, 2, 0, 1, 1, 2, 1, 2], 'max_indent': 2, 'imports': ['from rdkit import Chem', 'from rdkit.Chem import rdMolDescriptors'], 'imports_count': 2, 'methods_called': ['CalcExactMolWt', 'MolFromSmarts',…	[{'smiles': 'CC(C)C(=O)\\C=C/C(/C(O)=O)=C(/O)C(O)=O', 'name': '2-hydroxy-3-carboxy-6-oxo-7-methylocta-2,4-dienoic acid', 'reason': 'Molecule contains exactly two free carboxyl groups'}, {'smiles': 'C(C(C(=O)O)O)(OC(C=CC=1C=CC(=C(C1)OC)O)=O)C(=O)O', 'name': 'fertaric acid', 'reason': 'Molecule contains exactly two free carboxyl groups'}, {'smiles': 'OC(=O)CCCCCC(O)=O', 'name': 'pimelic acid', 'rea…	[{'smiles': 'O=C(O)CCC=1OC=C(CCC(=O)O)OC1', 'name': "1,1'-dioxine-2,2'-dipropionic acid", 'reason': 'Molecule contains exactly two free carboxyl groups'}, {'smiles': 'O[C@@H]([C@@H](O)C([O-])=O)C(O)=O', 'name': '(2R,3S)-3-carboxy-2,3-dihydroxypropanoate', 'reason': 'Molecule contains exactly two free carboxyl groups'}, {'smiles': 'O=C(O)C1=CC=C(OCC[C@@H](C(=O)O)C)C=C1', 'name': 'Sporovexin A', 'r…	[{'smiles': 'CCCCCOC(C)OCC', 'name': '1-ethoxy-1-pentoxyethane', 'reason': 'Found 0 free carboxyl group(s), expected exactly 2'}, {'smiles': 'P(OCC(OC(=O)CCCCCCCCCCCCCCCCC)COC(=O)CCCCCC/C=C\\C/C=C\\C/C=C\\C/C=C\\CC)(OCCN(C)C)(O)=O', 'name': 'PE-NMe2(20:4(8Z,11Z,14Z,17Z)/18:0)', 'reason': 'Molecular weight is too high (795.58 Da)'}, {'smiles': 'COC(=O)[C@H]1[C@@H](O)[C@@]2(O)c3c(OC)cc(OC)cc3O[C@]2…	[{'smiles': 'O(O)C(=O)CCCC([O-])=O', 'name': 'Hydroxyglutarate', 'reason': 'Found 1 free carboxyl group(s), expected exactly 2'}, {'smiles': 'C(\\CC=CC=CC=C[C@@H]([C@@H](C/C=C\\CC)O)SC[C@H](N)C(=O)NCC(=O)O)=C\\C/C=C\\CCC(O)=O', 'name': '16(S)-glycinylcystein-S-yl-17(R)-hydroxy-(4Z,7Z,10,12,14,19Z)-docosahexaenoic acid', 'reason': 'Molecule contains peptide bonds'}, {'smiles': 'NC(=O)N[C@@H](CC(O)…	86	284	35155	50		0.232432	0.632353	0.339921	0.990611	0.99858	0.379973	0.256953	0.990253	2	ensemble-9	dicarboxylic acid	37	3.61092	2	2	5	2	1	6	3.52218
unsaturated fatty acyl-CoA	{'lines_of_code': 62, 'log_lines_of_code': 4.127134385045092, 'indent_by_line': [1, 1, 1, 1, 0, 1, 2, 0, 1, 2, 2, 1, 0, 1, 1, 1, 2, 0, 1, 1, 2, 1, 1, 1, 1, 2, 0, 1, 1, 1, 1, 2, 0, 1, 1, 1, 1, 1, 1, 1, 0, 1, 2, 2, 2, 3, 3, 4, 5, 5, 4, 3, 1, 1, 1, 1, 0, 1, 2, 2, 2, 3, 0, 1, 1, 1, 1, 1, 1, 1, 1, 1, 1, 1, 2, 0, 1], 'max_indent': 5, 'imports': ['from rdkit import Chem', 'from rdkit.Chem import AllChem…	[{'smiles': 'CC\\C=C/C\\C=C/C\\C=C/C\\C=C/C\\C=C/C\\C=C/CCCCCCCCCCCCCCC(=O)CC(=O)SCCNC(=O)CCNC(=O)[C@H](O)C(C)(C)COP(O)(=O)OP(O)(=O)OC[C@H]1O[C@H]([C@H](O)[C@@H]1OP(O)(O)=O)n1cnc2c(N)ncnc12', 'name': '(18Z,21Z,24Z,27Z,30Z,33Z)-3-oxohexatriacontahexaenoyl-CoA', 'reason': 'Contains CoA moiety linked to an unsaturated fatty acid via a thioester bond'}, {'smiles': '[C@@H]1(N2C3=C(C(=NC=N3)N)N=C2)O[C@…	[{'smiles': 'COc1cc(C=CC(=O)CC(=O)SCCNC(=O)CCNC(=O)C(O)C(C)(C)COP(O)(=O)OP(O)(=O)OC[C@H]2O[C@H]([C@H](O)[C@@H]2OP(O)(O)=O)n2cnc3c(N)ncnc23)ccc1O', 'name': 'feruloylacetyl-CoA', 'reason': 'Contains CoA moiety linked to an unsaturated fatty acid via a thioester bond'}, {'smiles': 'CC(C)(COP(O)(=O)OP(O)(=O)OC[C@H]1O[C@H]([C@H](O)[C@@H]1OP(O)(O)=O)n1cnc2c(N)ncnc12)[C@@H](O)C(=O)NCCC(=O)NCCSC(=O)C1=CC…	[{'smiles': 'CCCCCOC(C)OCC', 'name': '1-ethoxy-1-pentoxyethane', 'reason': 'No CoA moiety found'}, {'smiles': 'P(OCC(OC(=O)CCCCCCCCCCCCCCCCC)COC(=O)CCCCCC/C=C\\C/C=C\\C/C=C\\C/C=C\\CC)(OCCN(C)C)(O)=O', 'name': 'PE-NMe2(20:4(8Z,11Z,14Z,17Z)/18:0)', 'reason': 'No CoA moiety found'}, {'smiles': 'COC(=O)[C@H]1[C@@H](O)[C@@]2(O)c3c(OC)cc(OC)cc3O[C@]2([C@@H]1c1ccccc1)c1ccc(OC)cc1', 'name': 'aglafolin',…	[{'smiles': 'C\\C=C\\C(=O)SCCNC(=O)CCNC(=O)[C@H](O)C(C)(C)COP(O)(=O)OP(O)(=O)OC[C@H]1O[C@H]([C@H](O)[C@@H]1OP(O)(O)=O)n1cnc2c(N)ncnc12', 'name': 'crotonoyl-CoA', 'reason': 'Fatty acid chain too short, found 3 carbons'}, {'smiles': 'C\\C=C(/C)C(=O)SCCNC(=O)CCNC(=O)[C@H](O)C(C)(C)COP(O)(=O)OP(O)(=O)OC[C@H]1O[C@H]([C@H](O)[C@@H]1OP(O)(O)=O)n1cnc2c(N)ncnc12', 'name': '2-methylcrotonoyl-CoA', 'reason'…	51	10	35506	8		0.836066	0.864407	0.85	0.999494	0.999775	0.842466	0.754601	0.999353	3	ensemble-9	unsaturated fatty acyl-CoA	62	4.12713	5	3	14	3	1	8	6.42543
lipid hydroperoxide	{'lines_of_code': 37, 'log_lines_of_code': 3.6109179126442243, 'indent_by_line': [1, 1, 1, 1, 1, 0, 1, 2, 0, 1, 2, 2, 1, 1, 1, 1, 1, 2, 2, 1, 1, 1, 1, 2, 0, 1, 1, 1, 2, 0, 1, 1, 1, 1, 2, 1, 1, 1, 2, 0, 1, 1, 1, 2, 0, 1], 'max_indent': 2, 'imports': ['from rdkit import Chem'], 'imports_count': 1, 'methods_called': ['GetAtoms', 'GetAtomicNum', 'MolFromSmarts', 'GetFormalCharge', 'GetRingInfo', 'Get…	[{'smiles': 'C(CCC[C@@H](/C=C/C=C\\C/C=C\\C=C\\[C@H](CCCCC)OO)O)(O)=O', 'name': '(5S)-hydroxy-(15S)-hydroperoxy-(6E,8Z,11Z,13E)-icosatetraenoic acid', 'reason': 'Contains 1 hydroperoxy group(s) and lipid-like structure with 20 carbon atoms'}, {'smiles': 'C(CCC(/C=C/C=C\\C/C=C\\C/C=C\\CCCC(=O)O)OO)CC', 'name': '15-HPETE', 'reason': 'Contains 1 hydroperoxy group(s) and lipid-like structure with 20 …	[{'smiles': 'OC(CCCCC)C(O)\\C=C\\C(OO)CCCCCCCC(O)=O', 'name': '9-hydroperoxy-12,13-dihydroxy-10-octadecenoic acid', 'reason': 'Contains 1 hydroperoxy group(s) and lipid-like structure with 18 carbon atoms'}, {'smiles': 'O(O)C(=CC=CCCCCCCCCCCCCCCC)C(O)=O', 'name': 'Hydroperoxy-eicosadienoic acid', 'reason': 'Contains 1 hydroperoxy group(s) and lipid-like structure with 20 carbon atoms'}, {'smiles'…	[{'smiles': 'CCCCCOC(C)OCC', 'name': '1-ethoxy-1-pentoxyethane', 'reason': 'No hydroperoxy groups found'}, {'smiles': 'P(OCC(OC(=O)CCCCCCCCCCCCCCCCC)COC(=O)CCCCCC/C=C\\C/C=C\\C/C=C\\C/C=C\\CC)(OCCN(C)C)(O)=O', 'name': 'PE-NMe2(20:4(8Z,11Z,14Z,17Z)/18:0)', 'reason': 'No hydroperoxy groups found'}, {'smiles': 'COC(=O)[C@H]1[C@@H](O)[C@@]2(O)c3c(OC)cc(OC)cc3O[C@]2([C@@H]1c1ccccc1)c1ccc(OC)cc1', 'nam…	[{'smiles': 'C(C[C@H]1[C@@H]2C[C@H]([C@@H]1/C=C/[C@H](CCCCC)OO)OO2)CCCCC(O)=O', 'name': 'prostaglandin G1', 'reason': 'Multiple rings detected, uncharacteristic of typical lipid hydroperoxides'}, {'smiles': 'O1OC(CC1C2OOC(C2)/C=C/C=C/C/C=C\\C/C=C\\CC)C(OO)CCC(O)=O', 'name': "4-(5'-((1E,3E,6Z,9Z)-dodeca-1,3,6,9-tetraen-1-yl)-[3,3'-bi(1,2-dioxolan)]-5-yl)-4-hydroperoxybutanoic acid", 'reason': 'Mul…	26	4	35543	2		0.866667	0.928571	0.896552	0.999831	0.999944	0.887029	0.834646	0.99981	1	ensemble-9	lipid hydroperoxide	37	3.61092	2	1	8	2	1	7	4.32218
UDP-sugar	{'lines_of_code': 46, 'log_lines_of_code': 3.828641396489095, 'indent_by_line': [1, 1, 1, 1, 0, 1, 2, 0, 1, 2, 2, 1, 1, 1, 1, 1, 2, 1, 1, 1, 1, 1, 1, 2, 1, 1, 1, 1, 1, 1, 2, 1, 1, 1, 1, 1, 1, 1, 1, 2, 3, 3, 3, 4, 4, 1, 2, 1, 1, 1, 0, 1, 1, 1, 1], 'max_indent': 4, 'imports': ['from rdkit import Chem'], 'imports_count': 1, 'methods_called': ['GetAtomicNum', 'MolFromSmarts', 'HasSubstructMatch', 'At…	[{'smiles': 'CC(=O)N[C@@H]1[C@@H](O)[C@H](O)[C@H](O[C@@H]1OP(O)(=O)OP(O)(=O)OC[C@H]1O[C@H]([C@H](O)[C@@H]1O)n1ccc(=O)[nH]c1=O)C(O)=O', 'name': 'UDP-2-acetamido-2-deoxy-alpha-D-glucuronic acid', 'reason': 'Contains uracil, a diphosphate linkage, and multiple sugar rings consistent with a UDP-sugar'}, {'smiles': 'CC(=O)N[C@H]1[C@H](O)[C@H](O[C@H](OP(O)(=O)OP(O)(=O)OC[C@H]2O[C@H]([C@H](O)[C@@H]2O)n2…	[{'smiles': 'C[C@@H]1O[C@@H](C[C@H](O)[C@@H]1O)OP(O)(=O)OP(O)(=O)OC[C@H]1O[C@H](C[C@@H]1O)n1cc(C)c(=O)[nH]c1=O', 'name': 'dTDP-2-deoxy-beta-L-fucose', 'reason': 'Contains uracil, a diphosphate linkage, and multiple sugar rings consistent with a UDP-sugar'}, {'smiles': 'P(OC1O[C@H]([C@H](O)[C@@H](O)[C@@H]1O)CO)(OP(OC[C@@H]2O[C@H](N3C(=O)NC(=O)C=C3)[C@@H](O)[C@H]2O)(O)=O)(O)=O', 'name': "Uridine 5'…	[{'smiles': 'CCCCCOC(C)OCC', 'name': '1-ethoxy-1-pentoxyethane', 'reason': 'Uracil moiety not found; UDP requires a pyrimidine base (uracil)'}, {'smiles': 'P(OCC(OC(=O)CCCCCCCCCCCCCCCCC)COC(=O)CCCCCC/C=C\\C/C=C\\C/C=C\\C/C=C\\CC)(OCCN(C)C)(O)=O', 'name': 'PE-NMe2(20:4(8Z,11Z,14Z,17Z)/18:0)', 'reason': 'Uracil moiety not found; UDP requires a pyrimidine base (uracil)'}, {'smiles': 'COC(=O)[C@H]1[C…	[]	18	60	35497	0		0.230769	1	0.375	0.998313	1	0.342541	0.206667	0.998327	0	ensemble-9	UDP-sugar	46	3.82864	4	1	7	2	1	5	4.16573
thiol	{'lines_of_code': 80, 'log_lines_of_code': 4.382026634673881, 'indent_by_line': [1, 1, 1, 1, 1, 1, 1, 1, 1, 1, 1, 1, 1, 1, 1, 2, 1, 1, 2, 2, 1, 1, 1, 1, 2, 1, 1, 1, 1, 1, 1, 1, 1, 1, 2, 0, 1, 1, 1, 1, 1, 2, 2, 2, 2, 2, 2, 3, 4, 3, 3, 4, 4, 4, 4, 4, 5, 5, 6, 5, 6, 6, 7, 7, 8, 8, 9, 9, 5, 6, 4, 5, 5, 4, 2, 2, 3, 1, 1, 1, 0, 0, 1, 1, 2, 2, 2, 2, 1, 1, 1, 2, 2], 'max_indent': 9, 'imports': ['from rdk…	[{'smiles': 'NC(=O)CCCC[C@@H](S)CCS', 'name': '(R)-dihydrolipoamide', 'reason': 'Molecule contains a thiol group (-SH) attached to a carbon atom outside a peptide backbone'}, {'smiles': 'CC(C)(COP(O)(O)=O)C(O)C(=O)NCCC(=O)NCCS', 'name': "pantetheine 4'-phosphate", 'reason': 'Molecule contains a thiol group (-SH) attached to a carbon atom outside a peptide backbone'}, {'smiles': 'C[C@H](CS)C(=O)N1…	[{'smiles': 'SC(=O)C1=NC(C(S)=O)=CC=C1', 'name': 'Pyridine-2,6-dithiocarboxylic acid', 'reason': 'Molecule contains a thiol group (-SH) attached to a carbon atom outside a peptide backbone'}, {'smiles': 'SC[C@@]12OO[C@@H]([C@H]1[C@H](OC(=O)C)C)[C@@H](C=C2)O', 'name': 'Varicuothiol B', 'reason': 'Molecule contains a thiol group (-SH) attached to a carbon atom outside a peptide backbone'}, {'smiles…	[{'smiles': 'CCCCCOC(C)OCC', 'name': '1-ethoxy-1-pentoxyethane', 'reason': 'No thiol group (-SH attached to a carbon) found in the molecule'}, {'smiles': 'P(OCC(OC(=O)CCCCCCCCCCCCCCCCC)COC(=O)CCCCCC/C=C\\C/C=C\\C/C=C\\C/C=C\\CC)(OCCN(C)C)(O)=O', 'name': 'PE-NMe2(20:4(8Z,11Z,14Z,17Z)/18:0)', 'reason': 'No thiol group (-SH attached to a carbon) found in the molecule'}, {'smiles': 'COC(=O)[C@H]1[C@@…	[{'smiles': 'N[C@@H](CS)C(=O)N[C@@H](CO)C(O)=O', 'name': 'Cys-Ser', 'reason': 'Thiols detected are associated with peptide backbones or amino acid environments, not classified as simple thiol compounds'}, {'smiles': 'N[C@@H](C(S)C(O)=O)C(O)=O', 'name': '3-thio-L-aspartic acid', 'reason': 'Thiols detected are associated with peptide backbones or amino acid environments, not classified as simple th…	18	50	35505	2		0.264706	0.9	0.409091	0.998538	0.999944	0.445521	0.299674	0.998391	2	ensemble-9	thiol	80	4.38203	9	1	12	1	1	4	6.07641
trienoic fatty acid	{'lines_of_code': 108, 'log_lines_of_code': 4.68213122712422, 'indent_by_line': [1, 1, 1, 1, 1, 1, 1, 1, 1, 1, 1, 1, 1, 1, 1, 2, 1, 1, 2, 2, 1, 1, 1, 1, 2, 1, 1, 1, 1, 1, 1, 1, 2, 1, 2, 1, 1, 1, 1, 1, 1, 1, 2, 1, 1, 1, 1, 1, 1, 1, 1, 1, 1, 1, 1, 1, 1, 1, 1, 1, 1, 1, 2, 2, 2, 2, 3, 2, 3, 3, 2, 2, 2, 2, 2, 3, 2, 2, 3, 3, 2, 2, 2, 2, 2, 2, 1, 1, 1, 2, 1, 1, 1, 1, 1, 2, 3, 1, 1, 1, 2, 1, 1, 1, 1, 1, …	[{'smiles': 'CCCCCC(O)\\C=C\\C=C/C\\C=C/CCCCCCC(O)=O', 'name': '15-HETrE', 'reason': 'Contains one free, terminal carboxylic acid group and an acyclic, unbranched acyl chain with exactly 3 C=C bonds in a methylene‐interrupted pattern typical of trienoic fatty acids'}, {'smiles': 'CCCCCC(=O)CC\\C=C/C=C/C=C/[C@@H](O)[C@@H](O)CCCC(O)=O', 'name': '13,14-dihydro-15-oxolipoxin A4', 'reason': 'Contains …	[{'smiles': 'O[C@H](C/C=C\\CCCCC)\\C=C\\C=C\\CCC(=O)CCCC(O)=O', 'name': '6,7-dihydro-5-oxo-12-epi-LTB4', 'reason': 'Contains one free, terminal carboxylic acid group and an acyclic, unbranched acyl chain with exactly 3 C=C bonds in a methylene‐interrupted pattern typical of trienoic fatty acids'}, {'smiles': 'OC(=O)CCCC/C=C/C=C/C#CC#C\\C=C\\C', 'name': '6E,8E,14E-Hexadecatriene-10,12-diynoic acid…	[{'smiles': 'CCCCCOC(C)OCC', 'name': '1-ethoxy-1-pentoxyethane', 'reason': 'Missing carboxylic acid functional group (COOH)'}, {'smiles': 'P(OCC(OC(=O)CCCCCCCCCCCCCCCCC)COC(=O)CCCCCC/C=C\\C/C=C\\C/C=C\\C/C=C\\CC)(OCCN(C)C)(O)=O', 'name': 'PE-NMe2(20:4(8Z,11Z,14Z,17Z)/18:0)', 'reason': 'Missing carboxylic acid functional group (COOH)'}, {'smiles': 'COC(=O)[C@H]1[C@@H](O)[C@@]2(O)c3c(OC)cc(OC)cc3O[…	[{'smiles': '[H][C@@]1(C\\C=C/CCCCC)O[C@@]1([H])\\C=C\\C(O)C\\C=C/CCCC(O)=O', 'name': 'hepoxilin A3', 'reason': 'Acyl chain contains rings; fatty acid chain must be acyclic'}, {'smiles': 'O1C(C1C/C=C/C/C=C/CCCC(O)=O)C/C=C/CCCCC', 'name': '11,12-Epoxyeicosatrienoic acid', 'reason': 'Acyl chain contains rings; fatty acid chain must be acyclic'}, {'smiles': 'C(CCC(O)=O)/C=C\\C[C@@H](/C=C/C=C\\C[C@H]…	26	22	35519	8		0.541667	0.764706	0.634146	0.999157	0.999775	0.647249	0.581395	0.999234	5	ensemble-9	trienoic fatty acid	108	4.68213	4	2	12	1	1	12	6.73643
sulfonamide	{'lines_of_code': 32, 'log_lines_of_code': 3.4657359027997265, 'indent_by_line': [1, 1, 1, 1, 1, 1, 2, 2, 1, 2, 2, 1, 1, 1, 1, 2, 2, 1, 1, 1, 1, 1, 1, 2, 1, 1, 1, 1, 2, 1, 2, 0, 1, 1, 1, 1, 1], 'max_indent': 2, 'imports': ['from rdkit import Chem'], 'imports_count': 1, 'methods_called': ['MolFromSmarts', 'GetSubstructMatches', 'MolFromSmiles'], 'methods_called_count': 3, 'smarts_strings': ['[#6]-…	[{'smiles': 'C[C@H]1CN(C(=O)C2=C(C(=CC=C2)NS(=O)(=O)C)O[C@H]1CN(C)CC3=CC4=C(C=C3)OCO4)[C@H](C)CO', 'name': 'N-[(2R,3S)-2-[[1,3-benzodioxol-5-ylmethyl(methyl)amino]methyl]-5-[(2R)-1-hydroxypropan-2-yl]-3-methyl-6-oxo-3,4-dihydro-2H-1,5-benzoxazocin-10-yl]methanesulfonamide', 'reason': 'Molecule contains a sulfonamide group: RS(=O)(=O)-N (with N acyclic and S attached to a carbon)'}, {'smiles': 'C[…	[{'smiles': 'C1C[C@@H]([C@@H](O[C@H]1CCNS(=O)(=O)C2=CC=C(C=C2)Cl)CO)NC(=O)C3=CC=CC=N3', 'name': 'N-[(2R,3S,6R)-6-[2-[(4-chlorophenyl)sulfonylamino]ethyl]-2-(hydroxymethyl)-3-oxanyl]-2-pyridinecarboxamide', 'reason': 'Molecule contains a sulfonamide group: RS(=O)(=O)-N (with N acyclic and S attached to a carbon)'}, {'smiles': 'C[C@@H]1CCCCO[C@@H]([C@H](CN(C(=O)C2=C(O1)C=CC(=C2)N(C)C)[C@@H](C)CO)C)…	[{'smiles': 'CCCCCOC(C)OCC', 'name': '1-ethoxy-1-pentoxyethane', 'reason': 'Molecule does not contain the required sulfonamide group RS(=O)(=O)-N (with proper connectivity)'}, {'smiles': 'P(OCC(OC(=O)CCCCCCCCCCCCCCCCC)COC(=O)CCCCCC/C=C\\C/C=C\\C/C=C\\C/C=C\\CC)(OCCN(C)C)(O)=O', 'name': 'PE-NMe2(20:4(8Z,11Z,14Z,17Z)/18:0)', 'reason': 'Molecule does not contain the required sulfonamide group RS(=O)…	[{'smiles': 'COC1=CC=C(C=C1)S(=O)(=O)N2C[C@@H](COC[C@@H]3[C@@H]2CC[C@@H](O3)CC(=O)NCC4=CC(=C(C=C4)Cl)Cl)O', 'name': '2-[(3S,6aS,8R,10aS)-3-hydroxy-1-(4-methoxyphenyl)sulfonyl-3,4,6,6a,8,9,10,10a-octahydro-2H-pyrano[2,3-c][1,5]oxazocin-8-yl]-N-[(3,4-dichlorophenyl)methyl]acetamide', 'reason': 'Molecule does not contain the required sulfonamide group RS(=O)(=O)-N (with proper connectivity)'}, {'smi…	496	736	34246	97		0.402597	0.836425	0.543562	0.976585	0.997176	0.565414	0.414845	0.97766	1	ensemble-9	sulfonamide	32	3.46574	2	1	3	1	1	4	2.69315
branched-chain fatty acyl-CoA	{'lines_of_code': 110, 'log_lines_of_code': 4.700480365792417, 'indent_by_line': [1, 1, 1, 1, 1, 1, 1, 1, 1, 1, 1, 1, 1, 1, 1, 1, 1, 1, 1, 1, 2, 1, 1, 2, 2, 1, 1, 1, 2, 1, 1, 1, 1, 2, 1, 1, 1, 1, 1, 2, 1, 1, 1, 1, 1, 2, 1, 1, 1, 1, 2, 2, 2, 3, 3, 4, 3, 3, 3, 4, 4, 4, 5, 4, 4, 5, 2, 0, 1, 1, 1, 2, 3, 3, 3, 3, 3, 3, 4, 2, 1, 1, 1, 2, 2, 2, 2, 2, 2, 2, 2, 2, 3, 3, 4, 3, 4, 4, 2, 3, 2, 2, 2, 2, 3, 2,…	[{'smiles': 'CC(C)CCCC(C)CCCC(C)CCC(O)C(C)C(=O)SCCNC(=O)CCNC(=O)[C@H](O)C(C)(C)COP(O)(=O)OP(O)(=O)OC[C@H]1O[C@H]([C@H](O)[C@@H]1OP(O)(O)=O)n1cnc2c(N)ncnc12', 'name': '3-hydroxypristanoyl-CoA', 'reason': 'Contains a thioester-linked fatty acyl chain with a branch and a CoA moiety. Branching detected in the acyl fragment.'}, {'smiles': 'CC(=O)CC[C@@H](CC(=O)SCCNC(=O)CCNC(=O)[C@H](O)C(C)(C)COP(O)(=O…	[{'smiles': 'CC(C)=CCCC(O)(CC(O)=O)CC(=O)SCCNC(=O)CCNC(=O)[C@H](O)C(C)(C)COP(O)(=O)OP(O)(=O)OC[C@H]1O[C@H]([C@H](O)[C@@H]1OP(O)(O)=O)n1cnc2c(N)ncnc12', 'name': '3-hydroxy-3-(4-methylpent-3-en-1-yl)glutaryl-CoA', 'reason': 'Contains a thioester-linked fatty acyl chain with a branch and a CoA moiety. Branching detected in the acyl fragment.'}, {'smiles': 'CC(C)C(=C)CC(O)C(C)C(=O)SCCNC(=O)CCNC(=O)C(…	[{'smiles': 'CCCCCOC(C)OCC', 'name': '1-ethoxy-1-pentoxyethane', 'reason': 'CoA moiety not found'}, {'smiles': 'P(OCC(OC(=O)CCCCCCCCCCCCCCCCC)COC(=O)CCCCCC/C=C\\C/C=C\\C/C=C\\C/C=C\\CC)(OCCN(C)C)(O)=O', 'name': 'PE-NMe2(20:4(8Z,11Z,14Z,17Z)/18:0)', 'reason': 'CoA moiety not found'}, {'smiles': 'COC(=O)[C@H]1[C@@H](O)[C@@]2(O)c3c(OC)cc(OC)cc3O[C@]2([C@@H]1c1ccccc1)c1ccc(OC)cc1', 'name': 'aglafolin…	[{'smiles': 'CCCCCCCCCCCCCC(=O)C(C)C(=O)SCCNC(=O)CCNC(=O)[C@H](O)C(C)(C)COP(O)(=O)OP(O)(=O)OC[C@H]1O[C@H]([C@H](O)[C@@H]1OP(O)(O)=O)n1cnc2c(N)ncnc12', 'name': '2-methyl-3-oxopalmitoyl-CoA', 'reason': 'No branched acyl chain detected in any thioester candidate'}]	12	6	35556	1		0.666667	0.923077	0.774194	0.999803	0.999972	0.622642	0.540984	0.999719	3	ensemble-9	branched-chain fatty acyl-CoA	110	4.70048	5	1	12	2	3	9	6.7401
diterpenoid	{'lines_of_code': 38, 'log_lines_of_code': 3.6375861597263857, 'indent_by_line': [1, 1, 1, 0, 1, 2, 0, 1, 2, 2, 1, 1, 1, 1, 1, 2, 0, 1, 1, 1, 1, 1, 2, 0, 1, 1, 1, 2, 0, 1, 1, 1, 1, 1, 1, 1, 1, 1, 1, 1, 1, 1, 1, 1, 1, 1, 1, 2, 0, 1], 'max_indent': 2, 'imports': ['from rdkit import Chem', 'from rdkit.Chem import rdMolDescriptors'], 'imports_count': 2, 'methods_called': ['GetAtoms', 'GetAtomicNum', …	[{'smiles': 'O1[C@@]2(O)[C@]3([C@@H](C4=C(C(C)C)CC[C@]4(C)CC3)C[C@@H]1[C@H](CO)[C@H]2O)C', 'name': '(12S)-11a,14a-epoxy-13a,14b,15-trihydroxycyath-3-ene', 'reason': 'Molecule has characteristics consistent with a diterpenoid (C20 skeleton, terpenoid features, and appropriate size)'}, {'smiles': 'OC1C2CC3(C(C4(C(C3C(O)=O)C(C(O)CC4)(C)C(O)=O)C)C1)CC2=C', 'name': 'Gibberellin A74', 'reason': 'Molecu…	[{'smiles': 'COC(=O)[C@H]1[C@@H](O)[C@@]2(O)c3c(OC)cc(OC)cc3O[C@]2([C@@H]1c1ccccc1)c1ccc(OC)cc1', 'name': 'aglafolin', 'reason': 'Molecule has characteristics consistent with a diterpenoid (C20 skeleton, terpenoid features, and appropriate size)'}, {'smiles': '[C@@]12(C[C@@H]([C@@H]([C@@]3([N+]1=C(N[C@](C2)([C@@H](C4=CC(NC(N4)=O)=O)O)[H])NC3)[H])C)OS([O-])(=O)=O)[H]', 'name': '7-epi-cylindrosperm…	[{'smiles': 'CCCCCOC(C)OCC', 'name': '1-ethoxy-1-pentoxyethane', 'reason': 'Carbon count (9) is outside the typical range for diterpenoids'}, {'smiles': 'P(OCC(OC(=O)CCCCCCCCCCCCCCCCC)COC(=O)CCCCCC/C=C\\C/C=C\\C/C=C\\C/C=C\\CC)(OCCN(C)C)(O)=O', 'name': 'PE-NMe2(20:4(8Z,11Z,14Z,17Z)/18:0)', 'reason': 'Insufficient characteristic terpenoid features found'}, {'smiles': 'SC[C@H](N)C(=O)N[C@H](C(=O)N[…	[{'smiles': 'O=C1C2=C(O)C3=C(O)C(=C(O[C@@H]4O[C@@H]([C@@H](O)[C@](C4)(O)C)C)C=C3C=C2CC5C1(O[C@@H]6O[C@@H]([C@@H](O)C(C6)O[C@@H]7O[C@@H]([C@H](O)[C@@H](C7)O[C@@H]8O[C@@H]([C@@H](O)[C@](C8)(O)C)C)C)C)C(O)=C(C(=O)[C@H]5OC)C(=O)C)C', 'name': 'Premetathramycin', 'reason': 'Molecular weight (976.39 Da) is outside the typical range for diterpenoids'}, {'smiles': '[H][C@]12C=C(COC(=O)CCCCCCCCCCCCCCC)[C@@…	407	14363	20753	52		0.0275559	0.88671	0.0534507	0.5948	0.997501	0.943311	1	0.892704	2	ensemble-9	diterpenoid	38	3.63759	2	2	9	3	1	5	4.12752
N-acylglycine	{'lines_of_code': 47, 'log_lines_of_code': 3.8501476017100584, 'indent_by_line': [1, 1, 0, 1, 1, 1, 1, 1, 1, 1, 1, 1, 0, 1, 2, 0, 1, 2, 2, 1, 1, 1, 1, 2, 1, 1, 1, 1, 1, 1, 1, 1, 1, 1, 1, 2, 1, 1, 1, 1, 2, 1, 1, 1, 1, 1, 1, 1, 1, 1, 1, 2, 1, 1, 1, 0], 'max_indent': 2, 'imports': ['from rdkit import Chem'], 'imports_count': 1, 'methods_called': ['MolFromSmarts', 'GetSubstructMatches', 'MolFromSmile…	[{'smiles': 'C=1(C(NCC(O)=O)=O)C=CC=CC1.N12CN3CN(C1)CN(C2)C3', 'name': 'Methenamine hippurate', 'reason': 'Molecule contains the N-acylglycine substructure (R-C(=O)-N-CH2-C(=O)O)'}, {'smiles': 'C(\\CCCCCCCC(=O)NCC(O)=O)=C\\CCCCCCCC', 'name': 'N-oleoylglycine', 'reason': 'Molecule contains the N-acylglycine substructure (R-C(=O)-N-CH2-C(=O)O)'}, {'smiles': 'N=1C=CC=CC1C(=O)NCC(O)=O', 'name': 'Pico…	[{'smiles': 'OC(CCCCC(=O)NCC(O)=O)C=C', 'name': '6-hydroxyoct-7-enoylglycine', 'reason': 'Molecule contains the N-acylglycine substructure (R-C(=O)-N-CH2-C(=O)O)'}, {'smiles': 'OC(CCC/C=C/C)C(=O)NCC(O)=O', 'name': '2-hydroxyoct-6-enoylglycine', 'reason': 'Molecule contains the N-acylglycine substructure (R-C(=O)-N-CH2-C(=O)O)'}, {'smiles': 'O/C(/CCC(=O)NCC(O)=O)=C\\CCC', 'name': '4-hydroxyoct-4-e…	[{'smiles': 'CCCCCOC(C)OCC', 'name': '1-ethoxy-1-pentoxyethane', 'reason': 'N-acylglycine substructure not found'}, {'smiles': 'P(OCC(OC(=O)CCCCCCCCCCCCCCCCC)COC(=O)CCCCCC/C=C\\C/C=C\\C/C=C\\C/C=C\\CC)(OCCN(C)C)(O)=O', 'name': 'PE-NMe2(20:4(8Z,11Z,14Z,17Z)/18:0)', 'reason': 'N-acylglycine substructure not found'}, {'smiles': 'COC(=O)[C@H]1[C@@H](O)[C@@]2(O)c3c(OC)cc(OC)cc3O[C@]2([C@@H]1c1ccccc1)c…	[{'smiles': 'O=C(NC(C)C(O)=O)C=1C(N)=CC=CC1', 'name': '2-[(2-Aminobenzoyl)amino]propanoic acid', 'reason': 'N-acylglycine substructure not found'}, {'smiles': 'ClC1=CC=C(C(=O)NCC(=O)NO)C=C1', 'name': 'benurestat', 'reason': 'N-acylglycine substructure not found'}, {'smiles': 'O=C(N[C@H](C(=O)OC)C)C1=C(O)C(=C(O)C(=C1C)C)C', 'name': 'Mortivinacin C', 'reason': 'N-acylglycine substructure not found'…	25	83	35464	3		0.231481	0.892857	0.367647	0.997583	0.999915	0.264392	0.16188	0.997576	1	ensemble-9	N-acylglycine	47	3.85015	2	1	3	2	1	5	2.97003
long-chain fatty alcohol	{'lines_of_code': 164, 'log_lines_of_code': 5.099866427824199, 'indent_by_line': [1, 1, 1, 1, 1, 1, 1, 1, 2, 2, 1, 2, 2, 1, 1, 1, 2, 1, 1, 1, 1, 2, 1, 1, 1, 1, 1, 1, 1, 1, 2, 1, 1, 1, 2, 2, 3, 2, 3, 2, 2, 3, 4, 5, 6, 6, 7, 2, 0, 1, 1, 1, 1, 2, 3, 1, 1, 1, 1, 2, 2, 2, 3, 3, 4, 4, 4, 5, 5, 1, 1, 2, 1, 1, 0, 1, 1, 1, 1, 2, 3, 3, 3, 4, 4, 5, 4, 4, 5, 6, 3, 3, 0, 1, 1, 2, 2, 2, 2, 3, 3, 3, 4, 3, 4, 5,…	[{'smiles': 'CCCCCCCCCCCCCCCCCCCCC(C)O', 'name': 'docosan-2-ol', 'reason': 'Found an acyclic carbon chain of length 22 (out of 22 connected carbons) with a valid -OH substituent.'}, {'smiles': 'CCCCCCCCCCCCCO', 'name': 'tridecan-1-ol', 'reason': 'Found an acyclic carbon chain of length 13 (out of 13 connected carbons) with a valid -OH substituent.'}, {'smiles': 'CCCCCCCCCCCCCCCCCC(O)CCC', 'name':…	[{'smiles': 'CCCCC\\C=C/C=C/[C@H](O)C\\C=C/C\\C=C/CCCC([O-])=O', 'name': '11(R)-HETE(1-)', 'reason': 'Found an acyclic carbon chain of length 20 (out of 20 connected carbons) with a valid -OH substituent.'}, {'smiles': 'C(C([O-])=O)C/C=C\\C/C=C\\C\\C=C/C=C/[C@@H](C/C=C\\C/C=C\\[C@H](C)O)O', 'name': '(4Z,7Z,10Z,12E,14R,16Z,19Z,21S)-dihydroxydocosahexaenoate', 'reason': 'Found an acyclic carbon cha…	[{'smiles': 'CCCCCOC(C)OCC', 'name': '1-ethoxy-1-pentoxyethane', 'reason': 'No acyclic carbon chain of at least 13 carbons found (longest was 5).'}, {'smiles': 'P(OCC(OC(=O)CCCCCCCCCCCCCCCCC)COC(=O)CCCCCC/C=C\\C/C=C\\C/C=C\\C/C=C\\CC)(OCCN(C)C)(O)=O', 'name': 'PE-NMe2(20:4(8Z,11Z,14Z,17Z)/18:0)', 'reason': 'Molecular weight (795.6 Da) too high for a simple long-chain fatty alcohol'}, {'smiles': '…	[{'smiles': 'O1C(CCC1C(O)CCCCC(=O)CCCCCC(O)CC2=C(COC2=O)C)C(O)CCCCCCCCCCCC', 'name': 'cis-Annonacin-10-one', 'reason': 'Molecular weight (594.4 Da) too high for a simple long-chain fatty alcohol'}, {'smiles': 'O=C1OC(=CC(=C1C)O)[C@H]([C@H](O)[C@H](/C=C/C=C(\\C/C=C/CCO)/C)C)C', 'name': 'TM-124', 'reason': 'Found an acyclic carbon chain of length 13 but it did not meet all criteria (e.g. valid -OH …	64	115	35371	25		0.357542	0.719101	0.477612	0.996065	0.999294	0.441767	0.318841	0.996093	4	ensemble-9	long-chain fatty alcohol	164	5.09987	7	2	20	1	4	13	9.81997
saturated fatty acid	{'lines_of_code': 111, 'log_lines_of_code': 4.709530201312334, 'indent_by_line': [1, 1, 1, 1, 1, 1, 1, 1, 1, 1, 1, 2, 2, 1, 2, 2, 1, 1, 1, 2, 1, 1, 1, 1, 2, 3, 1, 1, 1, 1, 1, 1, 2, 1, 2, 1, 1, 1, 1, 1, 1, 1, 1, 1, 2, 3, 3, 3, 4, 1, 1, 1, 1, 1, 1, 1, 2, 3, 4, 4, 4, 4, 5, 5, 5, 6, 5, 6, 1, 1, 1, 1, 2, 2, 3, 2, 2, 3, 4, 4, 5, 5, 6, 1, 1, 1, 1, 1, 1, 1, 1, 1, 1, 2, 2, 2, 3, 2, 2, 2, 3, 2, 2, 2, 3, 2,…	[{'smiles': 'CCC(C)(C)C(O)=O', 'name': '2,2-dimethylbutyric acid', 'reason': 'Molecule has exactly one carboxylic acid group, only C/H/O atoms, no carbon–carbon multiple bonds, no disallowed additional carbonyl or alpha‐OH groups, and at most one terminal extra hydroxyl group'}, {'smiles': 'CC(C)[C@H](C)C(O)=O', 'name': '(S)-2,3-dimethylbutyric acid', 'reason': 'Molecule has exactly one carboxyli…	[{'smiles': 'OC(=O)C1CCCCC1', 'name': 'cyclohexanecarboxylic acid', 'reason': 'Molecule has exactly one carboxylic acid group, only C/H/O atoms, no carbon–carbon multiple bonds, no disallowed additional carbonyl or alpha‐OH groups, and at most one terminal extra hydroxyl group'}, {'smiles': 'OCC(CC(O)=O)C', 'name': '4-Hydroxyisovaleric acid', 'reason': 'Molecule has exactly one carboxylic acid gr…	[{'smiles': 'CCCCCOC(C)OCC', 'name': '1-ethoxy-1-pentoxyethane', 'reason': 'No carboxylic acid group found'}, {'smiles': 'P(OCC(OC(=O)CCCCCCCCCCCCCCCCC)COC(=O)CCCCCC/C=C\\C/C=C\\C/C=C\\C/C=C\\CC)(OCCN(C)C)(O)=O', 'name': 'PE-NMe2(20:4(8Z,11Z,14Z,17Z)/18:0)', 'reason': 'Contains atoms other than C, H, and O'}, {'smiles': 'COC(=O)[C@H]1[C@@H](O)[C@@]2(O)c3c(OC)cc(OC)cc3O[C@]2([C@@H]1c1ccccc1)c1ccc(…	[]	14	65	35496	0		0.177215	1	0.301075	0.998173	1	0.383747	0.240793	0.998082	3	ensemble-9	saturated fatty acid	111	4.70953	6	1	17	1	1	12	8.14191
steroid sulfate	{'lines_of_code': 148, 'log_lines_of_code': 4.997212273764115, 'indent_by_line': [1, 1, 1, 1, 1, 1, 1, 1, 1, 1, 1, 1, 1, 1, 1, 1, 1, 2, 2, 1, 2, 2, 1, 1, 1, 2, 1, 1, 1, 1, 1, 2, 1, 1, 1, 1, 2, 1, 1, 1, 1, 2, 2, 3, 4, 4, 4, 2, 3, 1, 1, 1, 2, 2, 2, 3, 3, 3, 4, 5, 5, 5, 5, 3, 4, 2, 0, 1, 1, 1, 2, 2, 2, 3, 3, 3, 4, 4, 1, 2, 2, 1, 1, 1, 1, 1, 2, 3, 2, 2, 3, 4, 4, 4, 5, 4, 4, 4, 4, 5, 6, 4, 5, 4, 4, 5,…	[{'smiles': '[H][C@@]1(CC[C@@]2([H])[C@]3([H])C[C@H](OS(O)(=O)=O)[C@@]4([H])C[C@H](OS(O)(=O)=O)[C@H](C[C@]4(C)[C@@]3([H])CC[C@]12C)OS(O)(=O)=O)[C@H](C)CC[C@H](C)C(C)C', 'name': 'halistanol sulfonic acid G', 'reason': 'Contains sulfate ester group attached (directly or via one saturated linker) to steroid nucleus (fused tetracyclic system)'}, {'smiles': 'S(O[C@H]1C[C@@]2([C@@]3([C@]([C@]4([C@](CC3…	[{'smiles': 'C1[C@@]2([C@@]([C@@]3([C@](C[C@H](OS([O-])(=O)=O)CC3)(C1)[H])C)(CC[C@@]4([C@H](CC[C@@]24[H])O)C)[H])[H]', 'name': '(3alpha,5alpha,17beta)-17-hydroxyandrostan-3-yl sulfate(1-)', 'reason': 'Contains sulfate ester group attached (directly or via one saturated linker) to steroid nucleus (fused tetracyclic system)'}, {'smiles': 'C1=C(OS([O-])(=O)=O)C=CC2=C1CC[C@]3([C@@]4(CC[C@]([C@]4(CC[C…	[{'smiles': 'CCCCCOC(C)OCC', 'name': '1-ethoxy-1-pentoxyethane', 'reason': 'No rings found; not a steroid nucleus'}, {'smiles': 'P(OCC(OC(=O)CCCCCCCCCCCCCCCCC)COC(=O)CCCCCC/C=C\\C/C=C\\C/C=C\\C/C=C\\CC)(OCCN(C)C)(O)=O', 'name': 'PE-NMe2(20:4(8Z,11Z,14Z,17Z)/18:0)', 'reason': 'No rings found; not a steroid nucleus'}, {'smiles': 'COC(=O)[C@H]1[C@@H](O)[C@@]2(O)c3c(OC)cc(OC)cc3O[C@]2([C@@H]1c1ccccc1…	[{'smiles': '[H][C@]12C[C@H](O)CC[C@]1(C)[C@@]1([H])C[C@H](O)[C@]3(C)[C@]([H])(CC[C@@]3([H])[C@]1([H])[C@H](O)C2)[C@H](C)CCCOS(O)(=O)=O', 'name': '3alpha,7alpha,12alpha-trihydroxy-5alpha-cholan-24-yl sulfate', 'reason': 'Sulfate group not attached (even via one saturated linker) to the steroid nucleus'}, {'smiles': 'S(OCC(=O)[C@]1(O)C2(C(C3C(C4(C(CC3)=CC(=O)CC4)C)C(O)C2)CC1)C)(O)(=O)=O', 'name': …	15	24	35533	3		0.384615	0.833333	0.526316	0.999241	0.999916	0.577114	0.42029	0.999403	4	ensemble-9	steroid sulfate	148	4.99721	6	2	18	0	1	7	7.39944
L-alpha-amino acid	{'lines_of_code': 60, 'log_lines_of_code': 4.0943445622221, 'indent_by_line': [1, 1, 1, 1, 1, 1, 1, 1, 1, 2, 2, 1, 2, 2, 1, 1, 1, 2, 1, 1, 1, 1, 1, 1, 1, 1, 1, 1, 1, 1, 1, 1, 1, 1, 1, 1, 1, 1, 1, 2, 1, 1, 2, 1, 1, 2, 1, 1, 1, 1, 1, 1, 1, 1, 1, 1, 2, 3, 3, 1, 2, 1, 1, 1, 2, 1, 1, 2, 1, 2, 0], 'max_indent': 3, 'imports': ['from rdkit import Chem'], 'imports_count': 1, 'methods_called': ['MolFromSma…	[{'smiles': 'O=[13C](O)[13C@@H]([15NH2])[13CH]([13CH3])[13CH3]', 'name': '((13)C5,(15)N)-valine', 'reason': 'Found a free alpha-amino acid backbone with L (S CIP) configuration at the alpha-carbon'}, {'smiles': 'N[C@@H](CCCn1c(CO)ccc1C=O)C(O)=O', 'name': '1-(L-norvalin-5-yl)pyrraline', 'reason': 'Found a free alpha-amino acid backbone with L (S CIP) configuration at the alpha-carbon'}, {'smiles':…	[{'smiles': 'P(OC[C@H](OC(=O)CCCCCCCCCCCCC)COC(=O)CC/C=C\\C/C=C\\C/C=C\\C/C=C\\C/C=C\\C/C=C\\CC)(OC[C@H](N)C(O)=O)(O)=O', 'name': 'PS(22:6(4Z,7Z,10Z,13Z,16Z,19Z)/14:0)', 'reason': 'Found a free alpha-amino acid backbone with L (S CIP) configuration at the alpha-carbon'}, {'smiles': 'N[C@@H]([C@H](O)c1ccc(O)c(O)c1)C(O)=O', 'name': 'droxidopa', 'reason': 'Found a free alpha-amino acid backbone with…	[{'smiles': 'CCCCCOC(C)OCC', 'name': '1-ethoxy-1-pentoxyethane', 'reason': 'Alpha-amino acid backbone (free amino group and free carboxylic acid) not found'}, {'smiles': 'P(OCC(OC(=O)CCCCCCCCCCCCCCCCC)COC(=O)CCCCCC/C=C\\C/C=C\\C/C=C\\C/C=C\\CC)(OCCN(C)C)(O)=O', 'name': 'PE-NMe2(20:4(8Z,11Z,14Z,17Z)/18:0)', 'reason': 'Alpha-amino acid backbone (free amino group and free carboxylic acid) not found'…	[{'smiles': 'P(O)(O)(=O)C[C@H](N)C(O)=O', 'name': '(2R)-2-amino-3-phosphonopropanoic acid', 'reason': "Alpha-amino acid backbone found but alpha-carbon CIP code is 'R', not 'S'"}, {'smiles': 'C(N(C(=O)NC)O)CC[C@@H](C(=O)[O-])[NH3+]', 'name': 'N(delta)-hydroxy-N(omega)-methyl-L-citrulline zwitterion', 'reason': 'Alpha-amino acid backbone (free amino group and free carboxylic acid) not found'}, {'s…	65	218	35268	24		0.229682	0.730337	0.349462	0.993197	0.99932	0.348553	0.224524	0.992881	2	ensemble-9	L-alpha-amino acid	60	4.09434	3	1	8	2	1	7	4.61887
omega-hydroxy fatty acid	{'lines_of_code': 157, 'log_lines_of_code': 5.056245805348308, 'indent_by_line': [1, 1, 1, 1, 1, 1, 1, 1, 1, 1, 1, 1, 1, 1, 1, 1, 1, 1, 1, 1, 1, 1, 1, 2, 1, 1, 1, 1, 2, 3, 1, 1, 1, 2, 0, 1, 1, 1, 1, 1, 1, 1, 1, 2, 1, 2, 1, 1, 1, 1, 1, 1, 1, 1, 2, 2, 2, 3, 3, 4, 2, 1, 1, 1, 1, 1, 2, 1, 1, 1, 1, 2, 2, 2, 2, 2, 2, 3, 3, 4, 4, 4, 3, 4, 5, 5, 2, 0, 1, 1, 1, 1, 1, 1, 1, 1, 1, 1, 1, 2, 1, 1, 1, 1, 1, 2,…	[{'smiles': 'OCC(O)CC(O)=O', 'name': '3,4-dihydroxybutyric acid', 'reason': 'Molecule is a straight-chain fatty acid with a COOH at a terminal carbon and an -OH at the omega position (with at most one extra internal hydroxyl allowed)'}, {'smiles': 'C(CCCCCCCCCCO)CCCCC(O)=O', 'name': '16-hydroxyhexadecanoic acid', 'reason': 'Molecule is a straight-chain fatty acid with a COOH at a terminal carbon …	[{'smiles': 'OCCC/C=C\\CCCC(O)=O', 'name': '9-Hydroxy-5Z-nonenoic acid', 'reason': 'Molecule is a straight-chain fatty acid with a COOH at a terminal carbon and an -OH at the omega position (with at most one extra internal hydroxyl allowed)'}, {'smiles': 'OCC(O)C(O)=O', 'name': 'glyceric acid', 'reason': 'Molecule is a straight-chain fatty acid with a COOH at a terminal carbon and an -OH at the o…	[{'smiles': 'CCCCCOC(C)OCC', 'name': '1-ethoxy-1-pentoxyethane', 'reason': 'No carboxylic acid (-COOH) group found'}, {'smiles': 'P(OCC(OC(=O)CCCCCCCCCCCCCCCCC)COC(=O)CCCCCC/C=C\\C/C=C\\C/C=C\\C/C=C\\CC)(OCCN(C)C)(O)=O', 'name': 'PE-NMe2(20:4(8Z,11Z,14Z,17Z)/18:0)', 'reason': 'Molecule contains atoms other than C, H, and O'}, {'smiles': 'COC(=O)[C@H]1[C@@H](O)[C@@]2(O)c3c(OC)cc(OC)cc3O[C@]2([C@@H…	[{'smiles': '[C@H]1(CCCCCCCC(=O)O)[C@@H](CCCCCCCCO)O1', 'name': '(9S,10R)-9,10-epoxy-18-hydroxyoctadecanoic acid', 'reason': 'Molecule is cyclic; expected a straight-chain (acyclic) structure'}]	14	8	35552	1		0.636364	0.933333	0.756757	0.999747	0.999972	0.734694	0.739726	0.999726	5	ensemble-9	omega-hydroxy fatty acid	157	5.05625	5	1	21	1	3	18	10.4112
phosphatidylinositol	{'lines_of_code': 42, 'log_lines_of_code': 3.7376696182833684, 'indent_by_line': [1, 1, 1, 0, 1, 2, 0, 1, 2, 2, 1, 1, 1, 1, 1, 2, 0, 1, 1, 1, 2, 2, 1, 1, 1, 1, 2, 0, 1, 1, 1, 2, 0, 1, 1, 1, 2, 0, 1, 1, 1, 2, 0, 1, 1, 1, 1, 1, 2, 1, 2, 0, 1], 'max_indent': 2, 'imports': ['from rdkit import Chem', 'from rdkit.Chem import AllChem', 'from rdkit.Chem import rdMolDescriptors'], 'imports_count': 3, 'met…	[{'smiles': '[C@@H]1(C(C(C([C@H](C1O)O)O)O)O)OP(OC[C@@](COC(CCCCCC/C=C\\C/C=C\\C/C=C\\C/C=C\\CC)=O)(OC(CCCCCCC/C=C\\CCCCCCCC)=O)[H])(O)=O', 'name': 'PI(20:4(8Z,11Z,14Z,17Z)/18:1(9Z))', 'reason': 'Contains glycerol backbone with 2 fatty acid chains and a phosphoinositol group'}, {'smiles': 'P(OC1C(O)C(O)C(O)[C@@H](O)C1O)(OC[C@H](OC(=O)CCCCCCC/C=C\\CCCCCCCCC)COC(=O)CC/C=C\\C/C=C\\C/C=C\\C/C=C\\C/C=…	[{'smiles': 'P(O[C@@H]1C(O)[C@H](OP(O)(O)=O)C(O)C(O)C1O)(OC[C@H](OC(=O)CCC/C=C\\C/C=C\\C/C=C\\C/C=C\\CCCCC)COC(=O)CCCCCCCCCCCCCCC)(O)=O', 'name': 'PIP(16:0/20:4(5Z,8Z,11Z,14Z))', 'reason': 'Contains glycerol backbone with 2 fatty acid chains and a phosphoinositol group'}, {'smiles': 'P(O[C@H]1C(O)C(OP(O)(O)=O)C(O)[C@@H](O)C1O)(OC[C@H](OC(=O)CCC/C=C\\C/C=C\\C/C=C\\C/C=C\\CCCCC)COC(=O)CCCCCCCCCCCCC…	[{'smiles': 'CCCCCOC(C)OCC', 'name': '1-ethoxy-1-pentoxyethane', 'reason': 'No glycerol backbone found'}, {'smiles': 'P(OCC(OC(=O)CCCCCCCCCCCCCCCCC)COC(=O)CCCCCC/C=C\\C/C=C\\C/C=C\\C/C=C\\CC)(OCCN(C)C)(O)=O', 'name': 'PE-NMe2(20:4(8Z,11Z,14Z,17Z)/18:0)', 'reason': 'No phosphoinositol group found'}, {'smiles': 'COC(=O)[C@H]1[C@@H](O)[C@@]2(O)c3c(OC)cc(OC)cc3O[C@]2([C@@H]1c1ccccc1)c1ccc(OC)cc1', 'n…	[{'smiles': 'P(OC1[C@H](O)[C@@H](O)C(O)[C@@H](O)[C@H]1O)(OC[C@H](OC(=O)CCCCCCC/C=C\\C/C=C\\C/C=C\\CC)COC(=O)CCCCCCC/C=C\\CCCCCC)([O-])=O', 'name': '16:1-18:3-PI', 'reason': 'No phosphoinositol group found'}, {'smiles': 'CCCC(=O)OC[C@H](COP(O)(=O)O[C@@H]1[C@H](O)[C@H](O)[C@@H](O)[C@H](OP(O)(O)=O)[C@H]1O)OC(=O)CCC', 'name': "1,2-dibutyryl-sn-glycero-3-phospho-(1'D-myo-inositol-5'-phosphate)", 'reas…	81	3	35489	2		0.964286	0.975904	0.97006	0.999859	0.999944	0.938776	0.946203	0.999726	0	ensemble-9	phosphatidylinositol	42	3.73767	2	3	8	3	1	9	4.74753
organofluorine compound	{'lines_of_code': 19, 'log_lines_of_code': 2.9444389791664403, 'indent_by_line': [1, 1, 1, 0, 1, 2, 0, 1, 2, 2, 1, 1, 1, 1, 1, 2, 0, 1, 1, 1, 2, 1, 2], 'max_indent': 2, 'imports': ['from rdkit import Chem'], 'imports_count': 1, 'methods_called': ['HasSubstructMatch', 'MolFromSmarts', 'MolFromSmiles'], 'methods_called_count': 3, 'smarts_strings': ['[C]-[F]'], 'smarts_strings_count': 1, 'defs': ['i…	[{'smiles': 'CC1=C(SC(=C1)C1=NO[C@@](C1)(C1=CC(Cl)=C(Cl)C(Cl)=C1)C(F)(F)F)C(=O)NCC(=O)NCC(F)(F)F', 'name': 'lotilaner', 'reason': 'Contains at least one carbon-fluorine bond'}, {'smiles': 'CC(C)OC(=O)[C@H](C)N[P@](=O)(OC[C@H]1O[C@@H](n2ccc(=O)[nH]c2=O)[C@](C)(F)[C@@H]1O)Oc1ccccc1', 'name': 'sofosbuvir', 'reason': 'Contains at least one carbon-fluorine bond'}, {'smiles': 'FC(F)(F)C12C(F)(F)C3(F)C(…	[{'smiles': 'C[C@@H]1CCCCO[C@H]([C@@H](CN(C(=O)C2=C(O1)C=CC(=C2)NC(=O)NC3=CC=C(C=C3)C(F)(F)F)[C@H](C)CO)C)CN(C)C', 'name': '1-[(3R,9R,10R)-9-[(dimethylamino)methyl]-12-[(2R)-1-hydroxypropan-2-yl]-3,10-dimethyl-13-oxo-2,8-dioxa-12-azabicyclo[12.4.0]octadeca-1(14),15,17-trien-16-yl]-3-[4-(trifluoromethyl)phenyl]urea', 'reason': 'Contains at least one carbon-fluorine bond'}, {'smiles': 'C1C2(CN1CC3=…	[{'smiles': 'CCCCCOC(C)OCC', 'name': '1-ethoxy-1-pentoxyethane', 'reason': 'No carbon-fluorine bonds found'}, {'smiles': 'P(OCC(OC(=O)CCCCCCCCCCCCCCCCC)COC(=O)CCCCCC/C=C\\C/C=C\\C/C=C\\C/C=C\\CC)(OCCN(C)C)(O)=O', 'name': 'PE-NMe2(20:4(8Z,11Z,14Z,17Z)/18:0)', 'reason': 'No carbon-fluorine bonds found'}, {'smiles': 'COC(=O)[C@H]1[C@@H](O)[C@@]2(O)c3c(OC)cc(OC)cc3O[C@]2([C@@H]1c1ccccc1)c1ccc(OC)cc1'…	[{'smiles': 'CN(C)C\\C=C\\C(=O)Nc1cc2c(Nc3ccc(F)c(Cl)c3)ncnc2cc1O[C@H]1CCOC1', 'name': 'afatinib', 'reason': 'No carbon-fluorine bonds found'}, {'smiles': 'C1(C(O)=O)=CC=CC(=C1NS(C=2N=C3C=C(F)N=C(OCC)N3N2)(=O)=O)Cl', 'name': 'cloransulam', 'reason': 'No carbon-fluorine bonds found'}, {'smiles': 'FC1=CC=C(NC(=O)C2=CC=NC=C2)C=C1', 'name': 'N4-(4-fluorophenyl)isonicotinamide', 'reason': 'No carbon-f…	197	552	34698	128		0.263017	0.606154	0.366853	0.980885	0.996325	0.347185	0.24903	0.981342	0	ensemble-9	organofluorine compound	19	2.94444	2	1	3	1	1	3	2.38889
ultra-long-chain fatty acid	{'lines_of_code': 103, 'log_lines_of_code': 4.634728988229636, 'indent_by_line': [1, 1, 1, 1, 1, 1, 1, 1, 1, 1, 1, 1, 1, 1, 1, 1, 1, 1, 1, 1, 1, 1, 1, 1, 1, 2, 0, 1, 1, 1, 1, 1, 2, 0, 1, 1, 1, 1, 0, 1, 1, 1, 2, 1, 1, 0, 1, 1, 1, 2, 2, 2, 2, 2, 3, 4, 3, 3, 4, 3, 3, 4, 3, 3, 3, 3, 4, 4, 2, 0, 1, 1, 1, 1, 1, 1, 1, 2, 1, 1, 1, 0, 1, 1, 1, 1, 2, 2, 1, 1, 1, 1, 1, 1, 2, 2, 2, 2, 2, 3, 3, 2, 3, 3, 4, 2,…	[{'smiles': 'CC\\C=C/C\\C=C/C\\C=C/C\\C=C/C\\C=C/CCCCCCCCCCCCCCCCCCCCCC(O)=O', 'name': '(23Z,26Z,29Z,32Z,35Z)-octatriacontapentaenoic acid', 'reason': 'Chain length is 38 carbons, qualifies as ultra-long-chain fatty acid'}, {'smiles': 'CCCCC\\C=C/C\\C=C/C\\C=C/C\\C=C/C\\C=C/CCCCCCCCCCCCC(O)=O', 'name': '(14Z,17Z,20Z,23Z,26Z)-dotriacontapentaenoic acid', 'reason': 'Chain length is 32 carbons, qual…	[{'smiles': 'OC(=O)CCCCCC\\C=C\\CCCCCCCCCCCCCCCCCCCCCCC', 'name': '8-Dotriacontenoic acid', 'reason': 'Chain length is 32 carbons, qualifies as ultra-long-chain fatty acid'}, {'smiles': 'OC(=O)CCCCCCCCCCCCCCCCCCCCCCCCCCCCCCCC', 'name': 'Psyllic acid', 'reason': 'Chain length is 33 carbons, qualifies as ultra-long-chain fatty acid'}, {'smiles': 'C(CCCCCCCCCCCCCCCCCCCCCCC/C=C\\CCCC)(O)=O', 'name': …	[{'smiles': 'CCCCCOC(C)OCC', 'name': '1-ethoxy-1-pentoxyethane', 'reason': 'Expected exactly one carboxylic acid group; found 0'}, {'smiles': 'P(OCC(OC(=O)CCCCCCCCCCCCCCCCC)COC(=O)CCCCCC/C=C\\C/C=C\\C/C=C\\C/C=C\\CC)(OCCN(C)C)(O)=O', 'name': 'PE-NMe2(20:4(8Z,11Z,14Z,17Z)/18:0)', 'reason': 'Expected exactly one carboxylic acid group; found 0'}, {'smiles': 'COC(=O)[C@H]1[C@@H](O)[C@@]2(O)c3c(OC)cc(…	[{'smiles': 'CCCCCCCCCCCCCCCCCCCCCCCC[C@H]([C@H](O)CCCCCCCCCCCCCCCCC[C@@H]1C[C@@H]1CCCCCCCCCCCCCCCC[C@@H](OC)[C@H](C)CCCCCCCCCCCCCCCCCC)C(O)=O', 'name': '(2R)-2-[(1R)-1-hydroxy-18-{(1R,2S)-2-[(17R,18R)-17-methoxy-18-methylhexatriacontyl]cyclopropyl}octadecyl]hexacosanoic acid', 'reason': 'Chain length is 26 carbons, which is not greater than C27'}, {'smiles': 'CCCCCCCCCCCCCCCCCCCCCCCC[C@H]([C@H](…	5	7	35560	3		0.416667	0.625	0.5	0.999719	0.999916	0.682353	0.707317	0.99981	5	ensemble-9	ultra-long-chain fatty acid	103	4.63473	4	1	11	1	2	10	6.32695
ribonucleoside	{'lines_of_code': 89, 'log_lines_of_code': 4.48863636973214, 'indent_by_line': [1, 1, 1, 0, 1, 1, 1, 1, 1, 1, 0, 1, 2, 0, 1, 2, 2, 1, 1, 1, 1, 2, 1, 1, 1, 2, 1, 1, 1, 1, 1, 1, 2, 1, 1, 1, 1, 2, 1, 1, 1, 2, 3, 3, 4, 4, 5, 2, 0, 1, 1, 1, 2, 3, 1, 1, 1, 2, 3, 1, 1, 1, 1, 1, 1, 2, 3, 3, 3, 3, 4, 4, 5, 4, 5, 3, 3, 4, 4, 5, 5, 6, 6, 7, 1, 0, 1, 1, 2, 2, 2, 2, 2, 2, 1, 1, 2, 2], 'max_indent': 7, 'import…	[{'smiles': 'CC(=O)Nc1ccn([C@@H]2O[C@H](CO)[C@@H](O)[C@H]2O)c(=O)n1', 'name': 'N(4)-acetylcytidine', 'reason': 'Matched common D-ribose pattern (unmodified ribofuranose) attached to a nucleobase'}, {'smiles': 'CN(C)c1ncnc2n(cnc12)[C@@H]1O[C@H](CO)[C@@H](NC(=O)[C@@H](N)Cc2ccc(O)cc2)[C@H]1O', 'name': 'O-demethylpuromycin', 'reason': 'Found five-membered ribofuranose ring attached to a nucleobase ni…	[{'smiles': 'CC1[C@@H](CC(O1)N2C=NC3=C2N=CN=C3N)O', 'name': '(3R)-5-(6-aminopurin-9-yl)-2-methyl-3-oxolanol', 'reason': 'Found five-membered ribofuranose ring attached to a nucleobase nitrogen'}, {'smiles': 'O=C1N(C=CC(N1)=O)[C@@H]2OC([C@H](O[C@@H]3OC(C(=O)O)=C[C@H]([C@@H]3O)O)C(=O)N)[C@H]([C@H]2O)OC', 'name': 'A-500359 F', 'reason': 'Matched common D-ribose pattern (unmodified ribofuranose) atta…	[{'smiles': 'CCCCCOC(C)OCC', 'name': '1-ethoxy-1-pentoxyethane', 'reason': 'No ribose moiety attached to a nucleobase found'}, {'smiles': 'P(OCC(OC(=O)CCCCCCCCCCCCCCCCC)COC(=O)CCCCCC/C=C\\C/C=C\\C/C=C\\C/C=C\\CC)(OCCN(C)C)(O)=O', 'name': 'PE-NMe2(20:4(8Z,11Z,14Z,17Z)/18:0)', 'reason': 'Molecule contains phosphorus; likely a nucleotide rather than a nucleoside'}, {'smiles': 'COC(=O)[C@H]1[C@@H](O)…	[]	20	128	35427	0		0.135135	1	0.238095	0.996402	1	0.278729	0.164265	0.995854	1	ensemble-9	ribonucleoside	89	4.48864	7	2	14	2	2	10	7.49773
alkene	{'lines_of_code': 30, 'log_lines_of_code': 3.4011973816621555, 'indent_by_line': [1, 1, 1, 0, 1, 2, 0, 1, 2, 2, 1, 1, 1, 1, 2, 0, 1, 1, 2, 3, 0, 1, 1, 1, 2, 3, 2, 3, 0, 1, 2, 0, 1, 1, 2, 0, 1], 'max_indent': 3, 'imports': ['from rdkit import Chem'], 'imports_count': 1, 'methods_called': ['GetAtoms', 'GetAtomicNum', 'NumRings', 'GetBonds', 'GetRingInfo', 'GetBondType', 'MolFromSmiles'], 'methods_c…	[{'smiles': 'CCC(C)C\\C=C\\C(C)C', 'name': '(3E)-2,6-dimethyloct-3-ene', 'reason': 'Acyclic hydrocarbon with exactly one carbon-carbon double bond'}, {'smiles': 'CC(C)CCCCCCCCCCCCCCCC=C', 'name': '18-methylnonadec-1-ene', 'reason': 'Acyclic hydrocarbon with exactly one carbon-carbon double bond'}, {'smiles': 'CCCCCCCCCC\\C=C\\CCCCCC', 'name': 'trans-octadec-7-ene', 'reason': 'Acyclic hydrocarbon …	[{'smiles': 'C(CC=C)C', 'name': '1-Pentene', 'reason': 'Acyclic hydrocarbon with exactly one carbon-carbon double bond'}, {'smiles': 'C(=C)CCCCCCCCCCCCCCCCCCCCCCCCCCCCCCCCCCCCCCCCCCCCCCCCCCCCCCCCCCCCCCCCCCCCCCCCCCCCCCCCCCCCCCCCCCCCC', 'name': '1-pentanonacontene', 'reason': 'Acyclic hydrocarbon with exactly one carbon-carbon double bond'}, {'smiles': 'C/C(=C(/C(C)(C)C)\\[H])/[H]', 'name': '(E)-4,…	[{'smiles': 'CCCCCOC(C)OCC', 'name': '1-ethoxy-1-pentoxyethane', 'reason': 'Contains non-carbon/hydrogen atoms'}, {'smiles': 'P(OCC(OC(=O)CCCCCCCCCCCCCCCCC)COC(=O)CCCCCC/C=C\\C/C=C\\C/C=C\\C/C=C\\CC)(OCCN(C)C)(O)=O', 'name': 'PE-NMe2(20:4(8Z,11Z,14Z,17Z)/18:0)', 'reason': 'Contains non-carbon/hydrogen atoms'}, {'smiles': 'COC(=O)[C@H]1[C@@H](O)[C@@]2(O)c3c(OC)cc(OC)cc3O[C@]2([C@@H]1c1ccccc1)c1ccc…	[{'smiles': 'C=CCCCCCCC(CO)O', 'name': 'dec-9-ene-1,2-diol', 'reason': 'Contains non-carbon/hydrogen atoms'}]	7	13	35554	1		0.35	0.875	0.5	0.999606	0.999972	0.735484	0.59375	0.999712	1	ensemble-9	alkene	30	3.4012	3	1	7	0	1	6	4.08024
trichlorobenzene	{'lines_of_code': 125, 'log_lines_of_code': 4.8283137373023015, 'indent_by_line': [1, 1, 1, 1, 1, 1, 1, 1, 1, 1, 1, 1, 1, 1, 1, 1, 1, 1, 1, 2, 1, 1, 2, 2, 1, 1, 1, 1, 1, 2, 2, 3, 2, 2, 2, 2, 2, 3, 4, 3, 3, 4, 3, 4, 3, 3, 4, 4, 2, 1, 1, 1, 1, 2, 1, 2, 1, 2, 1, 1, 1, 1, 1, 1, 2, 3, 2, 2, 2, 2, 3, 3, 4, 4, 2, 3, 3, 2, 2, 2, 3, 4, 3, 4, 4, 2, 3, 2, 2, 2, 2, 2, 2, 2, 3, 3, 4, 4, 5, 4, 4, 5, 4, 4, 5, 4…	[{'smiles': 'CC1=C(SC(=C1)C1=NO[C@@](C1)(C1=CC(Cl)=C(Cl)C(Cl)=C1)C(F)(F)F)C(=O)NCC(=O)NCC(F)(F)F', 'name': 'lotilaner', 'reason': 'Found an isolated benzene ring with exactly three terminal chlorine substituents and only small (or aromatic) additional substituents'}, {'smiles': 'Oc1c(Cl)cc(Cl)c(Cl)c1O', 'name': '3,4,6-trichlorocatechol', 'reason': 'Found an isolated benzene ring with exactly thre…	[{'smiles': 'ClC=1C(=C(C(=C(C1)Cl)Cl)[O-])O', 'name': '3,4,6-trichlorocatechol(1-)', 'reason': 'Found an isolated benzene ring with exactly three terminal chlorine substituents and only small (or aromatic) additional substituents'}, {'smiles': 'ClC1=C(N2N=CC(=C2C3=CC=CC=C3)C(OCC)=O)C(Cl)=CC(Cl)=C1', 'name': 'ethyl 5-phenyl-1-(2,4,6-trichlorophenyl)-1H-pyrazole-4-carboxylate', 'reason': 'Found an …	[{'smiles': 'CCCCCOC(C)OCC', 'name': '1-ethoxy-1-pentoxyethane', 'reason': 'No isolated benzene ring with exactly three terminal chlorine substituents (with acceptable small or aromatic substituents) found'}, {'smiles': 'P(OCC(OC(=O)CCCCCCCCCCCCCCCCC)COC(=O)CCCCCC/C=C\\C/C=C\\C/C=C\\C/C=C\\CC)(OCCN(C)C)(O)=O', 'name': 'PE-NMe2(20:4(8Z,11Z,14Z,17Z)/18:0)', 'reason': 'No isolated benzene ring with …	[]	14	4	35557	0		0.777778	1	0.875	0.999888	1	0.702128	0.611111	0.999803	3	ensemble-9	trichlorobenzene	125	4.82831	6	1	12	0	2	7	6.36566
azole	{'lines_of_code': 87, 'log_lines_of_code': 4.465908118654584, 'indent_by_line': [1, 1, 1, 1, 1, 1, 1, 1, 1, 1, 1, 1, 2, 2, 1, 2, 2, 1, 1, 1, 1, 2, 1, 2, 1, 2, 0, 1, 1, 1, 2, 1, 1, 1, 1, 1, 1, 1, 2, 3, 2, 2, 3, 2, 3, 2, 3, 2, 1, 1, 2, 1, 1, 1, 1, 2, 2, 2, 3, 3, 4, 3, 3, 4, 4, 2, 3, 1, 1, 2, 1, 1, 1, 1, 1, 1, 2, 1, 1, 1, 1, 1, 1, 2, 1, 1, 0, 1, 2, 2, 2, 2, 2, 2, 2, 1, 1, 2, 2], 'max_indent': 4, 'im…	[{'smiles': 'Cc1ncsc1CCOP(O)(O)=O', 'name': '4-methyl-5-(2-phosphonooxyethyl)thiazole', 'reason': 'Found a non‐fused five‐membered aromatic heterocycle with nitrogen (azole ring)'}, {'smiles': 'COC1=CC=C(C=C1)C2=CC=C(N2CC3CCCO3)CCC(=O)O', 'name': '3-[5-(4-methoxyphenyl)-1-(2-oxolanylmethyl)-2-pyrrolyl]propanoic acid', 'reason': 'Found a non‐fused five‐membered aromatic heterocycle with nitrogen (…	[{'smiles': 'C[C@H]1CN(C(=O)C2=C(C3=CC=CC=C3CO[C@@H]1CN(C)C(=O)NC4=C(ON=C4C)C)C5=CC=CC=C5N2C)[C@H](C)CO', 'name': 'LSM-14251', 'reason': 'Found a non‐fused five‐membered aromatic heterocycle with nitrogen (azole ring)'}, {'smiles': 'S1C=C(N=C1N)C2=CC(F)=C(F)C=C2', 'name': '4-(3,4-Difluorophenyl)-1,3-thiazol-2-amine', 'reason': 'Found a non‐fused five‐membered aromatic heterocycle with nitrogen (a…	[{'smiles': 'CCCCCOC(C)OCC', 'name': '1-ethoxy-1-pentoxyethane', 'reason': 'No rings found in the molecule'}, {'smiles': 'P(OCC(OC(=O)CCCCCCCCCCCCCCCCC)COC(=O)CCCCCC/C=C\\C/C=C\\C/C=C\\C/C=C\\CC)(OCCN(C)C)(O)=O', 'name': 'PE-NMe2(20:4(8Z,11Z,14Z,17Z)/18:0)', 'reason': 'No rings found in the molecule'}, {'smiles': 'COC(=O)[C@H]1[C@@H](O)[C@@]2(O)c3c(OC)cc(OC)cc3O[C@]2([C@@H]1c1ccccc1)c1ccc(OC)cc1'…	[{'smiles': 'CC1=C(SC(=C1)C1=NO[C@@](C1)(C1=CC(Cl)=C(Cl)C(Cl)=C1)C(F)(F)F)C(=O)NCC(=O)NCC(F)(F)F', 'name': 'lotilaner', 'reason': 'No five‐membered aromatic heterocycle with nitrogen found'}, {'smiles': 'CC1=NN(C2=C1C=C(S2)C(=O)C3=C(N(C(=O)N(C3=O)C)C)N)C4=CC=CC=C4', 'name': '6-amino-1,3-dimethyl-5-[(3-methyl-1-phenyl-5-thieno[2,3-c]pyrazolyl)-oxomethyl]pyrimidine-2,4-dione', 'reason': 'No non‐fus…	439	1336	33689	111		0.247324	0.798182	0.377634	0.959325	0.996716	0.372755	0.243979	0.959747	3	ensemble-9	azole	87	4.46591	4	2	12	1	1	8	5.89318
11beta-hydroxy steroid	{'lines_of_code': 99, 'log_lines_of_code': 4.59511985013459, 'indent_by_line': [1, 1, 1, 1, 1, 1, 1, 1, 2, 2, 3, 1, 2, 1, 1, 1, 1, 2, 1, 1, 1, 1, 2, 1, 1, 1, 1, 1, 2, 3, 4, 4, 1, 1, 1, 1, 1, 2, 3, 3, 3, 4, 4, 5, 5, 5, 3, 1, 1, 1, 1, 2, 2, 3, 2, 2, 2, 2, 2, 2, 3, 2, 2, 2, 2, 3, 2, 2, 2, 2, 2, 3, 2, 2, 2, 1, 1, 2, 1, 1, 1, 1, 1, 1, 2, 1, 1, 1, 2, 1, 1, 1, 2, 2, 3, 1, 1, 0, 1, 1, 2, 2, 2, 2, 2, 2, 2…	[{'smiles': '[H][C@@]12CCC3=CC(=O)C=C[C@]3(C)[C@@]1([H])[C@@H](O)C[C@@]1(C)[C@@]2([H])CC[C@]1(OC(=O)OCC)C(=O)OCCl', 'name': 'loteprednol etabonate', 'reason': 'Steroid nucleus detected (fused rings with appropriate sizes and carbon count) and beta-oriented hydroxyl group found on it.'}, {'smiles': '[H][C@@]1(CC[C@@]2([H])[C@]3([H])CCC4=CC(=O)CC[C@]4(C)[C@@]3([H])[C@@H](O)C[C@]12C)C(=O)CO', 'name'…	[{'smiles': 'OC12C(C(CC1)C(O)(C3OC(=O)C(=C(C3)C)C)C)(CCC4C2CC=C5C4(C(OC(=O)C)CC(OC6OC(C(O)C(O)C6O)CO)C5)C)C', 'name': '1-Acetyl-3,14,20-trihydroxywitha-5,24-dienolide 3-glucoside', 'reason': 'Steroid nucleus detected (fused rings with appropriate sizes and carbon count) and beta-oriented hydroxyl group found on it.'}, {'smiles': 'CC(=O)O[C@H]1CO[C@@H](O[C@@H]2C[C@@]3(C)[C@@H]4CC=C5[C@@H](C=C(O)C(…	[{'smiles': 'CCCCCOC(C)OCC', 'name': '1-ethoxy-1-pentoxyethane', 'reason': 'No rings detected; not a steroid.'}, {'smiles': 'P(OCC(OC(=O)CCCCCCCCCCCCCCCCC)COC(=O)CCCCCC/C=C\\C/C=C\\C/C=C\\C/C=C\\CC)(OCCN(C)C)(O)=O', 'name': 'PE-NMe2(20:4(8Z,11Z,14Z,17Z)/18:0)', 'reason': 'No rings detected; not a steroid.'}, {'smiles': 'COC(=O)[C@H]1[C@@H](O)[C@@]2(O)c3c(OC)cc(OC)cc3O[C@]2([C@@H]1c1ccccc1)c1ccc(O…	[]	18	1206	34351	0		0.0147059	1	0.0289855	0.9661	1	0.0289619	0.0146937	0.966543	5	ensemble-9	11beta-hydroxy steroid	99	4.59512	5	2	12	1	1	9	6.31902
3-sn-phosphatidyl-L-serine	{'lines_of_code': 123, 'log_lines_of_code': 4.812184355372417, 'indent_by_line': [1, 1, 1, 1, 1, 1, 1, 1, 1, 1, 1, 1, 1, 2, 1, 1, 2, 2, 1, 1, 1, 2, 1, 1, 1, 2, 1, 1, 1, 1, 1, 2, 1, 2, 1, 1, 1, 2, 2, 2, 3, 3, 4, 3, 3, 3, 4, 3, 3, 3, 4, 5, 2, 0, 1, 1, 2, 3, 4, 5, 5, 5, 6, 4, 5, 2, 0, 1, 1, 1, 1, 1, 2, 2, 3, 2, 2, 2, 2, 2, 3, 3, 2, 3, 3, 2, 3, 2, 2, 2, 2, 3, 3, 4, 4, 2, 3, 2, 2, 2, 3, 2, 2, 2, 2, 3,…	[{'smiles': 'P(OCC(OC(=O)CCCC(O)/C=C/C=C\\C/C=C\\C/C=C\\C/C=C\\CC)COC(=O)CCCCCCCCCCCCCCC)(OCC(N)C(O)=O)(O)=O', 'name': 'OxPS 36:5+1O', 'reason': 'Molecule contains a phosphoserine head-group with exactly 2 acyl groups anchored to the phosphoglycerol backbone'}, {'smiles': 'CCCCCCCCCCCCCCCC(=O)OC[C@H](COP(O)(=O)OC[C@H](N)C(O)=O)OC(=O)CC\\C=C/C\\C=C/C\\C=C/C\\C=C/C\\C=C/C\\C=C/CC', 'name': '1-hexad…	[{'smiles': 'P(OC[C@H](OC(=O)CCCCCCCCCCCCC)COC(=O)CC/C=C\\C/C=C\\C/C=C\\C/C=C\\C/C=C\\C/C=C\\CC)(OC[C@H](N)C(O)=O)(O)=O', 'name': 'PS(22:6(4Z,7Z,10Z,13Z,16Z,19Z)/14:0)', 'reason': 'Molecule contains a phosphoserine head-group with exactly 2 acyl groups anchored to the phosphoglycerol backbone'}, {'smiles': 'CCCCCCCCCCCCCCCCCC(=O)OC[C@H](COP([O-])(=O)OC[C@H]([NH3+])C([O-])=O)OC(=O)CC\\C=C/C\\C=C/C…	[{'smiles': 'CCCCCOC(C)OCC', 'name': '1-ethoxy-1-pentoxyethane', 'reason': 'Missing phosphorus (P) required for the phosphoglycerol head-group'}, {'smiles': 'P(OCC(OC(=O)CCCCCCCCCCCCCCCCC)COC(=O)CCCCCC/C=C\\C/C=C\\C/C=C\\C/C=C\\CC)(OCCN(C)C)(O)=O', 'name': 'PE-NMe2(20:4(8Z,11Z,14Z,17Z)/18:0)', 'reason': 'Serine fragment (C(N)C(=O)O) not found in molecule'}, {'smiles': 'COC(=O)[C@H]1[C@@H](O)[C@@]…	[]	4	68	35503	0		0.0555556	1	0.105263	0.998089	1	0.137741	0.0739645	0.9978	5	ensemble-9	3-sn-phosphatidyl-L-serine	123	4.81218	6	2	17	1	3	9	7.96244
tricarboxylic acid	{'lines_of_code': 88, 'log_lines_of_code': 4.477336814478207, 'indent_by_line': [1, 1, 1, 1, 1, 1, 1, 1, 1, 1, 1, 2, 1, 1, 2, 2, 1, 1, 1, 1, 2, 1, 1, 1, 1, 2, 3, 1, 1, 1, 2, 1, 1, 1, 1, 2, 1, 1, 1, 1, 1, 2, 2, 3, 1, 1, 1, 1, 1, 1, 1, 2, 1, 1, 1, 1, 1, 1, 1, 1, 2, 1, 2, 1, 1, 1, 2, 1, 1, 1, 1, 2, 1, 1, 1, 1, 1, 2, 1, 1, 1, 1, 2, 1, 1, 1, 0, 1, 2, 2, 2, 2, 2, 2, 2, 2, 2, 2, 2, 2, 1, 1, 2, 2], 'max_…	[{'smiles': 'OC(C(CC(O)=O)C(O)=O)C(O)=O', 'name': 'isocitric acid', 'reason': 'Contains exactly three carboxyl groups, has acceptable amide count, no aromatic rings, sufficient carboxyl/carbon ratio, and is neutral and within weight range – consistent with a tricarboxylic acid'}, {'smiles': 'C\\C(C(O)=O)=C(\\CC(O)=O)C(O)=O', 'name': '(2E)-but-2-ene-1,2,3-tricarboxylic acid', 'reason': 'Contains e…	[{'smiles': 'OC(=O)CCC(=O)NC(CCCC(=O)C(O)=O)C(O)=O', 'name': 'N-Succinyl-2-amino-6-oxopimelate', 'reason': 'Contains exactly three carboxyl groups, has acceptable amide count, no aromatic rings, sufficient carboxyl/carbon ratio, and is neutral and within weight range – consistent with a tricarboxylic acid'}, {'smiles': 'NC(=O)CNC(CN[C@@H](CC(O)=O)C(O)=O)C(O)=O', 'name': 'Lycomarasmine B', 'reason…	[{'smiles': 'CCCCCOC(C)OCC', 'name': '1-ethoxy-1-pentoxyethane', 'reason': 'Found 0 carboxyl group(s); expected exactly 3'}, {'smiles': 'P(OCC(OC(=O)CCCCCCCCCCCCCCCCC)COC(=O)CCCCCC/C=C\\C/C=C\\C/C=C\\C/C=C\\CC)(OCCN(C)C)(O)=O', 'name': 'PE-NMe2(20:4(8Z,11Z,14Z,17Z)/18:0)', 'reason': 'Contains non-organic atom: P (atomic num: 15)'}, {'smiles': 'COC(=O)[C@H]1[C@@H](O)[C@@]2(O)c3c(OC)cc(OC)cc3O[C@]2…	[{'smiles': 'OC(=O)CC(C(OC(=O)\\C=C/c1ccc(O)c(O)c1)C(O)=O)C(O)=O', 'name': '2-caffeoylisocitric acid', 'reason': 'Molecule contains aromatic rings; not a simple tricarboxylic acid'}, {'smiles': 'OC(=O)c1cc(cc(c1)C(O)=O)C(O)=O', 'name': 'benzene-1,3,5-tricarboxylic acid', 'reason': 'Molecule contains aromatic rings; not a simple tricarboxylic acid'}, {'smiles': 'OC(=O)c1cc(C(O)=O)c-2c(n1)C(=O)C(=O…	13	10	35543	9		0.565217	0.590909	0.577778	0.999466	0.999747	0.64	0.576	0.999431	4	ensemble-9	tricarboxylic acid	88	4.47734	3	2	10	3	1	11	5.89547
dodecanoate ester	{'lines_of_code': 55, 'log_lines_of_code': 4.007333185232471, 'indent_by_line': [1, 1, 1, 1, 1, 1, 1, 1, 1, 1, 1, 1, 1, 2, 2, 1, 2, 2, 1, 1, 1, 1, 2, 1, 1, 1, 1, 1, 1, 1, 1, 1, 1, 1, 1, 1, 1, 1, 1, 1, 1, 1, 1, 1, 1, 1, 1, 2, 1, 1, 1, 1, 2, 1, 2, 2, 2, 0, 1, 1, 1, 1], 'max_indent': 2, 'imports': ['from rdkit import Chem'], 'imports_count': 1, 'methods_called': ['MolFromSmarts', 'GetSubstructMatche…	[{'smiles': '[H][C@]12C=C(COC(=O)CCCCCCCCCCCCCCC)[C@@H](O)[C@]3(O)[C@@H](OC(=O)C(C)C(C)C)C(C)=C[C@]3([C@H](C)C[C@]3(OC(=O)CCCCCCCCCCC)[C@@]1([H])C3(C)C)C2=O', 'name': 'kansuiphorin A', 'reason': 'Molecule contains a dodecanoate (laurate) ester group.'}, {'smiles': '[C@H]1([C@H]([C@H]([C@@H]([C@H](O1)[C@H](CO)O)O)O)O)OC[C@H]2O[C@@H]([C@@H]([C@H]([C@@H]2O)O)O)O[C@H]3[C@H](O[C@@H]([C@H]([C@@H]3O)O)C…	[{'smiles': '[C@H]1(OP(=O)([O-])[O-])[C@H](OC(=O)C[C@@H](CCCCCCCCCCC)OC(=O)CCCCCCCCCCCCC)[C@@H](NC(=O)C[C@@H](CCCCCCCCCCC)OC(=O)CCCCCCCCCCC)[C@@H](O[C@@H]1CO)OC[C@@H]2[C@H]([C@@H]([C@H]([C@H](O2)OP(=O)([O-])[O-])NC(=O)C[C@@H](CCCCCCCCCCC)O)OC(=O)C[C@@H](CCCCCCCCCCC)O)O', 'name': 'lipid A(4-) (E. coli)', 'reason': 'Molecule contains a dodecanoate (laurate) ester group.'}, {'smiles': 'P(OCC[N+](C)(…	[{'smiles': 'CCCCCOC(C)OCC', 'name': '1-ethoxy-1-pentoxyethane', 'reason': 'No laurate ester group with an exact CH3(CH2)10C(=O)O acyl chain found.'}, {'smiles': 'P(OCC(OC(=O)CCCCCCCCCCCCCCCCC)COC(=O)CCCCCC/C=C\\C/C=C\\C/C=C\\C/C=C\\CC)(OCCN(C)C)(O)=O', 'name': 'PE-NMe2(20:4(8Z,11Z,14Z,17Z)/18:0)', 'reason': 'No laurate ester group with an exact CH3(CH2)10C(=O)O acyl chain found.'}, {'smiles': 'C…	[]	11	63	35501	0		0.148649	1	0.258824	0.998229	1	0.368876	0.22695	0.998461	3	ensemble-9	dodecanoate ester	55	4.00733	2	1	3	1	1	4	2.80147
galactosylceramide	{'lines_of_code': 84, 'log_lines_of_code': 4.430816798843313, 'indent_by_line': [1, 1, 1, 1, 1, 1, 1, 1, 2, 1, 1, 1, 1, 1, 1, 1, 2, 1, 1, 1, 1, 2, 1, 2, 0, 1, 1, 1, 1, 2, 1, 1, 1, 1, 2, 1, 1, 1, 1, 1, 1, 2, 3, 2, 2, 2, 3, 2, 2, 2, 3, 3, 4, 4, 5, 4, 5, 2, 3, 1, 1, 2, 1, 2, 1, 1, 1, 1, 1, 1, 1, 1, 1, 1, 1, 1, 1, 1, 2, 3, 2, 2, 2, 3, 3, 4, 4, 2, 3, 1, 2, 1, 1, 1, 0], 'max_indent': 5, 'imports': ['fr…	[{'smiles': '[C@H]([C@@H](/C=C/CCCCCCCCCCC)O)(NC(CCCCCCCCCCCCCCCCCCCCC)=O)CO[C@@H]1O[C@@H]([C@@H]([C@@H]([C@H]1O)O)O)CO', 'name': "beta-D-galactosyl-(1<->1')-N-(docosanoyl)hexadecasphingosine", 'reason': 'Contains one ceramide amide bond, exactly one candidate pyranose sugar ring with galactose stereochemical fingerprint, and a long alkyl chain – consistent with a galactosylceramide.'}, {'smiles'…	[{'smiles': 'CCCCCCCCCCCCCCCCCCCCCC(=O)N[C@@H](CO[C@@H]1O[C@H](CO)[C@H](O)[C@H](OS([O-])(=O)=O)[C@H]1O)[C@H](O)\\C=C\\CCCCCCCCCCCCC', 'name': '1-(3-O-sulfo-beta-D-galactosyl)-N-docosanoylsphingosine(1-)', 'reason': 'Contains one ceramide amide bond, exactly one candidate pyranose sugar ring with galactose stereochemical fingerprint, and a long alkyl chain – consistent with a galactosylceramide.'}…	[{'smiles': 'CCCCCOC(C)OCC', 'name': '1-ethoxy-1-pentoxyethane', 'reason': 'Molecule appears too small to be a galactosylceramide.'}, {'smiles': 'P(OCC(OC(=O)CCCCCCCCCCCCCCCCC)COC(=O)CCCCCC/C=C\\C/C=C\\C/C=C\\C/C=C\\CC)(OCCN(C)C)(O)=O', 'name': 'PE-NMe2(20:4(8Z,11Z,14Z,17Z)/18:0)', 'reason': 'Expected exactly 1 amide bond, found 0 (not typical of a ceramide).'}, {'smiles': 'COC(=O)[C@H]1[C@@H](O)…	[{'smiles': '[C@H]1([C@@H]([C@H]([C@H]([C@H](O1)CO)O)O)O)OC[C@@H]([C@@H]([C@@H](CCC=2C=CC=CC2)O)O)NC(CCCCCCCCCCCCCCCCCCCCCCCCC)=O', 'name': 'N-[(2S,3S,4R)-1-(alpha-D-galactosyloxy)-3,4-dihydroxy-6-phenylhexan-2-yl]hexacosanamide', 'reason': 'Candidate sugar ring does not display the expected galactose stereochemistry.'}]	7	5	35562	1		0.583333	0.875	0.7	0.999831	0.999972	0.554217	0.5	0.99974	5	ensemble-9	galactosylceramide	84	4.43082	5	2	13	4	1	9	6.48616
tetrapeptide	{'lines_of_code': 27, 'log_lines_of_code': 3.295836866004329, 'indent_by_line': [1, 1, 1, 0, 1, 2, 0, 1, 2, 2, 1, 1, 1, 1, 2, 0, 1, 1, 0, 1, 1, 0, 1, 1, 1, 0, 1, 1, 0, 1, 1, 2, 1, 1, 1, 0], 'max_indent': 2, 'imports': ['from rdkit import Chem'], 'imports_count': 1, 'methods_called': ['MolFromSmarts', 'GetSubstructMatches', 'MolFromSmiles'], 'methods_called_count': 3, 'smarts_strings': ['[NX3][CX4…	[{'smiles': 'C(=O)([C@@H](N)CCSC)N[C@H](C(=O)N[C@H](C(=O)N[C@H](C(=O)O)CCCNC(=N)N)[C@@H](C)CC)CCC(=O)O', 'name': 'Met-Glu-Ile-Arg', 'reason': 'Contains four amino-acid residues connected by peptide linkages'}, {'smiles': 'C[C@@H](O)[C@H](NC(=O)[C@@H](N)CCCCN)C(=O)N1CCC[C@H]1C(=O)N1CCC[C@H]1C(O)=O', 'name': 'Lys-Thr-Pro-Pro', 'reason': 'Contains four amino-acid residues connected by peptide linkag…	[{'smiles': 'O=C(O)C(NC(=O)C(NC(=O)C(N(C(=O)C(NCC(N)CCCCCCC)C(C)C)C)CC(C)C)CC1=CC=C(O)C=C1)CC2=CC=C(O)C=C2', 'name': 'Microginin 711', 'reason': 'Contains four amino-acid residues connected by peptide linkages'}, {'smiles': 'S(CCC(NC(=O)C(NC(=O)C(N)CS)CCSC)C(=O)NC(CS)C(O)=O)C', 'name': 'Cys-Met-Met-Cys', 'reason': 'Contains four amino-acid residues connected by peptide linkages'}, {'smiles': 'O=C…	[{'smiles': 'CCCCCOC(C)OCC', 'name': '1-ethoxy-1-pentoxyethane', 'reason': 'Found 0 residues and 0 peptide bonds, requires 4 residues and 3 peptide bonds'}, {'smiles': 'P(OCC(OC(=O)CCCCCCCCCCCCCCCCC)COC(=O)CCCCCC/C=C\\C/C=C\\C/C=C\\C/C=C\\CC)(OCCN(C)C)(O)=O', 'name': 'PE-NMe2(20:4(8Z,11Z,14Z,17Z)/18:0)', 'reason': 'Found 0 residues and 0 peptide bonds, requires 4 residues and 3 peptide bonds'}, {…	[{'smiles': 'N[C@@H](CC(N)=O)C(=O)N[C@@H](CC(N)=O)C(=O)N1CCC[C@H]1C(=O)N[C@@H](CO)C(O)=O', 'name': 'Asn-Asn-Pro-Ser', 'reason': 'Found 4 residues and 5 peptide bonds, requires 4 residues and 3 peptide bonds'}, {'smiles': 'CC[C@H](C)[C@H](NC(=O)[C@H](CCC(N)=O)NC(=O)[C@H](CCC(=O)C=[N+]=[N-])NC(=O)OC(C)(C)C)C(=O)N[C@@H](C(C)C)C(=O)OC', 'name': 'Boc-DON-Gln-Ile-Val-OMe', 'reason': 'Found 4 residues a…	16	22	35521	16		0.421053	0.5	0.457143	0.998932	0.99955	0.450216	0.403101	0.999108	2	ensemble-9	tetrapeptide	27	3.29584	2	1	3	2	1	3	2.45917
flavonols	{'lines_of_code': 36, 'log_lines_of_code': 3.58351893845611, 'indent_by_line': [1, 1, 1, 1, 1, 1, 2, 2, 1, 2, 2, 1, 1, 1, 1, 2, 1, 1, 1, 1, 1, 1, 1, 1, 1, 1, 1, 2, 0, 1, 1, 2, 1, 2, 0, 1, 1, 1, 1, 1, 1], 'max_indent': 2, 'imports': ['from rdkit import Chem'], 'imports_count': 1, 'methods_called': ['HasSubstructMatch', 'MolFromSmarts', 'MolFromSmiles'], 'methods_called_count': 3, 'smarts_strings':…	[{'smiles': 'OC[C@@H]1O[C@H](Oc2cc(O)cc3oc(-c4ccc(O)cc4)c(O)c(=O)c23)[C@@H](O)[C@H](O)[C@H]1O', 'name': 'kaempferol 5-O-beta-L-glucopyranoside', 'reason': 'Molecule contains a 3-hydroxyflavone core (flavonol scaffold)'}, {'smiles': 'C[C@@H]1O[C@@H](Oc2c(O)cc(O)c3c2oc(-c2ccc(O)c(O)c2)c(O)c3=O)[C@H](O)[C@H](O)[C@H]1O', 'name': 'gossypetin 8-rhamnoside', 'reason': 'Molecule contains a 3-hydroxyflavo…	[{'smiles': 'O1C(C(OC2=C1C=C(C=C2)C=3OC=4C(C(=O)C3O)=C(O)C=C(O)C4)CO)C5=CC(OC)=C(O)C=C5', 'name': '2,3-Dehydrosilybin', 'reason': 'Molecule contains a 3-hydroxyflavone core (flavonol scaffold)'}, {'smiles': 'O1C=2C(=C(O)C(OC)=C(OC)C2OC)C(=O)C(O)=C1C3=CC(OC)=C(O)C=C3', 'name': "3,5,4'-Trihydroxy-6,7,8,3'-tetramethoxyflavone", 'reason': 'Molecule contains a 3-hydroxyflavone core (flavonol scaffold)…	[{'smiles': 'CCCCCOC(C)OCC', 'name': '1-ethoxy-1-pentoxyethane', 'reason': 'Molecule does not contain a 3-hydroxyflavone core required for flavonols'}, {'smiles': 'P(OCC(OC(=O)CCCCCCCCCCCCCCCCC)COC(=O)CCCCCC/C=C\\C/C=C\\C/C=C\\C/C=C\\CC)(OCCN(C)C)(O)=O', 'name': 'PE-NMe2(20:4(8Z,11Z,14Z,17Z)/18:0)', 'reason': 'Molecule does not contain a 3-hydroxyflavone core required for flavonols'}, {'smiles': …	[{'smiles': 'COc1ccc(cc1)-c1oc2c(CC=C(C)C)c(O[C@@H]3O[C@H](CO)[C@@H](O)[C@H](O)[C@H]3O)cc(O)c2c(=O)c1O[C@@H]1O[C@@H](C)[C@H](O)[C@@H](O)[C@H]1O', 'name': 'icariin', 'reason': 'Molecule does not contain a 3-hydroxyflavone core required for flavonols'}, {'smiles': 'Oc1cc(O)c2c(c1)oc(cc2=O)-c1ccccc1', 'name': 'chrysin', 'reason': 'Molecule does not contain a 3-hydroxyflavone core required for flavon…	14	35	35524	2		0.285714	0.875	0.430769	0.99896	0.999944	0.412214	0.272727	0.998918	1	ensemble-9	flavonols	36	3.58352	2	1	3	1	1	4	2.7167
primary amine	{'lines_of_code': 61, 'log_lines_of_code': 4.110873864173311, 'indent_by_line': [1, 1, 1, 1, 1, 1, 2, 3, 3, 3, 1, 1, 2, 1, 1, 2, 2, 1, 1, 1, 1, 2, 1, 1, 1, 1, 1, 1, 1, 2, 1, 2, 1, 1, 1, 1, 1, 1, 2, 1, 1, 1, 2, 1, 1, 0, 1, 2, 2, 2, 2, 2, 2, 2, 2, 2, 2, 2, 2, 2, 2, 2, 2, 2, 2, 1, 1, 2, 2], 'max_indent': 3, 'imports': ['from rdkit import Chem'], 'imports_count': 1, 'methods_called': ['HasSubstructMa…	[{'smiles': 'NCCCCCCCCCCCC', 'name': 'dodecylamine', 'reason': 'Molecule contains a valid primary amine (R–NH2) group.'}, {'smiles': 'CCC(C)N', 'name': 'sec-butylamine', 'reason': 'Molecule contains a valid primary amine (R–NH2) group.'}, {'smiles': 'COc1ccc(CCN)cc1OC', 'name': '3,4-dimethoxyphenylethylamine', 'reason': 'Molecule contains a valid primary amine (R–NH2) group.'}, {'smiles': 'Nc1ccc…	[{'smiles': 'CC#CCn1c(nc2n(C)c(=O)n(Cc3nc(C)c4ccccc4n3)c(=O)c12)N1CCC[C@@H](N)C1', 'name': 'linagliptin', 'reason': 'Molecule contains a valid primary amine (R–NH2) group.'}, {'smiles': 'P(OC[C@H]1O[C@@H](O[C@H]2[C@H](O[C@H]3O[C@@H]([C@@H](O)[C@H](O)[C@H]3N)CO)[C@@H](N)C[C@@H](N)[C@@H]2O)[C@H](O)[C@@H]1O)(O)(O)=O', 'name': "5''-Phosphoribosylparomamine", 'reason': 'Molecule contains a valid prima…	[{'smiles': 'CCCCCOC(C)OCC', 'name': '1-ethoxy-1-pentoxyethane', 'reason': 'No valid primary amine group (with two hydrogens and one substituent not involved in an amide) found.'}, {'smiles': 'P(OCC(OC(=O)CCCCCCCCCCCCCCCCC)COC(=O)CCCCCC/C=C\\C/C=C\\C/C=C\\C/C=C\\CC)(OCCN(C)C)(O)=O', 'name': 'PE-NMe2(20:4(8Z,11Z,14Z,17Z)/18:0)', 'reason': 'No valid primary amine group (with two hydrogens and one s…	[{'smiles': 'CCOC1=C(C=CC(=C1)CNCCC2=CC=CC=C2)OCC(=O)NC(C)(C)C', 'name': 'N-tert-butyl-2-[2-ethoxy-4-[(2-phenylethylamino)methyl]phenoxy]acetamide', 'reason': 'Molecule contains amide bond(s) typical of peptides/amides'}, {'smiles': 'O=C1C=C(NCCC2=CC=C(O)C=C2)C[C@@]1(O)C=C', 'name': '(5R) 5-hydroxy-3-[[2-(4-hydroxyphenyl)ethyl]amino]-5-vinyl-2-cyclopenten-1-one', 'reason': 'No valid primary amine…	22	1645	33892	16		0.0131974	0.578947	0.0258065	0.95331	0.999528	0.0266704	0.0135617	0.951272	2	ensemble-9	primary amine	61	4.11087	3	1	4	2	1	6	3.62217
aralkylamine	{'lines_of_code': 25, 'log_lines_of_code': 3.2188758248682006, 'indent_by_line': [1, 1, 1, 0, 1, 2, 0, 1, 2, 1, 1, 1, 1, 2, 0, 1, 1, 1, 2, 0, 1, 1, 1, 2, 0, 1, 1, 1, 2, 0, 1], 'max_indent': 2, 'imports': ['from rdkit import Chem'], 'imports_count': 1, 'methods_called': ['HasSubstructMatch', 'MolFromSmarts', 'MolFromSmiles'], 'methods_called_count': 3, 'smarts_strings': ['[NX3][CX4][a]', '[NX3;!$(…	[{'smiles': 'C1=CC=C(C=C1)CNC2=NC(=O)C(=CC3=CC=C(C=C3)O)S2', 'name': '5-[(4-hydroxyphenyl)methylidene]-2-[(phenylmethyl)amino]-4-thiazolone', 'reason': 'Molecule is an aralkylamine with aromatic substitution on the alkyl side chain'}, {'smiles': 'O1C(CN2CCCC2)=CC=C1C', 'name': '1-[(5-Methyl-2-furanyl)methyl]pyrrolidine', 'reason': 'Molecule is an aralkylamine with aromatic substitution on the alk…	[{'smiles': 'C[C@H]1CN(C(=O)CC2=C(C=CC(=C2)NC(=O)NC(C)C)O[C@H]1CN(C)CC3=CC4=C(C=C3)OCO4)[C@H](C)CO', 'name': '1-[(2R,3S)-2-[[1,3-benzodioxol-5-ylmethyl(methyl)amino]methyl]-5-[(2R)-1-hydroxypropan-2-yl]-3-methyl-6-oxo-2,3,4,7-tetrahydro-1,5-benzoxazonin-9-yl]-3-propan-2-ylurea', 'reason': 'Molecule is an aralkylamine with aromatic substitution on the alkyl side chain'}, {'smiles': 'C[C@@H]1CN(C(=…	[{'smiles': 'CCCCCOC(C)OCC', 'name': '1-ethoxy-1-pentoxyethane', 'reason': 'No primary, secondary, or tertiary amine group found'}, {'smiles': 'P(OCC(OC(=O)CCCCCCCCCCCCCCCCC)COC(=O)CCCCCC/C=C\\C/C=C\\C/C=C\\C/C=C\\CC)(OCCN(C)C)(O)=O', 'name': 'PE-NMe2(20:4(8Z,11Z,14Z,17Z)/18:0)', 'reason': 'No alkyl group directly substituted by aromatic group found'}, {'smiles': 'COC(=O)[C@H]1[C@@H](O)[C@@]2(O)c…	[{'smiles': 'CN1C(CCCC1CC(C2=CC=CC=C2)O)CC(C3=CC=CC=C3)O', 'name': '2-[6-(2-hydroxy-2-phenylethyl)-1-methyl-2-piperidinyl]-1-phenylethanol', 'reason': 'Structure does not match an aralkylamine pattern'}, {'smiles': 'O=C[C@@H](N)CC=1NC=NC1', 'name': 'BAY-o-6997', 'reason': 'Structure does not match an aralkylamine pattern'}, {'smiles': 'S(C)(O)(=O)=O.C1=CN=C(C=C1)CCNC.S(C)(O)(=O)=O', 'name': 'Beta…	15	2035	33512	13		0.00731707	0.535714	0.014437	0.942431	0.999612	0.0153772	0.00778684	0.942403	5	ensemble-9	aralkylamine	25	3.21888	2	1	3	3	1	5	2.84378
beta-D-glucoside	{'lines_of_code': 32, 'log_lines_of_code': 3.4657359027997265, 'indent_by_line': [1, 1, 1, 0, 1, 2, 0, 1, 2, 2, 1, 1, 1, 1, 1, 2, 0, 1, 1, 1, 1, 1, 1, 2, 0, 1, 1, 1, 1, 1, 1, 2, 3, 2, 2, 2, 3, 0, 1], 'max_indent': 3, 'imports': ['from rdkit import Chem', 'from rdkit.Chem import AllChem', 'from rdkit.Chem import rdMolDescriptors'], 'imports_count': 3, 'methods_called': ['GetAtomicNum', 'GetIdx', '…	[{'smiles': '[H][C@@]1(O[C@H]2CC[C@]3(C)C4=CC[C@]5(C)[C@]([H])(CC[C@@]5([H])[C@]44OO[C@@]3(C2)C=C4)[C@H](C)\\C=C\\[C@H](C)C(C)C)O[C@H](CO)[C@@H](O)[C@H](O)[C@H]1O', 'name': '(22E,24R)-5alpha,8alpha-epidioxyergosta-6,9,22-triene-3beta-ol-3-O-beta-D-glucopyranoside', 'reason': 'Contains beta-D-glucose moiety with beta-configuration glycosidic bond'}, {'smiles': 'C(CCC)C/C=C\\C/C=C\\C/C=C\\C/C=C\\CC…	[{'smiles': 'O1[C@@H]([C@@H](O)[C@H](O)[C@@H](O)[C@@H]1OC2=CC=C(C=C2)COC(=O)C(O)C(O)(CC)C)CO', 'name': '4-(Beta-D-Glucopyranosyloxy)benzyl 4,5-dideoxy-3-C-methylpentonate', 'reason': 'Contains beta-D-glucose moiety with beta-configuration glycosidic bond'}, {'smiles': 'O([C@@H]1[C@@H](NC(=O)C)[C@@H](O[C@@H]([C@H]1O)CO)O[C@@H]2[C@@H](O)[C@@H](O[C@@H]([C@@H]2O)CO)O[C@H]3[C@H](O)[C@@H](O)[C@H](O[C@@…	[{'smiles': 'CCCCCOC(C)OCC', 'name': '1-ethoxy-1-pentoxyethane', 'reason': 'No beta-D-glucose moiety found'}, {'smiles': 'P(OCC(OC(=O)CCCCCCCCCCCCCCCCC)COC(=O)CCCCCC/C=C\\C/C=C\\C/C=C\\C/C=C\\CC)(OCCN(C)C)(O)=O', 'name': 'PE-NMe2(20:4(8Z,11Z,14Z,17Z)/18:0)', 'reason': 'No beta-D-glucose moiety found'}, {'smiles': 'COC(=O)[C@H]1[C@@H](O)[C@@]2(O)c3c(OC)cc(OC)cc3O[C@]2([C@@H]1c1ccccc1)c1ccc(OC)cc1'…	[]	138	3574	31863	0		0.0371767	1	0.0716883	0.899536	1	0.0703491	0.0364668	0.899705	0	ensemble-9	beta-D-glucoside	32	3.46574	3	3	8	1	1	4	3.89315
guaiacols	{'lines_of_code': 79, 'log_lines_of_code': 4.3694478524670215, 'indent_by_line': [1, 1, 1, 1, 1, 2, 1, 1, 2, 2, 1, 1, 1, 2, 2, 1, 2, 2, 2, 1, 2, 1, 1, 1, 1, 1, 1, 2, 3, 2, 2, 2, 3, 2, 2, 2, 2, 2, 2, 2, 3, 3, 3, 3, 3, 4, 5, 4, 4, 5, 5, 5, 5, 6, 6, 6, 7, 4, 4, 5, 5, 5, 6, 6, 7, 8, 6, 7, 7, 8, 8, 9, 3, 3, 3, 2, 2, 2, 3, 4, 3, 3, 3, 3, 4, 5, 5, 1, 1], 'max_indent': 9, 'imports': ['from rdkit import C…	[{'smiles': 'COc1ccc(CC(C#N)C(\\C#N)=C\\c2ccc(OC)c(O)c2)cc1', 'name': 'NK372135C', 'reason': 'Found benzene ring with a phenolic OH and an ortho methoxy group'}, {'smiles': 'C=12O[C@H]([C@@H](C1C=C(C=C2OC)CCCO)CO)C3=CC(=C(C=C3)O)OC', 'name': '(2R,3S)-dihydrodehydrodiconiferyl alcohol', 'reason': 'Found benzene ring with a phenolic OH and an ortho methoxy group'}, {'smiles': 'C1=C(C=C2C(=C1OC)O[C@…	[{'smiles': 'O(C=1C=C(CCC(=O)C)C(O)=CC1O)C', 'name': '4-(2,4-dihydroxy-5-methoxyphenyl)butan-2-one', 'reason': 'Found benzene ring with a phenolic OH and an ortho methoxy group'}, {'smiles': '[Cl-].O1[C@@H]([C@H](O)[C@H](O)[C@@H](O)[C@@H]1OC=2C(=[O+]C=3C(C2)=C(O)C=C(O)C3)C4=CC(OC)=C(O)C(OC)=C4)CO', 'name': 'Malvidin 3-galactoside', 'reason': 'Found benzene ring with a phenolic OH and an ortho met…	[{'smiles': 'CCCCCOC(C)OCC', 'name': '1-ethoxy-1-pentoxyethane', 'reason': 'No benzene ring with ortho -OH and -OCH3 substituents found'}, {'smiles': 'P(OCC(OC(=O)CCCCCCCCCCCCCCCCC)COC(=O)CCCCCC/C=C\\C/C=C\\C/C=C\\C/C=C\\CC)(OCCN(C)C)(O)=O', 'name': 'PE-NMe2(20:4(8Z,11Z,14Z,17Z)/18:0)', 'reason': 'No benzene ring with ortho -OH and -OCH3 substituents found'}, {'smiles': 'COC(=O)[C@H]1[C@@H](O)[C@…	[]	21	614	34940	0		0.0330709	1	0.0640244	0.982741	1	0.061109	0.0315175	0.982509	3	ensemble-9	guaiacols	79	4.36945	9	1	14	0	1	4	6.47389
isoflavones	{'lines_of_code': 66, 'log_lines_of_code': 4.189654742026425, 'indent_by_line': [1, 1, 1, 1, 0, 1, 1, 1, 1, 1, 1, 1, 0, 1, 2, 0, 1, 2, 2, 1, 1, 1, 1, 2, 1, 1, 1, 1, 1, 1, 1, 2, 1, 1, 1, 1, 2, 1, 1, 1, 1, 2, 1, 1, 1, 1, 1, 2, 1, 1, 1, 1, 2, 1, 1, 1, 1, 1, 2, 2, 3, 3, 4, 4, 4, 5, 5, 5, 6, 1, 1, 0, 1, 1, 1, 1, 1], 'max_indent': 6, 'imports': ['from rdkit import Chem'], 'imports_count': 1, 'methods_c…	[{'smiles': 'COC1=CC=CC=C1C2=COC3=CC(=C(C(=C3C2=O)OC)OC)OC', 'name': '5,6,7-trimethoxy-3-(2-methoxyphenyl)-1-benzopyran-4-one', 'reason': 'Molecule contains the benzopyran-4-one core with an appropriately attached (non-fused) aryl substituent'}, {'smiles': 'Cc1c(O)c(C)c2occ(-c3ccccc3O)c(=O)c2c1O', 'name': '6,8-dimethylisogenistein', 'reason': 'Molecule contains the benzopyran-4-one core with an a…	[{'smiles': 'O1[C@](C(O)[C@@H](O)[C@@H](O)C1C)(C=2C(O)=C3C(OC=C(C3=O)C4=CC=C(OC)C=C4)=CC2OC)[H]', 'name': 'Isovolubilin', 'reason': 'Molecule contains the benzopyran-4-one core with an appropriately attached (non-fused) aryl substituent'}, {'smiles': 'COc1ccc(c(O)c1)-c1coc2cc([O-])ccc2c1=O', 'name': "2'-hydroxyformononetin(1-)", 'reason': 'Molecule contains the benzopyran-4-one core with an appro…	[{'smiles': 'CCCCCOC(C)OCC', 'name': '1-ethoxy-1-pentoxyethane', 'reason': 'Molecule does not contain the benzopyran-4-one (chromen-4-one) core'}, {'smiles': 'P(OCC(OC(=O)CCCCCCCCCCCCCCCCC)COC(=O)CCCCCC/C=C\\C/C=C\\C/C=C\\C/C=C\\CC)(OCCN(C)C)(O)=O', 'name': 'PE-NMe2(20:4(8Z,11Z,14Z,17Z)/18:0)', 'reason': 'Molecule does not contain the benzopyran-4-one (chromen-4-one) core'}, {'smiles': 'COC(=O)[C…	[{'smiles': 'C=1(C=C(C=C(C1O)O)CC2OC(CC2)=O)OCOS(=O)(=O)O', 'name': "5-(3',4',5'-Trihydroxyphenyl)-gamma-valerolactone-O-methyl-O-sulphate", 'reason': 'Molecule does not contain the benzopyran-4-one (chromen-4-one) core'}, {'smiles': 'C=1(C=C(C=C(C1O)O)CC2OC(CC2)=O)OS(=O)(=O)O', 'name': "5-(3',4',5'-Trihydroxyphenyl)-gamma-valerolactone-3'-O-sulphate", 'reason': 'Molecule does not contain the ben…	54	427	35092	2		0.112266	0.964286	0.201117	0.987941	0.999943	0.170273	0.0934917	0.987604	2	ensemble-9	isoflavones	66	4.18965	6	1	9	2	1	7	5.43793
nucleotide	{'lines_of_code': 90, 'log_lines_of_code': 4.499809670330265, 'indent_by_line': [1, 1, 1, 1, 1, 2, 2, 1, 1, 2, 2, 1, 2, 2, 1, 1, 1, 1, 2, 1, 1, 1, 1, 1, 2, 3, 3, 3, 4, 4, 1, 2, 1, 1, 1, 1, 2, 2, 3, 3, 4, 1, 1, 1, 1, 1, 2, 2, 2, 3, 2, 3, 4, 4, 3, 3, 4, 4, 5, 6, 6, 3, 4, 2, 3, 1, 2, 2, 1, 1, 1, 1, 1, 1, 2, 3, 4, 5, 5, 6, 7, 7, 4, 5, 2, 3, 1, 2, 1, 1, 1, 1, 1, 1, 2, 2, 1, 1, 2, 2], 'max_indent': 7, …	[{'smiles': 'CNCc1cn([C@@H]2O[C@H](COP(O)(O)=O)[C@@H](O)[C@H]2O)c(=S)[nH]c1=O', 'name': "5-methylaminomethyl-2-thiouridine 5'-monophosphate", 'reason': 'Molecule contains a furanose sugar (with expanded sugar region), a glycosidic bond to a nucleobase-like aromatic heterocycle, and a phosphate group attached via oxygen – consistent with a nucleotide'}, {'smiles': 'Nc1ccn([C@@H]2O[C@H](COP([O-])([…	[{'smiles': 'C[C@@H]1O[C@@H](OCCCCCCCCCCCCCCCCC[C@@H](O)CC(=O)SCCNC(=O)CCNC(=O)[C@H](O)C(C)(C)COP([O-])(=O)OP([O-])(=O)OC[C@H]2O[C@H]([C@H](O)[C@@H]2OP([O-])([O-])=O)N3C=NC4=C(N)N=CN=C34)[C@H](O)C[C@H]1O', 'name': 'bhos#36-CoA(4-)', 'reason': 'Molecule contains a furanose sugar (with expanded sugar region), a glycosidic bond to a nucleobase-like aromatic heterocycle, and a phosphate group attache…	[{'smiles': 'CCCCCOC(C)OCC', 'name': '1-ethoxy-1-pentoxyethane', 'reason': 'No furanose sugar ring (5-membered ring with 1 oxygen and 4 carbons) found'}, {'smiles': 'P(OCC(OC(=O)CCCCCCCCCCCCCCCCC)COC(=O)CCCCCC/C=C\\C/C=C\\C/C=C\\C/C=C\\CC)(OCCN(C)C)(O)=O', 'name': 'PE-NMe2(20:4(8Z,11Z,14Z,17Z)/18:0)', 'reason': 'No furanose sugar ring (5-membered ring with 1 oxygen and 4 carbons) found'}, {'smile…	[{'smiles': 'NC(=O)C1=CN(C=CC1)[C@H]1O[C@H](COP(O)(=O)OP(O)(=O)OC[C@H]2O[C@H]([C@H](OP(O)(O)=O)[C@@H]2O)n2cnc3c(N)ncnc23)[C@@H](O)[C@H]1O', 'name': 'alpha-NADPH', 'reason': 'No glycosidic bond found connecting a sugar carbon to an aromatic heterocycle with nitrogen (nucleobase-like component)'}, {'smiles': 'C(N1C=2C(=NC3=C1C=C(C(=C3)C)C(=O)O)C(NC(N2)=O)=O)[C@H](O)[C@H](O)[C@H](O)COP(O)(=O)O', 'na…	82	590	34898	5		0.122024	0.942529	0.216074	0.983275	0.999857	0.197156	0.110442	0.982143	5	ensemble-9	nucleotide	90	4.49981	7	1	13	0	1	5	6.09996
beta-lactam	{'lines_of_code': 82, 'log_lines_of_code': 4.406719247264253, 'indent_by_line': [1, 1, 1, 1, 1, 1, 1, 1, 1, 2, 1, 1, 2, 2, 1, 1, 1, 1, 2, 1, 1, 1, 1, 2, 1, 1, 1, 1, 1, 1, 1, 1, 1, 1, 1, 1, 1, 2, 3, 2, 2, 2, 2, 2, 2, 2, 2, 3, 2, 2, 2, 2, 2, 2, 2, 2, 2, 3, 4, 3, 3, 4, 4, 5, 4, 5, 5, 5, 6, 6, 3, 4, 2, 2, 3, 2, 2, 2, 2, 3, 3, 3, 1, 1, 1, 0, 1, 1, 2, 2, 2, 1, 1, 1, 2, 2, 2, 2, 2], 'max_indent': 6, 'im…	[{'smiles': '[H][C@]12SC(C)(C)[C@@H](N1C(=O)[C@H]2NC(=O)[C@H](NC(=O)c1ccccc1)c1ccccc1)C(O)=O', 'name': 'N-benzoylampicillin', 'reason': 'Beta-lactam ring detected: found a 4-membered ring with one nitrogen, three carbons (where one carbon is carbonyl via a double bond to oxygen outside the ring) and a direct C-N bond representing the amide bond'}, {'smiles': 'C[C@@H](O)[C@@H]1[C@H]2CC(SCCN)=C(N2C…	[{'smiles': 'S1[C@@H]2N(C(C(=O)O)=C(C1)COC(=O)C[C@@H](O)[C@@H](NC(=O)[C@@H](NC(=O)C[C@H](O)[C@H](NC(=O)[C@@H](N)C)CCCN=C(N)N)C)CCCN=C(N)N)C(=O)[C@@]2(NC(=O)CCC[C@H](N)C(=O)O)NC=O', 'name': 'Chitinovorin D', 'reason': 'Beta-lactam ring detected: found a 4-membered ring with one nitrogen, three carbons (where one carbon is carbonyl via a double bond to oxygen outside the ring) and a direct C-N bond…	[{'smiles': 'CCCCCOC(C)OCC', 'name': '1-ethoxy-1-pentoxyethane', 'reason': 'No beta-lactam ring found (4-membered ring with the required amide bond was not detected)'}, {'smiles': 'P(OCC(OC(=O)CCCCCCCCCCCCCCCCC)COC(=O)CCCCCC/C=C\\C/C=C\\C/C=C\\C/C=C\\CC)(OCCN(C)C)(O)=O', 'name': 'PE-NMe2(20:4(8Z,11Z,14Z,17Z)/18:0)', 'reason': 'No beta-lactam ring found (4-membered ring with the required amide bon…	[]	72	35	35468	0		0.672897	1	0.804469	0.999016	1	0.75	0.60274	0.998763	3	ensemble-9	beta-lactam	82	4.40672	6	1	12	0	1	4	5.48134
fatty alcohol	{'lines_of_code': 47, 'log_lines_of_code': 3.8501476017100584, 'indent_by_line': [1, 1, 1, 0, 1, 2, 0, 1, 2, 2, 1, 1, 1, 1, 1, 2, 0, 1, 1, 1, 2, 0, 1, 1, 1, 2, 0, 1, 1, 1, 2, 0, 1, 1, 1, 2, 0, 1, 1, 1, 2, 2, 0, 1, 1, 1, 1, 1, 2, 0, 1, 1, 1, 1, 1, 2, 0, 1], 'max_indent': 2, 'imports': ['from rdkit import Chem', 'from rdkit.Chem import Descriptors'], 'imports_count': 2, 'methods_called': ['GetAtoms…	[{'smiles': 'CCCCCCCCCCCCCCCCC(O)CCCCCCC', 'name': 'tetracosan-8-ol', 'reason': 'Aliphatic alcohol with 24 carbon atoms and 1 oxygen atoms'}, {'smiles': 'CCCCCCCCCCCCCCCCCCCCC(C)O', 'name': 'docosan-2-ol', 'reason': 'Aliphatic alcohol with 22 carbon atoms and 1 oxygen atoms'}, {'smiles': 'CCCCCCCCCCCCCO', 'name': 'tridecan-1-ol', 'reason': 'Aliphatic alcohol with 13 carbon atoms and 1 oxygen atom…	[{'smiles': '[H][C@@]12CC[C@@]3([H])[C@]4([H])CCC(=O)[C@@]4(C)CC[C@]3([H])[C@@]1(C)CC[C@H](O)C2', 'name': 'epiandrosterone', 'reason': 'Aliphatic alcohol with 19 carbon atoms and 2 oxygen atoms'}, {'smiles': 'OC1C2C(C3=C(C4C(C(CC4)C(CCCC(C)C)C)(CC3)C)C1)(CCC(O)C2)C', 'name': '(3beta,5alpha,6alpha)-Cholest-8-ene-3,6-diol', 'reason': 'Aliphatic alcohol with 27 carbon atoms and 2 oxygen atoms'}, {'s…	[{'smiles': 'CCCCCOC(C)OCC', 'name': '1-ethoxy-1-pentoxyethane', 'reason': 'No alcohol group found'}, {'smiles': 'P(OCC(OC(=O)CCCCCCCCCCCCCCCCC)COC(=O)CCCCCC/C=C\\C/C=C\\C/C=C\\C/C=C\\CC)(OCCN(C)C)(O)=O', 'name': 'PE-NMe2(20:4(8Z,11Z,14Z,17Z)/18:0)', 'reason': 'Carbon chain length 45 is outside the range of 3 to 27'}, {'smiles': 'COC(=O)[C@H]1[C@@H](O)[C@@]2(O)c3c(OC)cc(OC)cc3O[C@]2([C@@H]1c1cccc…	[{'smiles': 'O1C(CCC1C(O)CCCCC(=O)CCCCCC(O)CC2=C(COC2=O)C)C(O)CCCCCCCCCCCC', 'name': 'cis-Annonacin-10-one', 'reason': 'Carbon chain length 35 is outside the range of 3 to 27'}, {'smiles': 'O=C1OC(=CC(=C1C)O)[C@H]([C@H](O)[C@H](/C=C/C=C(\\C/C=C/CCO)/C)C)C', 'name': 'TM-124', 'reason': 'Molecule contains aromatic rings, not aliphatic'}, {'smiles': 'O1[C@H]([C@H](O)C[C@@]1([C@H](O)/C=C/[C@H](O)C/C=…	63	448	35019	45		0.123288	0.583333	0.203554	0.986142	0.998717	0.80695	1	0.676375	3	ensemble-9	fatty alcohol	47	3.85015	2	2	9	4	1	8	4.77003
phosphatidylglycerol	{'lines_of_code': 39, 'log_lines_of_code': 3.6635616461296463, 'indent_by_line': [1, 1, 1, 1, 0, 1, 2, 0, 1, 2, 2, 1, 1, 1, 2, 1, 1, 1, 1, 1, 1, 2, 0, 1, 1, 1, 1, 1, 1, 1, 0, 1, 1, 1, 2, 0, 1, 1, 1, 2, 1, 0, 1, 1, 1, 2, 0, 1], 'max_indent': 2, 'imports': ['from rdkit import Chem', 'from rdkit.Chem import AllChem', 'from rdkit.Chem import rdMolDescriptors'], 'imports_count': 3, 'methods_called': […	[{'smiles': 'C([C@@](COC(CCCCCCCCCCCCCCCCC)=O)(OC(CCCCC/C=C\\C/C=C\\C/C=C\\C/C=C\\C/C=C\\CC)=O)[H])OP(=O)(O)OC[C@@](CO)([H])O', 'name': 'PG(18:0/22:5(7Z,10Z,13Z,16Z,19Z))', 'reason': 'Contains glycerol backbone with 2 fatty acid chains and a phosphoglycerol group'}, {'smiles': 'P(OC[C@H](OC(=O)CCC/C=C\\C/C=C\\C/C=C\\C/C=C\\C=C\\[C@H](O)CC)COC(=O)CCCCCCCCCCCCCCCCCCCCC(C)C)(OC[C@@H](O)CO)(O)=O', 'n…	[{'smiles': 'P(OC[C@H](OC(=O)CCCCCCCCCCCCCCCCC(CC)C)COC(=O)CCC\\C=C\\C[C@@H]1[C@H]([C@H](O)C[C@@H]1O)/C=C/[C@@H](O)CCCCC)(OC[C@@H](O)CO)(O)=O', 'name': 'PG(PGF2alpha/a-21:0)', 'reason': 'Contains glycerol backbone with 2 fatty acid chains and a phosphoglycerol group'}, {'smiles': 'O(C[C@H](COP(O)(=O)OC[C@H](COC(CCCCCCC/C=C\\CCCCCCCC)=O)O)OC(CCCCCCC/C=C\\CCCCCCCC)=O)C(CCCCCCC/C=C\\CCCCCCCC)=O', 'n…	[{'smiles': 'CCCCCOC(C)OCC', 'name': '1-ethoxy-1-pentoxyethane', 'reason': 'Phosphatidylglycerol core not found'}, {'smiles': 'P(OCC(OC(=O)CCCCCCCCCCCCCCCCC)COC(=O)CCCCCC/C=C\\C/C=C\\C/C=C\\C/C=C\\CC)(OCCN(C)C)(O)=O', 'name': 'PE-NMe2(20:4(8Z,11Z,14Z,17Z)/18:0)', 'reason': 'Phosphatidylglycerol core not found'}, {'smiles': 'COC(=O)[C@H]1[C@@H](O)[C@@]2(O)c3c(OC)cc(OC)cc3O[C@]2([C@@H]1c1ccccc1)c1c…	[{'smiles': 'P(OC[C@H](OC(=O)C\\C=C\\CCCCCCCCCCCC)COC(=O)CCCCCCCCCCCCCCCCC)(OC[C@@H](O)CO)([O-])=O', 'name': '18:0-t16:1-PG', 'reason': 'Phosphatidylglycerol core not found'}]	91	6	35477	1		0.938144	0.98913	0.962963	0.999803	0.999972	0.951965	0.913408	0.999768	2	ensemble-9	phosphatidylglycerol	39	3.66356	2	3	8	3	1	7	4.33271
steroid saponin	{'lines_of_code': 154, 'log_lines_of_code': 5.0369526024136295, 'indent_by_line': [1, 1, 1, 1, 1, 1, 1, 1, 1, 1, 1, 1, 1, 1, 1, 1, 1, 1, 1, 1, 1, 1, 1, 1, 1, 2, 1, 1, 1, 1, 1, 1, 1, 1, 1, 1, 1, 1, 2, 2, 3, 2, 2, 3, 1, 1, 1, 1, 2, 3, 3, 4, 4, 1, 1, 1, 2, 2, 2, 3, 4, 1, 1, 1, 1, 2, 3, 3, 3, 1, 1, 1, 1, 1, 2, 3, 2, 2, 2, 3, 3, 4, 4, 4, 4, 4, 4, 5, 4, 5, 5, 6, 5, 5, 6, 7, 6, 6, 7, 7, 8, 8, 5, 6, 4, 5…	[{'smiles': 'CC(C)C(=C)CC[C@H]([C@H]1CC[C@H]2C3=CC[C@H]4[C@H](C)[C@@H](O[C@@H]5O[C@@H](C)[C@H](O)[C@@H](O)[C@@H]5O)[C@@H](C[C@]4(C)[C@H]3CC[C@]12C)OC(C)=O)C(S)=O', 'name': 'fruticoside F', 'reason': 'Molecule contains a hydroxysteroid tetracyclic core with at least one sugar ring attached'}, {'smiles': 'S(O[C@@H]1[C@H](O[C@@H]2O[C@@H]([C@@H](O)[C@H](OS([O-])(=O)=O)[C@H]2O)CO)[C@]3([C@@]([C@@]4([C…	[{'smiles': 'OC12C(C(CC1)C(O)(C3OC(=O)C(=C(C3)C)C)C)(CCC4C2CC=C5C4(C(OC(=O)C)CC(OC6OC(C(O)C(O)C6O)CO)C5)C)C', 'name': '1-Acetyl-3,14,20-trihydroxywitha-5,24-dienolide 3-glucoside', 'reason': 'Molecule contains a hydroxysteroid tetracyclic core with at least one sugar ring attached'}, {'smiles': 'CC(C)(O)[C@@H](O)CC(=O)[C@](C)(O)[C@H]1[C@H](O)C[C@@]2(C)[C@@H]3CC=C4[C@@H](C=C(O[C@@H]5O[C@H](CO)[C@@…	[{'smiles': 'CCCCCOC(C)OCC', 'name': '1-ethoxy-1-pentoxyethane', 'reason': 'No steroid (hydroxysteroid) tetracyclic core found'}, {'smiles': 'P(OCC(OC(=O)CCCCCCCCCCCCCCCCC)COC(=O)CCCCCC/C=C\\C/C=C\\C/C=C\\C/C=C\\CC)(OCCN(C)C)(O)=O', 'name': 'PE-NMe2(20:4(8Z,11Z,14Z,17Z)/18:0)', 'reason': 'No steroid (hydroxysteroid) tetracyclic core found'}, {'smiles': 'COC(=O)[C@H]1[C@@H](O)[C@@]2(O)c3c(OC)cc(OC…	[{'smiles': '[H][C@]12CC[C@]3([H])[C@]([H])(CC[C@]4(C)[C@H]([C@H](C[C@]34O)OC(C)=O)C3=CC(=O)OC3)[C@@]1(C)CC[C@@H](C2)O[C@H]1C[C@H](OC)[C@@H](O)[C@H](C)O1', 'name': 'oleandrin', 'reason': 'No sugar ring (glycoside) found'}, {'smiles': 'O=C1C2=C[C@@](C=C)(CCC2[C@]3(C[C@@H](O)[C@@H]([C@@]([C@@H]3C1)(CO[C@@H]4O[C@H](C(=O)OC)[C@@H](O)[C@H]([C@@H]4O)O)C)O)C)C', 'name': 'Virescenoside Z14', 'reason': 'N…	75	108	35383	9		0.409836	0.892857	0.561798	0.996711	0.999746	0.452042	0.305913	0.995945	1	ensemble-9	steroid saponin	154	5.03695	8	2	14	0	2	4	6.60739
penicillin																0.809917	0.690141	0.999838	4	ensemble-9	penicillin	127	4.84419	8	1	20	2	2	12	9.36884
D-glucoside	{'lines_of_code': 24, 'log_lines_of_code': 3.1780538303479458, 'indent_by_line': [1, 1, 1, 1, 1, 2, 2, 1, 2, 2, 1, 1, 1, 2, 1, 1, 1, 1, 1, 2, 1, 1, 1, 1, 1, 1, 2, 1, 1], 'max_indent': 2, 'imports': ['from rdkit import Chem', 'from rdkit.Chem import AllChem'], 'imports_count': 2, 'methods_called': ['HasSubstructMatch', 'MolFromSmarts', 'MolFromSmiles'], 'methods_called_count': 3, 'smarts_strings':…	[{'smiles': 'C(CCC)C/C=C\\C/C=C\\C/C=C\\C/C=C\\CCCC(O[C@@H]1O[C@H](C([O-])=O)[C@H]([C@@H]([C@H]1O)O)O)=O', 'name': 'O-(arachidonyl)-beta-D-glucuronate', 'reason': 'Contains beta-D-glucopyranose with glycosidic bond'}, {'smiles': '[H][C@@]1(CC(=O)c2c(O)cc3O[C@]4(C[C@]([H])(c5c(O)cc(O[C@@H]6O[C@H](CO)[C@@H](O)[C@H](O)[C@H]6O)cc5O4)c3c2O1)c1ccc(O)c(O)c1)c1ccc(O)c(O)c1', 'name': 'diinsininol', 'reaso…	[{'smiles': 'O1[C@@H]([C@@H](O)[C@H](O)[C@@H](O)[C@@H]1OC2=CC=C(C=C2)COC(=O)C(O)C(O)(CC)C)CO', 'name': '4-(Beta-D-Glucopyranosyloxy)benzyl 4,5-dideoxy-3-C-methylpentonate', 'reason': 'Contains beta-D-glucopyranose with glycosidic bond'}, {'smiles': 'OC[C@H]1O[C@H](O[C@H]2[C@@H](O)[C@H](O)[C@@H](CO)O[C@@H]2OC[C@H]2OC(O)[C@@H](O[C@H]3O[C@H](CO)[C@@H](O)[C@H](O)[C@@H]3O[C@H]3O[C@H](CO)[C@@H](O)[C@H]…	[{'smiles': 'CCCCCOC(C)OCC', 'name': '1-ethoxy-1-pentoxyethane', 'reason': 'No beta-D-glucopyranose with glycosidic bond found'}, {'smiles': 'P(OCC(OC(=O)CCCCCCCCCCCCCCCCC)COC(=O)CCCCCC/C=C\\C/C=C\\C/C=C\\C/C=C\\CC)(OCCN(C)C)(O)=O', 'name': 'PE-NMe2(20:4(8Z,11Z,14Z,17Z)/18:0)', 'reason': 'No beta-D-glucopyranose with glycosidic bond found'}, {'smiles': 'COC(=O)[C@H]1[C@@H](O)[C@@]2(O)c3c(OC)cc(OC…	[{'smiles': '[H][C@@]1(O[C@H]2CC[C@]3(C)C4=CC[C@]5(C)[C@]([H])(CC[C@@]5([H])[C@]44OO[C@@]3(C2)C=C4)[C@H](C)\\C=C\\[C@H](C)C(C)C)O[C@H](CO)[C@@H](O)[C@H](O)[C@H]1O', 'name': '(22E,24R)-5alpha,8alpha-epidioxyergosta-6,9,22-triene-3beta-ol-3-O-beta-D-glucopyranoside', 'reason': 'No beta-D-glucopyranose with glycosidic bond found'}, {'smiles': 'OC[C@H](O)[C@@H](O)[C@H](O[C@H]1O[C@H](CO)[C@@H](O)[C@H]…	117	2187	33234	37		0.0507812	0.75974	0.0951993	0.937484	0.998888	0.0946842	0.0504238	0.937646	1	ensemble-9	D-glucoside	24	3.17805	2	2	3	2	1	4	2.63561
furanocoumarin	{'lines_of_code': 61, 'log_lines_of_code': 4.110873864173311, 'indent_by_line': [1, 1, 1, 1, 1, 1, 0, 1, 2, 0, 1, 2, 2, 1, 1, 1, 1, 2, 0, 1, 1, 1, 2, 2, 1, 1, 1, 1, 2, 2, 3, 2, 2, 3, 1, 2, 1, 1, 1, 1, 1, 1, 2, 1, 1, 1, 2, 1, 1, 1, 1, 1, 2, 2, 3, 3, 3, 4, 4, 2, 3, 0, 1, 2, 1, 1, 0, 0, 1, 1, 1, 1], 'max_indent': 4, 'imports': ['from rdkit import Chem'], 'imports_count': 1, 'methods_called': ['MolFr…	[{'smiles': 'O=c1ccc2ccc3occc3c2o1', 'name': 'angelicin', 'reason': 'Contains a coumarin (benzopyrone) core fused with a furan ring (furanocoumarin)'}, {'smiles': 'O(C1=C2C(OC=C2)=C(OC)C=3OC(=O)C=CC13)C\\C=C(\\CCC=C(C)C)/C', 'name': '9-Hydroxy-4-(3,7-dimethyl-2,6-octadienyloxy)-psoralen', 'reason': 'Contains a coumarin (benzopyrone) core fused with a furan ring (furanocoumarin)'}, {'smiles': 'O1C…	[{'smiles': 'O1C2=C(C3=C1C=C(OC)C=C3)C(OC4=C2C=CC(O)=C4)=O', 'name': '9-O-Methylcoumestrol', 'reason': 'Contains a coumarin (benzopyrone) core fused with a furan ring (furanocoumarin)'}, {'smiles': 'CC1(C)CCc2c(O1)ccc1c2oc2c1c(=O)oc1cc(O)ccc21', 'name': 'sojagol', 'reason': 'Contains a coumarin (benzopyrone) core fused with a furan ring (furanocoumarin)'}, {'smiles': 'S(C(C(O)(CO)C)COC=1C2=C(OC=C…	[{'smiles': 'CCCCCOC(C)OCC', 'name': '1-ethoxy-1-pentoxyethane', 'reason': 'Coumarin (benzopyrone) core not found'}, {'smiles': 'P(OCC(OC(=O)CCCCCCCCCCCCCCCCC)COC(=O)CCCCCC/C=C\\C/C=C\\C/C=C\\C/C=C\\CC)(OCCN(C)C)(O)=O', 'name': 'PE-NMe2(20:4(8Z,11Z,14Z,17Z)/18:0)', 'reason': 'Coumarin (benzopyrone) core not found'}, {'smiles': 'COC(=O)[C@H]1[C@@H](O)[C@@]2(O)c3c(OC)cc(OC)cc3O[C@]2([C@@H]1c1ccccc1…	[{'smiles': 'O1C(C(O)(COC2OC(C(O)C(O)C2O)C(O)=O)C)CC3=C1C=C4OC(=O)C(C(C)(C)C=C)=CC4=C3', 'name': '3,4,5-trihydroxy-6-{2-hydroxy-2-[6-(2-methylbut-3-en-2-yl)-7-oxo-2H,3H,7H-furo[3,2-g]chromen-2-yl]propoxy}oxane-2-carboxylic acid', 'reason': 'Furan ring not found'}, {'smiles': 'O1C(C(O)(C)C)C(O)C2=C1C(O)=C3OC(=O)C=CC3=C2', 'name': '3,9-dihydroxy-2-(2-hydroxypropan-2-yl)-2H,3H,7H-furo[3,2-g]chromen-…	18	7	35528	22		0.72	0.45	0.553846	0.999185	0.999381	0.508591	0.587302	0.998995	2	ensemble-9	furanocoumarin	61	4.11087	4	1	5	2	1	6	4.02217
acetate ester	{'lines_of_code': 29, 'log_lines_of_code': 3.367295829986474, 'indent_by_line': [1, 1, 1, 0, 1, 2, 0, 1, 2, 2, 1, 0, 1, 1, 1, 2, 0, 1, 1, 1, 2, 0, 1, 1, 1, 2, 0, 1, 0, 1, 2, 2, 0, 0, 0, 0, 0, 0, 0, 1, 2, 1, 2], 'max_indent': 2, 'imports': ['from rdkit import Chem'], 'imports_count': 1, 'methods_called': ['MolFromSmarts', 'GetSubstructMatches', 'MolFromSmiles'], 'methods_called_count': 3, 'smarts_…	[{'smiles': 'COc1ccc(cc1)[C@H]1Sc2ccccc2N(CCN(C)C)C(=O)[C@H]1OC(C)=O', 'name': 'ent-diltiazem', 'reason': 'Contains 1 acetate ester group(s)'}, {'smiles': 'CC(C)C(=C)CC[C@H]([C@H]1CC[C@H]2C3=CC[C@H]4[C@H](C)[C@@H](O[C@@H]5O[C@@H](C)[C@H](O)[C@@H](O)[C@@H]5O)[C@@H](C[C@]4(C)[C@H]3CC[C@]12C)OC(C)=O)C(S)=O', 'name': 'fruticoside F', 'reason': 'Contains 1 acetate ester group(s)'}, {'smiles': 'CC(=O)O…	[{'smiles': 'O1[C@]2([C@@]1([C@]3([C@]4([C@@]([C@@H]2C)([C@@H](NC4=O)CC5=CC=CC=C5)[H])[C@H](OC(=O)C)C=C[C@@H](C(=O)[C@H](CC=C3)C)C)[H])[H])C', 'name': '18-deoxycytochalasin Q', 'reason': 'Contains 1 acetate ester group(s)'}, {'smiles': 'OC12C(C(CC1)C(O)(C3OC(=O)C(=C(C3)C)C)C)(CCC4C2CC=C5C4(C(OC(=O)C)CC(OC6OC(C(O)C(O)C6O)CO)C5)C)C', 'name': '1-Acetyl-3,14,20-trihydroxywitha-5,24-dienolide 3-glucos…	[{'smiles': 'CCCCCOC(C)OCC', 'name': '1-ethoxy-1-pentoxyethane', 'reason': 'No ester groups found'}, {'smiles': 'P(OCC(OC(=O)CCCCCCCCCCCCCCCCC)COC(=O)CCCCCC/C=C\\C/C=C\\C/C=C\\C/C=C\\CC)(OCCN(C)C)(O)=O', 'name': 'PE-NMe2(20:4(8Z,11Z,14Z,17Z)/18:0)', 'reason': 'No acetate ester groups found'}, {'smiles': 'COC(=O)[C@H]1[C@@H](O)[C@@]2(O)c3c(OC)cc(OC)cc3O[C@]2([C@@H]1c1ccccc1)c1ccc(OC)cc1', 'name': …	[{'smiles': 'CCC(CC)O[C@@H]1C=C(C[C@H](N)[C@H]1NC(C)=O)C(O)=O', 'name': 'oseltamivir acid', 'reason': 'No ester groups found'}]	123	858	34593	1		0.125382	0.991935	0.222624	0.975854	0.999971	0.24021	0.136669	0.975594	1	ensemble-9	acetate ester	29	3.3673	2	1	3	1	1	5	2.87346
monoradylglycerol	{'lines_of_code': 64, 'log_lines_of_code': 4.1588830833596715, 'indent_by_line': [1, 1, 1, 1, 1, 1, 1, 1, 1, 1, 1, 1, 1, 1, 1, 1, 1, 1, 1, 2, 1, 1, 1, 2, 3, 2, 3, 2, 2, 2, 3, 4, 3, 4, 4, 5, 4, 2, 0, 1, 1, 2, 2, 3, 2, 2, 2, 2, 3, 2, 2, 3, 0, 0, 0, 0, 0, 0, 0, 0, 0, 0, 0, 0, 1, 0, 1, 2, 2, 2, 2, 2, 2, 2, 2, 2, 2, 2, 1, 1, 1, 2, 2], 'max_indent': 5, 'imports': ['from rdkit import Chem'], 'imports_co…	[{'smiles': 'O(C(CO)CO)C(=O)CCCC/C=C\\C/C=C\\C/C=C\\CCCCC', 'name': 'MG(0:0/18:3(6Z,9Z,12Z)/0:0)', 'reason': 'Found glycerol backbone (atoms 2, 1, 4) with substitution at position 2 via acyl linkage; substituent chain length = 18; free -OH groups = 2.'}, {'smiles': 'C([C@@](COC(CCCCC/C=C\\C/C=C\\C/C=C\\C/C=C\\C/C=C\\CC)=O)(O)[H])O', 'name': 'MG(22:5(7Z,10Z,13Z,16Z,19Z)/0:0/0:0)', 'reason': 'Found…	[{'smiles': 'O(CCCCCCCC)C[C@@H](O)CO', 'name': '1-Octylglycerol', 'reason': 'Found glycerol backbone (atoms 9, 10, 12) with substitution at position 1 via alkyl/alk-1-enyl linkage; substituent chain length = 8; free -OH groups = 2.'}, {'smiles': 'O(CCCCCCCC)C(CO)CO', 'name': '2-Octylglycerol', 'reason': 'Found glycerol backbone (atoms 10, 9, 12) with substitution at position 2 via alkyl/alk-1-eny…	[{'smiles': 'CCCCCOC(C)OCC', 'name': '1-ethoxy-1-pentoxyethane', 'reason': 'No glycerol backbone with one substituted oxygen (and two free –OH groups) forming an isolated candidate fragment was found.'}, {'smiles': 'P(OCC(OC(=O)CCCCCCCCCCCCCCCCC)COC(=O)CCCCCC/C=C\\C/C=C\\C/C=C\\C/C=C\\CC)(OCCN(C)C)(O)=O', 'name': 'PE-NMe2(20:4(8Z,11Z,14Z,17Z)/18:0)', 'reason': 'No glycerol backbone with one subst…	[{'smiles': 'C(CCC)C/C=C\\CC1C(C/C=C\\C/C=C\\CCCC(OC(CO)CO)=O)O1', 'name': '2-glyceryl 11,12-epoxy-(5Z,8Z,14Z)-icosatrienoate', 'reason': 'No glycerol backbone with one substituted oxygen (and two free –OH groups) forming an isolated candidate fragment was found.'}, {'smiles': 'C(CCCCCCCCCC(O)C(C(OCC(O)CO)=O)CCCCCCCCCCCCCCCCCCCCCCCCC)CCCCCCC/C=C/CCCCCCCCCCCCC(OC(CCCCCCCCCCCCCCCCCC)C)=O', 'name': …	21	4	35544	6		0.84	0.777778	0.807692	0.999719	0.999831	0.815534	0.807692	0.999733	4	ensemble-9	monoradylglycerol	64	4.15888	5	1	10	0	2	6	5.43178
acyl-CoA	{'lines_of_code': 45, 'log_lines_of_code': 3.8066624897703196, 'indent_by_line': [1, 1, 1, 1, 1, 1, 1, 2, 2, 1, 1, 2, 1, 1, 2, 2, 1, 1, 1, 1, 2, 1, 1, 1, 1, 1, 2, 1, 1, 1, 1, 2, 2, 2, 2, 1, 1, 1, 1, 1, 1, 1, 1, 1, 2, 1, 1, 1, 1, 1, 2, 1, 1, 1, 0], 'max_indent': 2, 'imports': ['from rdkit import Chem', 'from rdkit.Chem import rdMolDescriptors'], 'imports_count': 2, 'methods_called': ['GetAtoms', '…	[{'smiles': '[C@@H]1(N2C3=C(C(=NC=N3)N)N=C2)O[C@H](COP(OP(OCC(C)([C@H](C(NCCC(NCCSC(C[C@H](CCCCC/C=C\\CCCCCCCC)O)=O)=O)=O)O)C)(=O)O)(=O)O)[C@H]([C@H]1O)OP(O)(O)=O', 'name': '(3S)-3-hydroxyoleoyl-CoA', 'reason': 'Molecule contains a thioester linked to a CoA moiety (CoA nucleotide part and sufficient phosphate groups detected)'}, {'smiles': 'CC(C)(COP(O)(=O)OP(O)(=O)OC[C@H]1O[C@H]([C@H](O)[C@@H]1O…	[{'smiles': 'C[C@@H]1O[C@@H](OCCCCCCCCCCCCCCCCC[C@@H](O)CC(=O)SCCNC(=O)CCNC(=O)[C@H](O)C(C)(C)COP([O-])(=O)OP([O-])(=O)OC[C@H]2O[C@H]([C@H](O)[C@@H]2OP([O-])([O-])=O)N3C=NC4=C(N)N=CN=C34)[C@H](O)C[C@H]1O', 'name': 'bhos#36-CoA(4-)', 'reason': 'Molecule contains a thioester linked to a CoA moiety (CoA nucleotide part and sufficient phosphate groups detected)'}, {'smiles': 'CC(C)(COP([O-])(=O)OP([O…	[{'smiles': 'CCCCCOC(C)OCC', 'name': '1-ethoxy-1-pentoxyethane', 'reason': 'No thioester functional group found'}, {'smiles': 'P(OCC(OC(=O)CCCCCCCCCCCCCCCCC)COC(=O)CCCCCC/C=C\\C/C=C\\C/C=C\\C/C=C\\CC)(OCCN(C)C)(O)=O', 'name': 'PE-NMe2(20:4(8Z,11Z,14Z,17Z)/18:0)', 'reason': 'No thioester functional group found'}, {'smiles': 'COC(=O)[C@H]1[C@@H](O)[C@@]2(O)c3c(OC)cc(OC)cc3O[C@]2([C@@H]1c1ccccc1)c1c…	[{'smiles': 'O=C(N1CCNCC1)C', 'name': '1-Acetylpiperazine', 'reason': 'No thioester functional group found'}]	121	209	35244	1		0.366667	0.991803	0.535398	0.994097	0.999972	0.601988	0.431186	0.99409	3	ensemble-9	acyl-CoA	45	3.80666	2	2	6	3	1	5	3.56133
17alpha-hydroxy steroid	{'lines_of_code': 87, 'log_lines_of_code': 4.465908118654584, 'indent_by_line': [1, 1, 1, 1, 2, 2, 1, 2, 2, 1, 1, 1, 1, 2, 1, 1, 1, 1, 1, 1, 1, 2, 1, 1, 1, 1, 2, 1, 1, 1, 1, 2, 1, 1, 1, 1, 1, 1, 2, 3, 1, 1, 1, 1, 1, 1, 1, 2, 2, 2, 3, 3, 2, 2, 2, 3, 4, 4, 2, 3, 2, 2, 2, 3, 3, 2, 2, 2, 2, 2, 3, 3, 3, 2, 2, 2, 2, 3, 3, 4, 3, 4, 4, 2, 3, 3, 2, 2, 2, 2, 2, 2, 2, 0, 1, 2, 1, 2, 0, 1, 1, 1, 1], 'max_ind…	[{'smiles': '[H][C@@]12CC[C@](O)([C@H](O)CO)[C@@]1(C)C[C@H](O)[C@@]1([H])[C@@]2([H])CCC2=CC(=O)C=C[C@]12C', 'name': '20alpha-dihydroprednisolone', 'reason': "Found candidate D-ring hydroxyl carbon (likely C17) with CIP 'R', attached to exocyclic side-chain"}, {'smiles': '[H][C@@]12CCC3=CC(=O)C=C[C@]3(C)[C@@]1([H])[C@@H](O)C[C@@]1(C)[C@@]2([H])CC(C(=O)OC)[C@]1(O)C(=O)CO', 'name': 'methyl prednisol…	[{'smiles': '[H]C(=CC(=O)O[C@H]1[C@@H](C)O[C@@H](OC(=O)[C@]23CCC(C)(C)C[C@@]2([H])C2=CC[C@]4([H])[C@@]5(C)C[C@H](O)[C@H](O[C@]6([H])O[C@H](CO)[C@@H](O)[C@H](O)[C@H]6O)[C@@](C)(C(O)=O)[C@]5([H])CC[C@@]4(C)[C@]2(CO)CC3)[C@H](O[C@]2([H])O[C@@H](C)[C@H](O[C@]3([H])OC[C@@H](O[C@]4([H])O[C@H](CO)[C@H](O)[C@H](O)[C@H]4O)[C@H](O)[C@H]3O)[C@@H](O[C@]3([H])OC[C@](O)(CO)[C@H]3O)[C@H]2O)[C@H]1O)c1ccc(OC)cc1'…	[{'smiles': 'CCCCCOC(C)OCC', 'name': '1-ethoxy-1-pentoxyethane', 'reason': 'No rings detected – not a steroid'}, {'smiles': 'P(OCC(OC(=O)CCCCCCCCCCCCCCCCC)COC(=O)CCCCCC/C=C\\C/C=C\\C/C=C\\C/C=C\\CC)(OCCN(C)C)(O)=O', 'name': 'PE-NMe2(20:4(8Z,11Z,14Z,17Z)/18:0)', 'reason': 'No rings detected – not a steroid'}, {'smiles': 'COC(=O)[C@H]1[C@@H](O)[C@@]2(O)c3c(OC)cc(OC)cc3O[C@]2([C@@H]1c1ccccc1)c1ccc(O…	[{'smiles': '[H][C@@]12CC[C@@]3([H])[C@]4([H])CC[C@@H](O)[C@@]4(C)CC[C@]3([H])[C@@]1(C)CC[C@H](O)C2', 'name': '5alpha-androstane-3beta,17alpha-diol', 'reason': 'Steroid nucleus identified but no suitable 17α–OH candidate in the D-ring was detected. '}, {'smiles': '[H][C@@]1(O[C@H]2CC[C@@]3(C)C(C2)=CC[C@]2([H])[C@]3([H])CC[C@@]3(C)[C@@]2([H])C[C@]2([H])O[C@]4(CC[C@@H](C)CO4)[C@@H](C)[C@]32O)O[C@H]…	16	97	35459	3		0.141593	0.842105	0.242424	0.997189	0.999915	0.288809	0.17094	0.997231	2	ensemble-9	17alpha-hydroxy steroid	87	4.46591	4	2	14	0	1	6	5.89318
methyl-branched fatty acid	{'lines_of_code': 39, 'log_lines_of_code': 3.6635616461296463, 'indent_by_line': [1, 1, 1, 0, 1, 2, 0, 1, 2, 2, 1, 1, 1, 1, 1, 2, 0, 1, 1, 1, 2, 0, 1, 1, 1, 1, 2, 0, 1, 1, 1, 1, 2, 0, 1, 1, 1, 1, 2, 0, 1, 1, 2, 2, 2, 3, 0, 1], 'max_indent': 3, 'imports': ['from rdkit import Chem', 'from rdkit.Chem import AllChem'], 'imports_count': 2, 'methods_called': ['GetAtomicNum', 'GetAtoms', 'GetIdx', 'MolF…	[{'smiles': 'CC(C)CCCC(C)CCCC(C)CCCC(C)CC(O)=O', 'name': 'phytanic acid', 'reason': 'Contains a linear carbon chain with methyl branches and a carboxylic acid group'}, {'smiles': 'CCCCCCCCC(C)CCCCCCCCC(O)=O', 'name': 'tuberculostearic acid', 'reason': 'Contains a linear carbon chain with methyl branches and a carboxylic acid group'}, {'smiles': 'CC(C)CCCCCCCCCCCCC(O)=O', 'name': '14-methylpentade…	[{'smiles': 'CC(C)c1cc2CC[C@H]3C(C)(C)CCC[C@]3(C(O)=O)c2cc1O', 'name': '(+)-pisiferic acid', 'reason': 'Contains a linear carbon chain with methyl branches and a carboxylic acid group'}, {'smiles': 'C1(C([O-])=O)=CC[C@@](C=2CC(CCC2)(C)C)(CC1)[H]', 'name': 'zealexin A1(1-)', 'reason': 'Contains a linear carbon chain with methyl branches and a carboxylic acid group'}, {'smiles': 'CC\\C=C/C[C@H]1[C@…	[{'smiles': 'CCCCCOC(C)OCC', 'name': '1-ethoxy-1-pentoxyethane', 'reason': 'No carboxylic acid group found'}, {'smiles': 'P(OCC(OC(=O)CCCCCCCCCCCCCCCCC)COC(=O)CCCCCC/C=C\\C/C=C\\C/C=C\\C/C=C\\CC)(OCCN(C)C)(O)=O', 'name': 'PE-NMe2(20:4(8Z,11Z,14Z,17Z)/18:0)', 'reason': 'Molecule contains atoms other than C, H, and O'}, {'smiles': 'COC(=O)[C@H]1[C@@H](O)[C@@]2(O)c3c(OC)cc(OC)cc3O[C@]2([C@@H]1c1cccc…	[{'smiles': 'CCC(C)(C)C(O)=O', 'name': '2,2-dimethylbutyric acid', 'reason': 'No linear carbon chain found'}, {'smiles': 'CC(C)[C@H](C)C(O)=O', 'name': '(S)-2,3-dimethylbutyric acid', 'reason': 'No linear carbon chain found'}, {'smiles': 'OC(=O)C(CCC)(CC)C', 'name': '2-ethyl-2-methyl valeric ccid', 'reason': 'No linear carbon chain found'}, {'smiles': 'CC(C)=CCC\\C(C)=C\\CC\\C(C)=C\\C(O)=O', 'nam…	3	55	35505	12		0.0517241	0.2	0.0821918	0.998117	0.999662	0.193548	0.133603	0.998067	3	ensemble-9	methyl-branched fatty acid	39	3.66356	3	2	9	3	1	7	4.73271
amine	{'lines_of_code': 38, 'log_lines_of_code': 3.6375861597263857, 'indent_by_line': [1, 1, 1, 1, 0, 1, 2, 0, 1, 2, 2, 1, 1, 1, 1, 2, 1, 1, 1, 1, 1, 1, 1, 1, 1, 1, 1, 1, 1, 2, 0, 1, 1, 2, 2, 3, 4, 4, 5, 2, 1, 1, 1, 2, 1, 1], 'max_indent': 5, 'imports': ['from rdkit import Chem'], 'imports_count': 1, 'methods_called': ['MolFromSmarts', 'IsAtomInRingOfSize', 'HasSubstructMatch', 'GetRingInfo', 'GetSubs…	[{'smiles': 'CCC(C)N', 'name': 'sec-butylamine', 'reason': 'Contains amine group not part of excluded structures'}, {'smiles': 'CC(N)=CC(C)=O', 'name': '4-aminopent-3-en-2-one', 'reason': 'Contains amine group not part of excluded structures'}, {'smiles': 'C1CCC(CC1)NC1CCCCC1', 'name': 'Dicyclohexylamine', 'reason': 'Contains amine group not part of excluded structures'}, {'smiles': 'O=C1C(NCCC)=…	[{'smiles': 'P(OCC(OC(=O)CCCCCCCCCCCCCCCCC)COC(=O)CCCCCC/C=C\\C/C=C\\C/C=C\\C/C=C\\CC)(OCCN(C)C)(O)=O', 'name': 'PE-NMe2(20:4(8Z,11Z,14Z,17Z)/18:0)', 'reason': 'Contains amine group not part of excluded structures'}, {'smiles': 'CC#CCn1c(nc2n(C)c(=O)n(Cc3nc(C)c4ccccc4n3)c(=O)c12)N1CCC[C@@H](N)C1', 'name': 'linagliptin', 'reason': 'Contains amine group not part of excluded structures'}, {'smiles':…	[{'smiles': 'CCCCCOC(C)OCC', 'name': '1-ethoxy-1-pentoxyethane', 'reason': 'No amine group found, or nitrogen not bonded as required'}, {'smiles': 'COC(=O)[C@H]1[C@@H](O)[C@@]2(O)c3c(OC)cc(OC)cc3O[C@]2([C@@H]1c1ccccc1)c1ccc(OC)cc1', 'name': 'aglafolin', 'reason': 'No amine group found, or nitrogen not bonded as required'}, {'smiles': 'SC[C@H](N)C(=O)N[C@H](C(=O)N[C@@H](CC1=CC=CC=C1)C(O)=O)CC(O)=O…	[{'smiles': 'O1C(C=2C(CNCC1)=CC=CC2)C3=CC=CC=C3', 'name': 'Desmethyl Nefopam', 'reason': 'No amine group found, or nitrogen not bonded as required'}, {'smiles': 'C[C@@H]1CN(C(=O)C2=C(C(=CC=C2)N(C)C)O[C@@H]1CNC)[C@@H](C)CO', 'name': '(2S,3R)-10-(dimethylamino)-5-[(2S)-1-hydroxypropan-2-yl]-3-methyl-2-(methylaminomethyl)-3,4-dihydro-2H-1,5-benzoxazocin-6-one', 'reason': 'Structure matches amide, im…	79	2409	32987	100		0.0317524	0.441341	0.0592426	0.929473	0.996978	0.0613732	0.0327153	0.927561	5	ensemble-9	amine	38	3.63759	5	1	7	6	2	6	4.72752
unsaturated fatty acid	{'lines_of_code': 91, 'log_lines_of_code': 4.51085950651685, 'indent_by_line': [1, 1, 1, 1, 1, 1, 1, 1, 1, 1, 1, 1, 1, 2, 1, 1, 2, 2, 1, 1, 1, 1, 2, 1, 1, 1, 2, 1, 1, 1, 1, 2, 3, 1, 1, 1, 1, 1, 1, 1, 1, 1, 1, 2, 2, 2, 3, 2, 2, 2, 3, 3, 3, 4, 4, 5, 5, 6, 1, 1, 2, 2, 1, 1, 1, 1, 2, 1, 1, 1, 1, 1, 2, 2, 3, 2, 3, 3, 3, 3, 4, 4, 5, 4, 5, 1, 1, 2, 2, 1, 1, 1, 2, 1, 2, 1, 2, 2, 1, 0, 1, 1, 1, 1], 'max_i…	[{'smiles': 'O=C(CCCC(O)=O)/C=C/C=C\\C=C\\[C@H](C/C=C\\CCCCC)O', 'name': '(6E,8Z,10E,12S,14Z)-12-hydroxy-5-oxoicosatetraenoic acid', 'reason': 'Molecule is a fatty acid and contains unsaturation: carbon–carbon double bond(s)'}, {'smiles': 'C(C(CCCCCC/C=C\\CCCCCC)O)(=O)O', 'name': '2-hydroxypalmitoleic acid', 'reason': 'Molecule is a fatty acid and contains unsaturation: carbon–carbon double bond(…	[{'smiles': 'OC(=O)CCCCCCCCCC/C=C\\CCCCC', 'name': 'cis-12-oleic acid', 'reason': 'Molecule is a fatty acid and contains unsaturation: carbon–carbon double bond(s)'}, {'smiles': 'OC(=O)CCCC#CCCCCC', 'name': '5-undecynoic acid', 'reason': 'Molecule is a fatty acid and contains unsaturation: carbon–carbon triple bond(s)'}, {'smiles': 'OC(CCCCC)C(O)\\C=C\\C(OO)CCCCCCCC(O)=O', 'name': '9-hydroperoxy-…	[{'smiles': 'CCCCCOC(C)OCC', 'name': '1-ethoxy-1-pentoxyethane', 'reason': 'Molecule does not have exactly one terminal free carboxylic acid group (found 0); not classified as a fatty acid'}, {'smiles': 'P(OCC(OC(=O)CCCCCCCCCCCCCCCCC)COC(=O)CCCCCC/C=C\\C/C=C\\C/C=C\\C/C=C\\CC)(OCCN(C)C)(O)=O', 'name': 'PE-NMe2(20:4(8Z,11Z,14Z,17Z)/18:0)', 'reason': 'Molecule contains atoms other than C, H, and O;…	[{'smiles': 'C1(\\C=C\\C=C\\C=C/C=C/[C@H](C/C=C\\CC)O)C(C/C=C\\CCC(O)=O)O1', 'name': '(4Z,9E,11E,13Z,15E,17S,19Z)-7,8-epoxy-17-hydroxydocosahexaenoic acid', 'reason': 'Molecule contains ring(s); fatty acids are typically acyclic'}, {'smiles': 'C(\\CC=CC=CC=C[C@@H]([C@@H](C/C=C\\CC)O)SC[C@H](N)C(=O)NCC(=O)O)=C\\C/C=C\\CCC(O)=O', 'name': '16(S)-glycinylcystein-S-yl-17(R)-hydroxy-(4Z,7Z,10,12,14,19Z…	158	246	35129	42		0.391089	0.79	0.523179	0.991904	0.998806	0.571429	0.4343	0.992579	3	ensemble-9	unsaturated fatty acid	91	4.51086	6	1	20	1	1	7	7.70217
N-acyl-L-alpha-amino acid	{'lines_of_code': 93, 'log_lines_of_code': 4.532599493153256, 'indent_by_line': [1, 1, 0, 1, 1, 1, 1, 1, 1, 1, 0, 1, 2, 0, 1, 2, 2, 1, 1, 1, 2, 0, 1, 1, 1, 1, 2, 2, 1, 1, 1, 2, 2, 3, 2, 2, 1, 2, 0, 1, 1, 1, 2, 3, 3, 4, 4, 5, 2, 0, 1, 1, 1, 2, 2, 3, 4, 3, 3, 4, 3, 3, 4, 2, 0, 1, 1, 1, 2, 3, 3, 4, 3, 4, 2, 0, 1, 1, 2, 2, 2, 2, 2, 2, 2, 2, 2, 2, 3, 4, 3, 4, 4, 5, 2, 3, 0, 0, 0, 0, 1, 0, 1, 1, 1, 1, …	[{'smiles': 'C(CCC)C/C=C\\C/C=C\\C/C=C\\C/C=C\\CCCC(N[C@H](C(O)=O)CC(C)C)=O', 'name': 'N-arachidonoyl-L-leucine', 'reason': 'Contains L-alpha-amino acid backbone with acylated amino group'}, {'smiles': 'C(\\CCCCCCCC(=O)N[C@H](C(O)=O)CCC(=O)O)=C\\CCCCCCCC', 'name': 'N-oleoyl-L-glutamic acid', 'reason': 'Contains L-alpha-amino acid backbone with acylated amino group'}, {'smiles': 'Nc1nc(N)c2nc(CC(C…	[{'smiles': '[Na+].Nc1nc(=O)c2N(C=O)C(CNc3ccc(cc3)C(=O)N[C@@H](CCC(O)=O)C([O-])=O)CNc2[nH]1', 'name': 'Sodium folinate', 'reason': 'Contains L-alpha-amino acid backbone with acylated amino group'}, {'smiles': 'O=C/1N[C@@H](C(=O)O)[C@@H](C(=O)N[C@H](C(=O)N[C@@H](/C=C/C(=C/[C@@H]([C@@H](OC)CC2=CC=CC=C2)C)/C)[C@@H](C(N[C@H](CCC(N(\\C1=C/C)C)=O)C(=O)O)=O)C)CCCCN=C(N)N)C', 'name': '[L-Homoarginine2]no…	[{'smiles': 'CCCCCOC(C)OCC', 'name': '1-ethoxy-1-pentoxyethane', 'reason': 'No L-alpha-amino acid backbone found'}, {'smiles': 'P(OCC(OC(=O)CCCCCCCCCCCCCCCCC)COC(=O)CCCCCC/C=C\\C/C=C\\C/C=C\\C/C=C\\CC)(OCCN(C)C)(O)=O', 'name': 'PE-NMe2(20:4(8Z,11Z,14Z,17Z)/18:0)', 'reason': 'No L-alpha-amino acid backbone found'}, {'smiles': 'COC(=O)[C@H]1[C@@H](O)[C@@]2(O)c3c(OC)cc(OC)cc3O[C@]2([C@@H]1c1ccccc1)c…	[{'smiles': 'OC([C@H]1NC([C@](CC1)(CN)O)=O)=O', 'name': 'tabtoxinine-delta-lactam', 'reason': 'Found L-alpha-amino acid backbone with free carboxyl group, but amino group is not acylated'}]	9	512	35053	1		0.0172745	0.9	0.0338983	0.98558	0.999971	0.0297333	0.015165	0.984406	3	ensemble-9	N-acyl-L-alpha-amino acid	93	4.5326	5	1	12	1	4	9	6.90652
wax ester	{'lines_of_code': 90, 'log_lines_of_code': 4.499809670330265, 'indent_by_line': [1, 1, 1, 1, 1, 0, 1, 2, 0, 1, 2, 2, 1, 0, 1, 1, 1, 2, 0, 1, 1, 1, 0, 1, 2, 1, 2, 0, 1, 1, 1, 1, 1, 0, 1, 1, 1, 0, 1, 1, 2, 2, 3, 3, 3, 4, 4, 5, 0, 1, 0, 1, 1, 2, 2, 3, 3, 3, 4, 4, 5, 0, 1, 0, 1, 1, 1, 0, 1, 1, 0, 1, 1, 2, 1, 2, 0, 1, 1, 1, 2, 2, 2, 2, 2, 2, 2, 2, 2, 2, 2, 1, 0, 1, 1, 0, 1, 2, 2, 2, 3, 3, 4, 0, 1, 1, …	[{'smiles': 'O(CCCCCCCCCCCC)C(=O)CCCCCCC/C=C\\CCCCCCCC', 'name': 'Lauryl oleate', 'reason': 'Molecule is a wax ester with long-chain fatty acid and fatty alcohol'}, {'smiles': 'O(CCCCCCCC/C=C\\C/C=C\\C/C=C\\CC)C(=O)CCCCCCC/C=C\\C/C=C\\CCCCC', 'name': 'Linolenyl linoleate', 'reason': 'Molecule is a wax ester with long-chain fatty acid and fatty alcohol'}, {'smiles': 'CCCCCCCCCCCCCCCCOC(=O)CCCCCCC\…	[]	[{'smiles': 'CCCCCOC(C)OCC', 'name': '1-ethoxy-1-pentoxyethane', 'reason': 'No ester functional group found'}, {'smiles': 'P(OCC(OC(=O)CCCCCCCCCCCCCCCCC)COC(=O)CCCCCC/C=C\\C/C=C\\C/C=C\\C/C=C\\CC)(OCCN(C)C)(O)=O', 'name': 'PE-NMe2(20:4(8Z,11Z,14Z,17Z)/18:0)', 'reason': 'Multiple ester groups found (2), molecule should have only one ester linkage'}, {'smiles': 'COC(=O)[C@H]1[C@@H](O)[C@@]2(O)c3c(O…	[{'smiles': 'CCCCCCCCCCCCCCCC(=O)OCCCCCCCCCC', 'name': 'decyl palmitate', 'reason': 'Alkoxy chain too short (10 carbons), need at least 12'}]	20	0	35554	1		1	0.952381	0.97561	0.999972	0.999972	0.942408	0.9375	0.999923	1	ensemble-9	wax ester	90	4.49981	5	1	13	2	3	8	6.69996
organohalogen compound	{'lines_of_code': 47, 'log_lines_of_code': 3.8501476017100584, 'indent_by_line': [1, 1, 1, 1, 0, 1, 2, 0, 1, 2, 2, 1, 1, 1, 1, 2, 1, 1, 1, 1, 1, 1, 1, 2, 3, 1, 2, 1, 1, 1, 2, 1, 1, 1, 1, 1, 1, 1, 2, 2, 2, 2, 3, 1, 1, 0, 1, 2, 2, 2, 2, 2, 1, 1, 1, 2, 2], 'max_indent': 3, 'imports': ['from rdkit import Chem'], 'imports_count': 1, 'methods_called': ['GetAtomicNum', 'GetAtoms', 'append', 'GetBonds', …	[{'smiles': 'CC1=C(SC(=C1)C1=NO[C@@](C1)(C1=CC(Cl)=C(Cl)C(Cl)=C1)C(F)(F)F)C(=O)NCC(=O)NCC(F)(F)F', 'name': 'lotilaner', 'reason': 'Molecule contains a carbon-halogen bond on its main organic fragment'}, {'smiles': 'CC1=NN=C(N1N)NN=CC2=C(C=CC=C2Cl)Cl', 'name': 'N3-[(2,6-dichlorophenyl)methylideneamino]-5-methyl-1,2,4-triazole-3,4-diamine', 'reason': 'Molecule contains a carbon-halogen bond on its …	[{'smiles': 'C1C[C@@H]([C@@H](O[C@H]1CCNS(=O)(=O)C2=CC=C(C=C2)Cl)CO)NC(=O)C3=CC=CC=N3', 'name': 'N-[(2R,3S,6R)-6-[2-[(4-chlorophenyl)sulfonylamino]ethyl]-2-(hydroxymethyl)-3-oxanyl]-2-pyridinecarboxamide', 'reason': 'Molecule contains a carbon-halogen bond on its main organic fragment'}, {'smiles': 'COC1=CC=CC(=C1)C(=O)N2C[C@H]3[C@H]([C@H](N3C(=O)C4=CC=C(C=C4)F)CO)C5=CC=CC=C52', 'name': '[(1S,2aR…	[{'smiles': 'CCCCCOC(C)OCC', 'name': '1-ethoxy-1-pentoxyethane', 'reason': 'No carbon-halogen bond found in the main organic fragment'}, {'smiles': 'P(OCC(OC(=O)CCCCCCCCCCCCCCCCC)COC(=O)CCCCCC/C=C\\C/C=C\\C/C=C\\C/C=C\\CC)(OCCN(C)C)(O)=O', 'name': 'PE-NMe2(20:4(8Z,11Z,14Z,17Z)/18:0)', 'reason': 'No carbon-halogen bond found in the main organic fragment'}, {'smiles': 'COC(=O)[C@H]1[C@@H](O)[C@@]2(…	[{'smiles': 'CC(NC(C)C)C.OC(C(Cl)Cl)=O', 'name': 'Diisopropylamine dichloroacetate', 'reason': 'No carbon-halogen bond found in the main organic fragment'}]	913	3321	31340	1		0.215635	0.998906	0.354701	0.90662	0.999968	0.354518	0.215541	0.909283	2	ensemble-9	organohalogen compound	47	3.85015	3	1	8	0	2	5	4.37003
indole alkaloid	{'lines_of_code': 54, 'log_lines_of_code': 3.9889840465642745, 'indent_by_line': [1, 1, 1, 1, 1, 1, 1, 1, 1, 1, 2, 2, 1, 2, 2, 1, 1, 1, 1, 2, 1, 1, 1, 1, 2, 1, 1, 1, 1, 1, 1, 2, 1, 1, 1, 1, 1, 2, 1, 1, 1, 1, 2, 1, 1, 1, 1, 2, 2, 2, 3, 3, 1, 2, 1, 1, 1, 0, 1, 1, 1, 1, 1], 'max_indent': 3, 'imports': ['from rdkit import Chem'], 'imports_count': 1, 'methods_called': ['GetAtoms', 'GetAtomicNum', 'Mol…	[{'smiles': 'COC(=O)[C@@H]1[C@H](CC[C@@H]2[C@@H]1C[C@H]3C4=C(CCN3C2)C5=CC=CC=C5N4)O', 'name': 'Corynanthine', 'reason': 'Molecule contains an indole skeleton and minimal amide bonds, consistent with an indole alkaloid'}, {'smiles': '[H][C@@]12CC[C@@H](O)C[C@@]1([H])C[C@]1([H])N(CCc3c1[nH]c1ccccc31)C2', 'name': '17beta-yohimbol', 'reason': 'Molecule contains an indole skeleton and minimal amide bo…	[{'smiles': 'S(OC)(=O)C=1NC=2C(C1C=O)=CC=CC2', 'name': 'Methyl 3-formyl-1H-indole-2-sulfinate', 'reason': 'Molecule contains an indole skeleton and minimal amide bonds, consistent with an indole alkaloid'}, {'smiles': 'CC(=O)NCCC1=CNC2=CC(=C(C=C21)OC)OC', 'name': 'N-[2-(5,6-dimethoxy-1H-indol-3-yl)ethyl]acetamide', 'reason': 'Molecule contains an indole skeleton and minimal amide bonds, consisten…	[{'smiles': 'CCCCCOC(C)OCC', 'name': '1-ethoxy-1-pentoxyethane', 'reason': 'Molecule does not contain any nitrogen atoms; unlikely to be an alkaloid'}, {'smiles': 'P(OCC(OC(=O)CCCCCCCCCCCCCCCCC)COC(=O)CCCCCC/C=C\\C/C=C\\C/C=C\\C/C=C\\CC)(OCCN(C)C)(O)=O', 'name': 'PE-NMe2(20:4(8Z,11Z,14Z,17Z)/18:0)', 'reason': 'No indole skeleton found'}, {'smiles': 'COC(=O)[C@H]1[C@@H](O)[C@@]2(O)c3c(OC)cc(OC)cc3…	[{'smiles': 'C/C=C\\1/C[N+]2(C)CCC=3C4=CC=CC=C4N5C(CO)[C@]1(C[C@]2(C35)[H])[H]', 'name': 'C-mavacurine', 'reason': 'No indole skeleton found'}, {'smiles': 'O=C1N2[C@@]3([C@@]4([C@]5(N(CC4)C\\C(\\[C@](C5)([C@]3([C@@H](C1)O)[H])[H])=C\\CO)[H])C=6C2=CC=CC6)[H]', 'name': 'protostrychnine', 'reason': 'No indole skeleton found'}, {'smiles': '[H][C@]12N3[C@@H](C)C(=O)N1c1ccccc1[C@@]2(O)C[C@H](C3=O)n1cnc…	40	521	34957	57		0.0713012	0.412371	0.121581	0.983753	0.998372	0.142802	0.0852038	0.984308	3	ensemble-9	indole alkaloid	54	3.98898	3	1	5	2	1	7	3.9978
lactol	{'lines_of_code': 74, 'log_lines_of_code': 4.30406509320417, 'indent_by_line': [1, 1, 1, 1, 1, 1, 1, 1, 1, 1, 1, 1, 1, 1, 2, 2, 1, 2, 2, 1, 1, 1, 2, 1, 1, 1, 1, 1, 1, 1, 1, 1, 1, 2, 3, 2, 2, 3, 2, 3, 3, 2, 2, 2, 2, 3, 2, 2, 2, 2, 2, 2, 2, 3, 3, 3, 3, 3, 3, 4, 3, 4, 2, 2, 2, 3, 2, 2, 2, 2, 2, 2, 2, 3, 4, 4, 2, 2, 3, 2, 2, 2, 1, 1, 0, 1, 1, 1, 1], 'max_indent': 4, 'imports': ['from rdkit import Che…	[{'smiles': 'CC[C@H](CO)\\C=C(\\C)[C@H]1C[C@@H](C[C@@H](O)C(C)(C)[C@]2(O)O[C@@H](C[C@H](OC)[C@@H]2O)C[C@H](OC)[C@@H](O)C(=O)O1)OC', 'name': 'peloruside A', 'reason': 'Found cyclic hemiacetal center at carbon atom index 17'}, {'smiles': 'COc1ccc(cc1)C1C(O)Oc2cc(O)ccc2C1=O', 'name': "2,7-dihydroxy-4'-methoxyisoflavanone", 'reason': 'Found cyclic hemiacetal center at carbon atom index 9'}, {'smiles'…	[{'smiles': 'O=C1O[C@H]([C@H](NC(=O)C(O)([C@@]2(O[C@H](/C(=C/[C@@H](C(=O)/C(=C/C)/C)C)/C)[C@@H](C)CC2)O)CC)C(=O)N3NCCC[C@@H]3C(=O)N(O)[C@@H](COC)C(N([C@@H](C(N4[C@@H](C(N[C@@H]1[C@@H](O)C)=O)CCCN4)=O)C)C)=O)C(C)C', 'name': 'Kettapeptin', 'reason': 'Found cyclic hemiacetal center at carbon atom index 10'}, {'smiles': 'O([C@@H]1[C@@H](NC(=O)C)[C@@H](O[C@@H]([C@H]1O)CO)O[C@@H]2[C@@H](O)[C@@H](O[C@@H…	[{'smiles': 'CCCCCOC(C)OCC', 'name': '1-ethoxy-1-pentoxyethane', 'reason': 'No cyclic hemiacetal (lactol) center found'}, {'smiles': 'P(OCC(OC(=O)CCCCCCCCCCCCCCCCC)COC(=O)CCCCCC/C=C\\C/C=C\\C/C=C\\C/C=C\\CC)(OCCN(C)C)(O)=O', 'name': 'PE-NMe2(20:4(8Z,11Z,14Z,17Z)/18:0)', 'reason': 'No cyclic hemiacetal (lactol) center found'}, {'smiles': 'COC(=O)[C@H]1[C@@H](O)[C@@]2(O)c3c(OC)cc(OC)cc3O[C@]2([C@@H…	[]	27	2581	32967	0		0.0103528	1	0.0204934	0.927449	1	0.0192031	0.00969744	0.928215	2	ensemble-9	lactol	74	4.30407	4	1	10	0	1	3	4.46081
diol	{'lines_of_code': 24, 'log_lines_of_code': 3.1780538303479458, 'indent_by_line': [1, 1, 1, 0, 1, 2, 0, 1, 2, 2, 1, 1, 1, 1, 1, 2, 0, 1, 1, 1, 1, 1, 1, 1, 1, 0, 1, 1, 2, 1, 2], 'max_indent': 2, 'imports': ['from rdkit import Chem'], 'imports_count': 1, 'methods_called': ['MolFromSmarts', 'GetSubstructMatches', 'MolFromSmiles'], 'methods_called_count': 3, 'smarts_strings': ['[OX2H;!$(O[C,S]=O)]'], …	[{'smiles': 'CC(C)=CCC\\C(C)=C\\CC\\C(C)=C\\CC[C@H]1[C@](C)(O)CC[C@H]2C(C)(C)[C@@H](O)CC[C@]12C', 'name': '(8R)-3beta,8-dihydroxypolypoda-13E,17E,21-triene', 'reason': 'Contains exactly two hydroxyl groups'}, {'smiles': 'O[C@H]1[C@@H](O)C(Cl)=C(Cl)C(Cl)=C1Cl', 'name': '(1R,2S)-3,4,5,6-tetrachlorocyclohexa-3,5-diene-1,2-diol', 'reason': 'Contains exactly two hydroxyl groups'}, {'smiles': 'CC(C)CCC…	[{'smiles': 'COC(=O)[C@H]1[C@@H](O)[C@@]2(O)c3c(OC)cc(OC)cc3O[C@]2([C@@H]1c1ccccc1)c1ccc(OC)cc1', 'name': 'aglafolin', 'reason': 'Contains exactly two hydroxyl groups'}, {'smiles': 'S([C@@]12N(C(=O)[C@]3(SC)CC=4[C@H](N3C1=O)[C@@H](OC(=O)C[C@@H](O)CCCCC)C=CC4)[C@@H]5[C@@H](OC(=O)C[C@@H](O)CCCCC)C=COC=C5C2)C', 'name': 'Graphiumin F', 'reason': 'Contains exactly two hydroxyl groups'}, {'smiles': 'O(…	[{'smiles': 'CCCCCOC(C)OCC', 'name': '1-ethoxy-1-pentoxyethane', 'reason': 'Contains 0 hydroxyl groups, need exactly 2'}, {'smiles': 'P(OCC(OC(=O)CCCCCCCCCCCCCCCCC)COC(=O)CCCCCC/C=C\\C/C=C\\C/C=C\\C/C=C\\CC)(OCCN(C)C)(O)=O', 'name': 'PE-NMe2(20:4(8Z,11Z,14Z,17Z)/18:0)', 'reason': 'Contains 1 hydroxyl groups, need exactly 2'}, {'smiles': 'SC[C@H](N)C(=O)N[C@H](C(=O)N[C@@H](CC1=CC=CC=C1)C(O)=O)CC(O…	[{'smiles': '[H][C@@]12C[C@H](O)[C@H](c3ccc4ccncc4c3)[C@@]1(C)CC=C1C=C3[C@@H](O)[C@H](O)[C@H](C[C@]33CC[C@]21O3)N(C)C', 'name': 'cortistatin B', 'reason': 'Contains 3 hydroxyl groups, need exactly 2'}, {'smiles': 'CC(C)[C@@H]1C[C@@H](O)[C@H]2[C@@]1(COC(C)=O)CC[C@@]1(C)[C@@H]3[C@@H](O)C[C@H]4C(C)(C)[C@H](CC[C@]4(C)C3=CC[C@]21C)O[C@@H]1O[C@H](CO[C@@H]2O[C@H](CO)[C@@H](O)[C@H](O)[C@H]2O)[C@@H](O)[C@…	97	3847	31625	6		0.0245943	0.941748	0.0479367	0.891694	0.99981	0.853547	0.788584	0.913455	2	ensemble-9	diol	24	3.17805	2	1	3	1	1	3	2.43561
thiosugar	{'lines_of_code': 118, 'log_lines_of_code': 4.770684624465665, 'indent_by_line': [1, 1, 1, 1, 2, 1, 1, 2, 2, 1, 1, 1, 1, 2, 1, 1, 1, 1, 1, 1, 1, 1, 2, 3, 2, 2, 2, 2, 3, 2, 2, 3, 2, 2, 2, 2, 3, 2, 2, 2, 2, 3, 3, 4, 5, 4, 4, 5, 6, 2, 2, 3, 2, 2, 2, 2, 2, 2, 2, 3, 2, 2, 2, 3, 3, 4, 3, 4, 5, 4, 5, 5, 5, 6, 5, 5, 5, 2, 1, 1, 1, 1, 1, 1, 2, 3, 2, 3, 2, 2, 2, 2, 3, 4, 4, 4, 5, 6, 2, 2, 3, 2, 2, 2, 2, 3,…	[{'smiles': 'S([C@@H]1O[C@@H]([C@@H](O)[C@H](O)[C@H]1O)CO)C(=NO)CCC=2C=CC=CC2', 'name': 'desulfogluconasturtiin', 'reason': 'Sugar ring has thio substitution at a hydroxyl-bearing carbon'}, {'smiles': 'S([C@H]1O[C@H]([C@H](O)[C@@H]([C@H]1O)O)[C@H](NC(=O)[C@H]2NCCC2)[C@H](OC)C)CCOC(=O)C3=C(O)C=CC=C3', 'name': 'N-demethylcelesticetin', 'reason': 'Sugar ring has thio substitution at a hydroxyl-beari…	[{'smiles': 'Cl.S([C@H]1O[C@@]([C@H](NC(=O)[C@H]2N(C[C@@H](C2)CCC)C)[C@H](O)C)([C@@H](O)[C@H](O)[C@H]1O)[H])C', 'name': 'Lincomycin hydrochloride', 'reason': 'Sugar ring has thio substitution at a hydroxyl-bearing carbon'}, {'smiles': 'CSCCC(O)(CC(O)=O)C(O)=O', 'name': '2-(2-methylthioethyl)malic acid', 'reason': 'Open-chain carbohydrate derivative with thio substitution'}, {'smiles': '[C@H]1(O[C…	[{'smiles': 'CCCCCOC(C)OCC', 'name': '1-ethoxy-1-pentoxyethane', 'reason': 'No sugar-like pattern detected'}, {'smiles': 'P(OCC(OC(=O)CCCCCCCCCCCCCCCCC)COC(=O)CCCCCC/C=C\\C/C=C\\C/C=C\\C/C=C\\CC)(OCCN(C)C)(O)=O', 'name': 'PE-NMe2(20:4(8Z,11Z,14Z,17Z)/18:0)', 'reason': 'No sugar-like pattern detected'}, {'smiles': 'COC(=O)[C@H]1[C@@H](O)[C@@]2(O)c3c(OC)cc(OC)cc3O[C@]2([C@@H]1c1ccccc1)c1ccc(OC)cc1'…	[]	19	13	35543	0		0.59375	1	0.745098	0.999635	1	0.568627	0.426471	0.999382	5	ensemble-9	thiosugar	118	4.77068	6	2	15	0	2	7	6.95414
butenolide	{'lines_of_code': 23, 'log_lines_of_code': 3.1354942159291497, 'indent_by_line': [1, 1, 0, 1, 2, 0, 1, 2, 2, 1, 1, 1, 1, 2, 0, 1, 1, 1, 2, 0, 1, 1, 1, 2, 0, 1, 1, 0, 1], 'max_indent': 2, 'imports': ['from rdkit import Chem', 'from rdkit.Chem import AllChem'], 'imports_count': 2, 'methods_called': ['HasSubstructMatch', 'MolFromSmarts', 'MolFromSmiles'], 'methods_called_count': 3, 'smarts_strings':…	[{'smiles': 'O=C1O[C@@H](CC(=O)O)C(=C1C)C', 'name': '4-Carboxymethyl-2,3-dimethylbut-2-en-1,4', 'reason': 'Contains a substituted 2-furanone skeleton (butenolide)'}, {'smiles': '[H][C@]12CC[C@]3([H])[C@]([H])(CC[C@]4(C)[C@H]([C@H](C[C@]34O)OC(C)=O)C3=CC(=O)OC3)[C@@]1(C)CC[C@@H](C2)O[C@H]1C[C@H](OC)[C@@H](O)[C@H](C)O1', 'name': 'oleandrin', 'reason': 'Unsubstituted 2-furanone skeleton (butenolide)…	[{'smiles': 'O=C1O[C@@](OC)(C2=C(O)C=CC(=C2)O)C=C1CC/C=C(/CC/C=C(/C(=O)O)\\C)\\C', 'name': '(+)-ganotheaecolumol G', 'reason': 'Contains a substituted 2-furanone skeleton (butenolide)'}, {'smiles': 'O=C1O[C@H](C2=C(O)C=CC(=C2)O)C=C1CC/C=C(/CCC(=O)C(C)C)\\C', 'name': '(-)-ganotheaecolumol F', 'reason': 'Contains a substituted 2-furanone skeleton (butenolide)'}, {'smiles': 'O=C1C=C2C(=COC(=C2)C)C=3…	[{'smiles': 'CCCCCOC(C)OCC', 'name': '1-ethoxy-1-pentoxyethane', 'reason': 'Missing 2-furanone skeleton'}, {'smiles': 'P(OCC(OC(=O)CCCCCCCCCCCCCCCCC)COC(=O)CCCCCC/C=C\\C/C=C\\C/C=C\\C/C=C\\CC)(OCCN(C)C)(O)=O', 'name': 'PE-NMe2(20:4(8Z,11Z,14Z,17Z)/18:0)', 'reason': 'Missing 2-furanone skeleton'}, {'smiles': 'COC(=O)[C@H]1[C@@H](O)[C@@]2(O)c3c(OC)cc(OC)cc3O[C@]2([C@@H]1c1ccccc1)c1ccc(OC)cc1', 'nam…	[{'smiles': 'O=C1OC(CCCCCC(C)C)=CC1', 'name': '10-Methylundec-3-en-4-olide', 'reason': 'Missing 2-furanone skeleton'}, {'smiles': 'O=C1CC=CO1', 'name': 'but-3-en-4-olide', 'reason': 'Missing 2-furanone skeleton'}, {'smiles': 'CC1=CCC(=O)O1', 'name': 'alpha-angelica lactone', 'reason': 'Missing 2-furanone skeleton'}, {'smiles': 'O1C(C2=CC=CC=C2)=CC(=CC3=CC=CC=C3)C1=O', 'name': '5-phenyl-3-(phenylm…	85	250	35235	5		0.253731	0.944444	0.4	0.992832	0.999858	0.474828	0.313681	0.993549	0	ensemble-9	butenolide	23	3.13549	2	2	3	2	1	4	2.6271
flavones	{'lines_of_code': 24, 'log_lines_of_code': 3.1780538303479458, 'indent_by_line': [1, 1, 1, 0, 1, 2, 0, 1, 2, 2, 1, 1, 1, 1, 1, 2, 0, 1, 1, 1, 1, 1, 1, 2, 0, 1, 1, 1, 2, 0, 1], 'max_indent': 2, 'imports': ['from rdkit import Chem', 'from rdkit.Chem import AllChem', 'from rdkit.Chem import rdMolDescriptors'], 'imports_count': 3, 'methods_called': ['HasSubstructMatch', 'CalcNumAromaticRings', 'MolFr…	[{'smiles': 'COc1ccc(cc1)-c1oc2c(CC=C(C)C)c(O[C@@H]3O[C@H](CO)[C@@H](O)[C@H](O)[C@H]3O)cc(O)c2c(=O)c1O[C@@H]1O[C@@H](C)[C@H](O)[C@@H](O)[C@H]1O', 'name': 'icariin', 'reason': 'Contains 2-aryl-1-benzopyran-4-one core with substituted derivatives'}, {'smiles': 'OC[C@H]1O[C@H]([C@H](O)[C@@H](O)[C@@H]1O)c1c(O)c([C@@H]2OC[C@H](O)[C@H](O)[C@H]2O)c2oc(cc(=O)c2c1O)-c1ccc(O)cc1', 'name': 'schaftoside', 'r…	[{'smiles': 'O1C(C=CC=2C1=CC(OC)=C3C2OC(=C(OC)C3=O)C4=CC=CC=C4)(C)C', 'name': "3,5-Dimethoxy-8,8-dimethyl-2-phenyl-4H,8H-benzo[1,2-b:3,4-b']dipyran-4-one", 'reason': 'Contains 2-aryl-1-benzopyran-4-one core with substituted derivatives'}, {'smiles': 'O1C(C=CC2=C1C=CC(=C2)C=3OC=4C(C(=O)C3)=C(O)C=C(O)C4)(C)C', 'name': 'Yinyanghuo C', 'reason': 'Contains 2-aryl-1-benzopyran-4-one core with substitut…	[{'smiles': 'CCCCCOC(C)OCC', 'name': '1-ethoxy-1-pentoxyethane', 'reason': 'No 2-aryl-1-benzopyran-4-one core found'}, {'smiles': 'P(OCC(OC(=O)CCCCCCCCCCCCCCCCC)COC(=O)CCCCCC/C=C\\C/C=C\\C/C=C\\C/C=C\\CC)(OCCN(C)C)(O)=O', 'name': 'PE-NMe2(20:4(8Z,11Z,14Z,17Z)/18:0)', 'reason': 'No 2-aryl-1-benzopyran-4-one core found'}, {'smiles': 'COC(=O)[C@H]1[C@@H](O)[C@@]2(O)c3c(OC)cc(OC)cc3O[C@]2([C@@H]1c1cc…	[]	128	254	35193	0		0.335079	1	0.501961	0.99286	1	0.904085	0.835796	0.990377	2	ensemble-9	flavones	24	3.17805	2	3	4	1	1	4	2.83561
ceramide	{'lines_of_code': 41, 'log_lines_of_code': 3.713572066704308, 'indent_by_line': [1, 1, 1, 0, 1, 2, 0, 1, 2, 2, 1, 1, 1, 1, 1, 2, 0, 1, 1, 1, 2, 0, 1, 1, 1, 1, 2, 0, 1, 1, 1, 1, 2, 0, 1, 1, 1, 1, 2, 2, 3, 0, 1, 2, 0, 1, 1, 1, 2, 0, 1], 'max_indent': 3, 'imports': ['from rdkit import Chem', 'from rdkit.Chem import AllChem', 'from rdkit.Chem import rdMolDescriptors'], 'imports_count': 3, 'methods_ca…	[{'smiles': 'CCCCCCCCCCCCCCC[C@@H](O)[C@H](CO)NC(=O)C(O)CCCC', 'name': 'N-(2-hydroxyhexanoyl)sphinganine', 'reason': 'Contains sphingoid base with amide-linked fatty acid and hydroxyl group on carbon 2'}, {'smiles': 'CCCCCCCCCCCCCCCCCCCCC(=O)N[C@@H](CO)[C@H](O)CCCCCCCCCCCC(C)C', 'name': 'N-henicosanoyl-15-methylhexadecasphinganine', 'reason': 'Contains sphingoid base with amide-linked fatty acid …	[{'smiles': 'O=C1N[C@@H](C(=O)NCC(=O)N[C@H](C(=O)N[C@H](C(=O)N[C@H](C(N[C@@H](CC(N[C@@H](C(N[C@@H]1[C@H](O)C2=CC=C(O)C=C2)=O)CO)=O)C[C@@H](O)[C@@H](O)[C@@H](O[C@H]3OC[C@@H](O)[C@@H]([C@H]3O)O)CCCCCCCCCCC)=O)CC(=O)N)CO)CC(=O)N)CCN', 'name': 'Burkholidine 1119', 'reason': 'Contains sphingoid base with amide-linked fatty acid and hydroxyl group on carbon 2'}, {'smiles': 'CCCCCCCCCCCCCCCCCCCCCCCCCC(=…	[{'smiles': 'CCCCCOC(C)OCC', 'name': '1-ethoxy-1-pentoxyethane', 'reason': 'No sphingoid base found'}, {'smiles': 'P(OCC(OC(=O)CCCCCCCCCCCCCCCCC)COC(=O)CCCCCC/C=C\\C/C=C\\C/C=C\\C/C=C\\CC)(OCCN(C)C)(O)=O', 'name': 'PE-NMe2(20:4(8Z,11Z,14Z,17Z)/18:0)', 'reason': 'No sphingoid base found'}, {'smiles': 'COC(=O)[C@H]1[C@@H](O)[C@@]2(O)c3c(OC)cc(OC)cc3O[C@]2([C@@H]1c1ccccc1)c1ccc(OC)cc1', 'name': 'agl…	[{'smiles': 'OC(CCCCCC/C=C/[C@H](O)[C@@H](O)[C@H](O)[C@H](NC(=O)C)C(O)=O)CCCCCC', 'name': '(E,2S,3R,4R,5S)-2-Acetamido-3,4,5,14-tetrahydroxyicos-6-enoic acid', 'reason': 'Fatty acid chain too short'}, {'smiles': '[C@@]1(O[C@]([C@H](NC(=O)C)[C@H](C1)O)([C@@H]([C@H](O)CO)O)[H])(C(O)=O)O[C@H]2[C@H]([C@H](O[C@H]([C@@H]2O)O[C@@H]3[C@H](O[C@@H](OC[C@@H]([C@@H](/C=C/CCCCCCCCCCCCC)O)NC(=O)CCCC)[C@@H]([C@…	45	57	35405	68		0.441176	0.39823	0.418605	0.996486	0.998083	0.466478	0.506148	0.99603	2	ensemble-9	ceramide	41	3.71357	3	3	6	3	1	7	4.14271
polysaccharide	{'lines_of_code': 56, 'log_lines_of_code': 4.02535169073515, 'indent_by_line': [1, 1, 1, 1, 1, 1, 2, 2, 2, 2, 2, 2, 1, 1, 2, 1, 1, 2, 2, 1, 1, 1, 1, 1, 2, 1, 1, 1, 1, 1, 1, 1, 1, 1, 1, 1, 1, 1, 1, 2, 2, 1, 1, 1, 2, 2, 1, 1, 1, 1, 1, 1, 2, 2, 3, 2, 2, 1, 1, 1, 1, 1, 2, 1, 1, 1, 1, 2, 1, 1, 0], 'max_indent': 3, 'imports': ['from rdkit import Chem', 'from rdkit.Chem import rdMolDescriptors'], 'impor…	[{'smiles': 'O([C@H]1O[C@@H]([C@@H](O[C@@H]2O[C@@H]([C@@H](O[C@@H]3O[C@@H]([C@H](O)[C@H](O[C@]4(O[C@H]([C@H](NC(=O)C)[C@@H](O)C4)[C@H](O)[C@H](O)CO)C(O)=O)[C@H]3O)CO)[C@H](O)[C@H]2NC(=O)C)CO)[C@H](O)[C@@H]1O[C@@H]5O[C@@H]([C@@H](O[C@@H]6O[C@@H]([C@H](O)[C@H](O)[C@H]6O)CO[C@]7(O[C@H]([C@H](NC(=O)C)[C@@H](O)C7)[C@H](O)[C@H](O)CO)C(O)=O)[C@H](O)[C@H]5NC(=O)C)CO)CO)[C@H]8[C@H](O)[C@H](O[C@@H](O[C@H]9…	[{'smiles': 'O([C@H]1[C@H](O)[C@@H](NC(=O)C)[C@@H](O[C@@H]1CO)O[C@@H]2[C@@H](OC[C@H]3O[C@@H](O[C@H]4[C@H](O)[C@@H](NC(=O)C)[C@@H](O[C@@H]4CO)O[C@H]5[C@H](O)[C@@H](NC(=O)C)C(O[C@@H]5CO[C@@H]6O[C@H]([C@@H](O)[C@@H](O)[C@@H]6O)C)O)[C@@H](O)[C@@H](O[C@H]7O[C@@H]([C@@H](O)[C@H](O)[C@@H]7O[C@@H]8O[C@@H]([C@@H](O[C@@H]9O[C@@H]([C@H](O)[C@H](O)[C@H]9O)CO)[C@H](O)[C@@H]8NC(=O)C)CO)CO)[C@@H]3O)O[C@@H]([C@@…	[{'smiles': 'CCCCCOC(C)OCC', 'name': '1-ethoxy-1-pentoxyethane', 'reason': 'Found only 0 sugar ring(s); a polysaccharide requires more than 10 residues.'}, {'smiles': 'P(OCC(OC(=O)CCCCCCCCCCCCCCCCC)COC(=O)CCCCCC/C=C\\C/C=C\\C/C=C\\C/C=C\\CC)(OCCN(C)C)(O)=O', 'name': 'PE-NMe2(20:4(8Z,11Z,14Z,17Z)/18:0)', 'reason': 'Found only 0 sugar ring(s); a polysaccharide requires more than 10 residues.'}, {'s…	[]	350	255	34970	0		0.578512	1	0.732984	0.992832	1	0.730474	0.578237	0.993331	1	ensemble-9	polysaccharide	56	4.02535	3	2	6	2	1	4	3.60507
tetrasaccharide	{'lines_of_code': 116, 'log_lines_of_code': 4.7535901911063645, 'indent_by_line': [1, 1, 1, 1, 1, 1, 1, 1, 1, 1, 1, 1, 1, 1, 1, 1, 1, 1, 1, 1, 1, 2, 1, 1, 1, 1, 2, 1, 1, 1, 1, 2, 2, 2, 2, 2, 2, 3, 3, 2, 2, 2, 3, 2, 2, 2, 3, 3, 4, 3, 4, 2, 2, 3, 2, 2, 2, 2, 3, 3, 4, 5, 4, 4, 5, 2, 3, 2, 2, 2, 2, 3, 3, 4, 2, 3, 2, 2, 0, 1, 1, 1, 2, 3, 3, 1, 2, 0, 1, 1, 1, 1, 1, 2, 2, 3, 3, 4, 4, 5, 2, 1, 1, 1, 1, 2…	[{'smiles': 'OC[C@H]1OC(O)[C@@H](O[C@H]2O[C@H](CO)[C@@H](O)[C@H](O)[C@@H]2O[C@H]2O[C@H](CO)[C@@H](O)[C@H](O)[C@@H]2O[C@H]2O[C@H](CO)[C@@H](O)[C@H](O)[C@@H]2O)[C@@H](O)[C@@H]1O', 'name': 'alpha-D-Manp-(1->2)-alpha-D-Manp-(1->2)-alpha-D-Manp-(1->2)-D-Manp', 'reason': 'Molecule contains exactly 4 connected monosaccharide (sugar) units'}, {'smiles': 'OC[C@H]1O[C@H](O)[C@@H](O[C@H]2O[C@H](CO)[C@@H](O)…	[{'smiles': 'O([C@@H]1[C@@H](O)[C@@H](O[C@@H]([C@@H]1O)CO)O[C@H]2[C@H](O)[C@@H](O)C(O[C@@H]2CO)O)[C@@H]3O[C@@H]([C@H](O)[C@H](O[C@@H]4O[C@@H]([C@H](O)[C@H](O)[C@H]4O)CO)[C@H]3O)CO', 'name': '(2S,3R,4S,5R,6R)-2-[(2S,3R,4S,5S,6R)-2-[(2R,3S,4S,5R,6S)-3,5-Dihydroxy-2-(hydroxymethyl)-6-[(2R,3S,4R,5R)-4,5,6-trihydroxy-2-(hydroxymethyl)oxan-3-yl]oxyoxan-4-yl]oxy-3,5-dihydroxy-6-(hydroxymethyl)oxan-4-yl]…	[{'smiles': 'CCCCCOC(C)OCC', 'name': '1-ethoxy-1-pentoxyethane', 'reason': 'Found 0 candidate carbohydrate rings, need exactly 4'}, {'smiles': 'P(OCC(OC(=O)CCCCCCCCCCCCCCCCC)COC(=O)CCCCCC/C=C\\C/C=C\\C/C=C\\C/C=C\\CC)(OCCN(C)C)(O)=O', 'name': 'PE-NMe2(20:4(8Z,11Z,14Z,17Z)/18:0)', 'reason': 'Found 0 candidate carbohydrate rings, need exactly 4'}, {'smiles': 'COC(=O)[C@H]1[C@@H](O)[C@@]2(O)c3c(OC)c…	[{'smiles': '[H][C@@]1(O[C@](O)(C[C@@H](O[C@@]2(C[C@@H](O)[C@@H](O)[C@]([H])(O2)[C@H](O)CO[C@@]2(C[C@@H](O[C@@]3(C[C@@H](O)[C@@H](O)[C@]([H])(O3)[C@H](O)CO)C(O)=O)[C@@H](O)[C@]([H])(O2)[C@H](O)CO)C(O)=O)C(O)=O)[C@H]1O)C(O)=O)[C@H](O)CO', 'name': 'alpha-D-Kdo-(2->4)-alpha-D-Kdo-(2->8)-alpha-D-Kdo-(2->4)-alpha-D-Kdo', 'reason': 'Candidate carbohydrate rings are not connected via glycosidic bonds'},…	15	126	35427	7		0.106383	0.681818	0.184049	0.996261	0.999802	0.116418	0.0670103	0.99584	2	ensemble-9	tetrasaccharide	116	4.75359	5	1	15	0	3	10	7.55072
3-oxo steroid	{'lines_of_code': 99, 'log_lines_of_code': 4.59511985013459, 'indent_by_line': [1, 1, 1, 1, 1, 1, 1, 2, 2, 1, 2, 2, 1, 1, 1, 2, 0, 1, 1, 1, 2, 0, 1, 1, 0, 1, 1, 1, 1, 1, 2, 3, 2, 2, 2, 3, 3, 3, 4, 5, 6, 6, 6, 2, 0, 1, 1, 1, 2, 2, 3, 3, 1, 2, 0, 1, 1, 1, 2, 1, 1, 1, 1, 2, 0, 1, 1, 1, 2, 0, 1, 1, 1, 1, 1, 1, 2, 3, 3, 4, 3, 4, 4, 5, 5, 6, 6, 6, 7, 7, 7, 3, 4, 2, 3, 0, 1, 2, 1, 1, 0, 0, 1, 2, 2, 2, 1…	[{'smiles': '[H][C@@]12CCC3=CC(=O)C=C[C@]3(C)[C@@]1([H])[C@@H](O)C[C@@]1(C)[C@@]2([H])CC[C@]1(OC(=O)OCC)C(=O)OCCl', 'name': 'loteprednol etabonate', 'reason': 'Steroid nucleus with 17 core carbons and a ketone group detected: Ketone (C=O) found on atom index 5 in a six-membered ring'}, {'smiles': '[H][C@@]1(CC[C@@]2([H])[C@]3([H])CCC4=CC(=O)CC[C@]4(C)[C@@]3([H])[C@@H](O)C[C@]12C)C(=O)CO', 'name':…	[{'smiles': 'OC(=O)[C@@]12[C@@]3([C@]([C@]4([C@@]([C@H](CC4)C(=O)CO)(CC3)C)[H])(CCC1=CC(=O)CC2)[H])[H]', 'name': '19-Oic-deoxycorticosterone', 'reason': 'Steroid nucleus with 17 core carbons and a ketone group detected: Ketone (C=O) found on atom index 22 in a six-membered ring'}, {'smiles': 'CC(=O)O[C@H]1CO[C@@H](O[C@@H]2C[C@@]3(C)[C@@H]4CC=C5[C@@H](C=C(O)C(=O)C5(C)C)[C@]4(C)CC[C@]3(C)[C@H]2[C@@…	[{'smiles': 'CCCCCOC(C)OCC', 'name': '1-ethoxy-1-pentoxyethane', 'reason': 'No rings found in molecule, so not a steroid'}, {'smiles': 'P(OCC(OC(=O)CCCCCCCCCCCCCCCCC)COC(=O)CCCCCC/C=C\\C/C=C\\C/C=C\\C/C=C\\CC)(OCCN(C)C)(O)=O', 'name': 'PE-NMe2(20:4(8Z,11Z,14Z,17Z)/18:0)', 'reason': 'No rings found in molecule, so not a steroid'}, {'smiles': 'COC(=O)[C@H]1[C@@H](O)[C@@]2(O)c3c(OC)cc(OC)cc3O[C@]2([…	[{'smiles': '[H][C@@]1(CC[C@@]2([H])[C@]3([H])CCC4=CC(=O)CC[C@]4(C)[C@@]3([H])[C@@H]3C[C@]12C(O)O3)C(=O)CO', 'name': 'aldosterone hemiacetal', 'reason': 'Steroid nucleus not found (expected four fused rings with sizes 5,6,6,6)'}, {'smiles': '[H][C@@]12CC[C@H](C(C)=O)[C@@]1(C)C[C@H]1O[C@@]11[C@@]2([H])CCC2=CC(=O)CC[C@]12C', 'name': '9,11alpha-epoxypregn-4-ene-3,20-dione', 'reason': 'Steroid nucleu…	65	353	35148	9		0.155502	0.878378	0.264228	0.989824	0.999744	0.299092	0.178145	0.989691	1	ensemble-9	3-oxo steroid	99	4.59512	7	1	14	0	1	7	6.71902
N-acylsphingosine	{'lines_of_code': 69, 'log_lines_of_code': 4.23410650459726, 'indent_by_line': [1, 1, 1, 1, 1, 1, 1, 1, 1, 1, 1, 1, 1, 1, 1, 1, 2, 1, 1, 2, 2, 1, 1, 1, 2, 1, 1, 1, 2, 1, 1, 1, 1, 1, 1, 2, 1, 1, 1, 2, 1, 1, 1, 2, 2, 3, 4, 3, 3, 4, 5, 4, 4, 4, 5, 4, 2, 0, 1, 1, 0, 1, 1, 2, 2, 3, 0, 0, 0, 0, 0, 0, 0, 1, 0, 0, 1, 1, 2, 2, 2, 2, 2, 1, 1, 1, 2, 2], 'max_indent': 5, 'imports': ['from rdkit import Chem']…	[{'smiles': 'CCCCCCCCCCCCCCC(O)C(=O)N[C@@H](CO)[C@H](O)\\C=C\\CCCCCCCCCCCCC', 'name': 'N-2-hydroxypalmitoylsphingosine', 'reason': 'Molecule contains a sphingosine backbone with an N-linked acyl (fatty acid) group and a long aliphatic chain'}, {'smiles': 'CCCCCCCCCCCCC\\C=C\\[C@@H](O)[C@H](CO)NC(=O)CCCCCCCCCCCCC', 'name': 'N-tetradecanoylsphingosine', 'reason': 'Molecule contains a sphingosine ba…	[{'smiles': 'CCCCCCCCCCCCC\\C=C\\[C@@H](O)[C@H](COP([O-])(=O)OCC[NH3+])NC(=O)CCCCC', 'name': 'N-hexanoylsphingosine-1-phosphoethanolamine zwitterion', 'reason': 'Molecule contains a sphingosine backbone with an N-linked acyl (fatty acid) group and a long aliphatic chain'}, {'smiles': 'OC(CCCCCCCCCCCCCCCCCC)C(=O)N[C@H]([C@H](O)/C=C/CCCCCCCCC)CO', 'name': 'Cer(d14:1(4E)/20:0(2OH))', 'reason': 'Mole…	[{'smiles': 'CCCCCOC(C)OCC', 'name': '1-ethoxy-1-pentoxyethane', 'reason': 'Sphingosine backbone not found'}, {'smiles': 'P(OCC(OC(=O)CCCCCCCCCCCCCCCCC)COC(=O)CCCCCC/C=C\\C/C=C\\C/C=C\\C/C=C\\CC)(OCCN(C)C)(O)=O', 'name': 'PE-NMe2(20:4(8Z,11Z,14Z,17Z)/18:0)', 'reason': 'Sphingosine backbone not found'}, {'smiles': 'COC(=O)[C@H]1[C@@H](O)[C@@]2(O)c3c(OC)cc(OC)cc3O[C@]2([C@@H]1c1ccccc1)c1ccc(OC)cc1'…	[]	9	59	35507	0		0.132353	1	0.233766	0.998342	1	0.204918	0.115207	0.998637	4	ensemble-9	N-acylsphingosine	69	4.23411	5	1	13	1	2	6	6.04682
long-chain fatty acyl-CoA	{'lines_of_code': 94, 'log_lines_of_code': 4.543294782270004, 'indent_by_line': [1, 1, 1, 0, 1, 2, 0, 1, 2, 2, 1, 1, 1, 1, 2, 1, 1, 1, 1, 1, 1, 2, 1, 1, 1, 1, 1, 2, 1, 1, 1, 1, 1, 2, 1, 1, 1, 1, 1, 1, 2, 2, 3, 2, 2, 2, 2, 2, 3, 4, 3, 4, 3, 3, 2, 3, 2, 2, 2, 2, 2, 2, 2, 2, 3, 3, 4, 3, 3, 3, 3, 3, 4, 4, 3, 3, 3, 4, 4, 4, 5, 5, 6, 5, 6, 4, 5, 5, 3, 3, 3, 4, 4, 3, 3, 3, 4, 3, 3, 3, 4, 5, 4, 2, 2, 3, …	[{'smiles': '[C@@H]1(N2C3=C(C(=NC=N3)N)N=C2)O[C@H](COP(OP(OCC(C)([C@H](C(NCCC(NCCSC(C[C@H](CCCCC/C=C\\CCCCCCCC)O)=O)=O)=O)O)C)(=O)O)(=O)O)[C@H]([C@H]1O)OP(O)(O)=O', 'name': '(3S)-3-hydroxyoleoyl-CoA', 'reason': 'Long-chain acyl group (18 carbons) attached via thioester to CoA'}, {'smiles': 'S(C(=O)CCCCCCCC/C=C\\CCCCCC)CCNC(=O)CCNC(=O)[C@H](O)C(COP(OP(OC[C@H]1O[C@@H](N2C3=NC=NC(N)=C3N=C2)[C@H](O)[…	[{'smiles': '[C@@H]1([C@@H](C[C@H]([C@@H](O1)C)O)O)OCCCCCCCCCCCCC(SCCNC(CCNC(=O)[C@@H](C(COP(OP(OC[C@H]2O[C@@H](N3C4=C(C(=NC=N4)N)N=C3)[C@@H]([C@@H]2OP(O)(O)=O)O)(=O)O)(=O)O)(C)C)O)=O)=O', 'name': 'oscr#22-CoA', 'reason': 'Long-chain acyl group (19 carbons) attached via thioester to CoA'}, {'smiles': 'CCCCCCCCCCCC\\C=C(/C)C(=O)SCCNC(=O)CCNC(=O)[C@H](O)C(C)(C)COP([O-])(=O)OP([O-])(=O)OC[C@H]1O[C@H…	[{'smiles': 'CCCCCOC(C)OCC', 'name': '1-ethoxy-1-pentoxyethane', 'reason': 'Pantetheine fragment not found'}, {'smiles': 'P(OCC(OC(=O)CCCCCCCCCCCCCCCCC)COC(=O)CCCCCC/C=C\\C/C=C\\C/C=C\\C/C=C\\CC)(OCCN(C)C)(O)=O', 'name': 'PE-NMe2(20:4(8Z,11Z,14Z,17Z)/18:0)', 'reason': 'Pantetheine fragment not found'}, {'smiles': 'COC(=O)[C@H]1[C@@H](O)[C@@]2(O)c3c(OC)cc(OC)cc3O[C@]2([C@@H]1c1ccccc1)c1ccc(OC)cc1'…	[]	35	81	35459	0		0.301724	1	0.463576	0.997723	1	0.471429	0.31015	0.9974	2	ensemble-9	long-chain fatty acyl-CoA	94	4.54329	6	3	14	3	1	6	6.30866
bile acid	{'lines_of_code': 100, 'log_lines_of_code': 4.605170185988092, 'indent_by_line': [1, 1, 0, 1, 1, 1, 1, 1, 1, 1, 1, 1, 1, 1, 1, 1, 1, 1, 1, 1, 1, 1, 2, 1, 1, 1, 1, 1, 1, 1, 1, 1, 1, 1, 1, 1, 1, 1, 2, 1, 2, 1, 1, 1, 1, 1, 2, 1, 1, 1, 1, 2, 1, 1, 1, 1, 1, 1, 2, 0, 1, 1, 1, 1, 2, 1, 1, 1, 1, 2, 3, 1, 1, 1, 2, 1, 1, 1, 1, 1, 1, 1, 1, 1, 2, 2, 3, 2, 2, 3, 3, 4, 4, 5, 2, 3, 3, 1, 2, 1, 1, 1, 1, 0, 1, 1,…	[{'smiles': '[H][C@@]12C[C@H](O)CC[C@]1(C)[C@@]1([H])CC[C@]3(C)[C@]([H])(CC[C@@]3([H])[C@]1([H])[C@@H](O)C2)[C@H](C)CC\\C=C(/C)C(O)=O', 'name': '3alpha,7beta-dihydroxy-5beta-cholest-24-en-26-oic acid', 'reason': 'Molecule displays a fused steroid nucleus (1 five-membered and at least 3 six-membered rings with ~17 carbons), a single, properly placed acid/conjugate group, and sufficient hydroxyl su…	[{'smiles': 'OC1C2C3[C@@](C(CC3)[C@@H](CCCC(C)C(O)=O)C)(CCC2[C@@]4([C@](C1)(C[C@H](O)CC4)[H])C)C', 'name': '(6R)-6-[(3R,5S,7R,10S,13R)-3,7-Dihydroxy-10,13-dimethyl-2,3,4,5,6,7,8,9,11,12,14,15,16,17-tetradecahydro-1H-cyclopenta[a]phenanthren-17-yl]-2-methylheptanoic acid', 'reason': 'Molecule displays a fused steroid nucleus (1 five-membered and at least 3 six-membered rings with ~17 carbons), a s…	[{'smiles': 'CCCCCOC(C)OCC', 'name': '1-ethoxy-1-pentoxyethane', 'reason': 'Missing a free acid or recognized conjugated acid group essential for cholanic acids'}, {'smiles': 'P(OCC(OC(=O)CCCCCCCCCCCCCCCCC)COC(=O)CCCCCC/C=C\\C/C=C\\C/C=C\\C/C=C\\CC)(OCCN(C)C)(O)=O', 'name': 'PE-NMe2(20:4(8Z,11Z,14Z,17Z)/18:0)', 'reason': 'Missing a free acid or recognized conjugated acid group essential for chola…	[{'smiles': 'S(OCC(O)(CCCC([C@@H]1C2([C@]([C@]3([C@@](C4([C@](C[C@H]3O)(C[C@H](O)CC4)[H])C)(C[C@@H]2O)[H])[H])(CC1)[H])C)C)C)(O)(=O)=O', 'name': '(6R)-2-Hydroxy-2-methyl-6-((3R,5S,7R,8R,9S,10S,12S,13R,14S,17R)-3,7,12-trihydroxy-10,13-dimethylhexadecahydro-1H-cyclopenta[a]phenanthren-17-yl)heptyl hydrogen sulfate', 'reason': 'Missing a free acid or recognized conjugated acid group essential for ch…	26	67	35423	59		0.27957	0.305882	0.292135	0.996458	0.998337	0.294595	0.269136	0.996332	5	ensemble-9	bile acid	100	4.60517	5	2	10	4	1	10	6.12103
polypeptide	{'lines_of_code': 33, 'log_lines_of_code': 3.4965075614664802, 'indent_by_line': [1, 1, 1, 0, 1, 2, 0, 1, 2, 2, 1, 0, 1, 1, 1, 2, 0, 1, 1, 1, 2, 2, 2, 2, 1, 0, 1, 1, 1, 2, 2, 0, 1, 1, 1, 1, 2, 1, 2], 'max_indent': 2, 'imports': ['from rdkit import Chem', 'from rdkit.Chem import rdchem'], 'imports_count': 2, 'methods_called': ['MolFromSmarts', 'GetSubstructMatches', 'MolFromSmiles'], 'methods_call…	[{'smiles': 'O=C1N[C@H](C(=O)N[C@H](C(=O)NC(C(=O)N[C@H](C(=O)N[C@H](C(=O)NCC(=O)N[C@H](C(=O)N[C@H](C(=O)N[C@H](C(=O)N[C@H](C(=O)N[C@H](C(=O)N[C@H](C(=O)N2[C@H](C(=O)O)CCC2)CCCCN)[C@H](CC)C)C(C)C)CC(=O)N)CO)CC=3NC=NC3)C(C)C)CC=4C5=C(C=CC=C5)NC4)CCC(=O)NCC(N[C@H](C(N[C@H](C(N[C@H](C(N[C@H]1C(C)C)=O)CC(C)C)=O)CCC(=O)N)=O)CO)=O)CCCNC(=N)N)CC6=CC=C(O)C=C6', 'name': 'Lariatin A', 'reason': 'Contains ap…	[{'smiles': 'O=C(O)[C@@H](NC(=O)[C@H](NC(=O)[C@@H](NC(=O)[C@H](NC(=O)[C@@H](NC(=O)[C@H](NC(=O)[C@@H](NC(=O)[C@@H](NC(=O)[C@H](NC(=O)[C@H](NC(=O)[C@H](NC=O)C(C)C)C(C)C)C)CCC(=O)N)CC(C)C)CC(=O)N)CCCCN)CCCN=C(N)N)C)C(C)C)CC(=O)N', 'name': 'Flesusid B', 'reason': 'Contains approximately 11 amino acid residues, classifying as polypeptide'}, {'smiles': 'O=C1O[C@@H]([C@H](NC(=O)C2=C3NC4=C(C(=CC=C4C(=O)N…	[{'smiles': 'CCCCCOC(C)OCC', 'name': '1-ethoxy-1-pentoxyethane', 'reason': 'Contains approximately 0 amino acid residues, not enough for a polypeptide'}, {'smiles': 'P(OCC(OC(=O)CCCCCCCCCCCCCCCCC)COC(=O)CCCCCC/C=C\\C/C=C\\C/C=C\\C/C=C\\CC)(OCCN(C)C)(O)=O', 'name': 'PE-NMe2(20:4(8Z,11Z,14Z,17Z)/18:0)', 'reason': 'Contains approximately 0 amino acid residues, not enough for a polypeptide'}, {'smile…	[{'smiles': 'O=C(O)[C@@H](NC(=O)[C@@H](NC(=O)[C@@H](NC(=O)[C@@H](NC(=O)CCCCCCC)C(C)C)CC1=CC=CC=C1)CCC(=O)O)CC(C)C', 'name': 'Holrhizin G', 'reason': 'Contains approximately 4 amino acid residues, not enough for a polypeptide'}, {'smiles': 'O=C1N2C(C(=O)NC(C(=O)NC(C(=O)NC(C(=O)NC(C(=O)NC(C(=O)NC(C(=O)NC(C(=O)NC(C(=O)O)CC=3C4=C(C(O)=CC=C4)NC3)CC5=CC=C(O)C=C5)CC6=CC=C(O)C=C6)CC(=O)N)CC7=CC=CC=C7)CC8…	62	89	35400	24		0.410596	0.72093	0.523207	0.996824	0.999322	0.516064	0.418567	0.996613	1	ensemble-9	polypeptide	33	3.49651	2	2	3	3	1	3	2.4993
polycyclic arene	{'lines_of_code': 40, 'log_lines_of_code': 3.6888794541139363, 'indent_by_line': [1, 1, 1, 0, 1, 2, 0, 1, 2, 2, 1, 1, 1, 1, 1, 2, 0, 1, 1, 2, 0, 1, 1, 1, 2, 0, 1, 1, 2, 3, 3, 4, 0, 1, 1, 2, 2, 3, 4, 0, 1, 1, 1, 2, 3, 1, 2, 0, 1, 0], 'max_indent': 4, 'imports': ['from rdkit import Chem', 'from rdkit.Chem import rdMolDescriptors'], 'imports_count': 2, 'methods_called': ['GetAtomicNum', 'GetAtoms', …	[{'smiles': 'c1ccc2cc3cc4cc5c(ccc6cc7cc8ccccc8cc7cc56)cc4cc3cc2c1', 'name': 'octaphene', 'reason': 'Molecule is a polycyclic arene'}, {'smiles': 'c1ccc-2c(c1)-c1ccccc-21', 'name': 'biphenylene', 'reason': 'Molecule is a polycyclic arene'}, {'smiles': 'c1cc2ccc3cc4cc5ccc6ccc7ccc8cc9cc%10ccc1c1c2c3c2c4c3c5c6c7c8c3c9c2c%101', 'name': 'circumanthracene', 'reason': 'Molecule is a polycyclic arene'}, {…	[{'smiles': 'c1ccc(cc1)-c1c2ccccc2c(-c2ccccc2)c2ccccc12', 'name': '9,10-diphenylanthracene', 'reason': 'Molecule is a polycyclic arene'}, {'smiles': 'Cc1cc2-c3ccccc3-c3cccc(c1)c23', 'name': '2-Methylfluoranthene', 'reason': 'Molecule is a polycyclic arene'}, {'smiles': 'c1ccc2cc3c(ccc4c5ccccc5ccc34)cc2c1', 'name': 'Benzo[b]chrysene', 'reason': 'Molecule is a polycyclic arene'}, {'smiles': 'c1ccc-…	[{'smiles': 'CCCCCOC(C)OCC', 'name': '1-ethoxy-1-pentoxyethane', 'reason': 'Molecule is not a hydrocarbon'}, {'smiles': 'P(OCC(OC(=O)CCCCCCCCCCCCCCCCC)COC(=O)CCCCCC/C=C\\C/C=C\\C/C=C\\C/C=C\\CC)(OCCN(C)C)(O)=O', 'name': 'PE-NMe2(20:4(8Z,11Z,14Z,17Z)/18:0)', 'reason': 'Molecule is not a hydrocarbon'}, {'smiles': 'COC(=O)[C@H]1[C@@H](O)[C@@]2(O)c3c(OC)cc(OC)cc3O[C@]2([C@@H]1c1ccccc1)c1ccc(OC)cc1', …	[{'smiles': 'Oc1cccc2c1cc1ccc3cccc4ccc2c1c34', 'name': '7-Hydroxybenzo[a]pyrene', 'reason': 'Molecule is not a hydrocarbon'}, {'smiles': 'Clc1cc(Cl)c2[C@H](c3ccccc3CCc2c1)n1ccnc1', 'name': '(S)-eberconazole', 'reason': 'Molecule is not a hydrocarbon'}, {'smiles': 'c1ccc2c3C=Cc4cccc(cc2c1)c34', 'name': 'aceanthrylene', 'reason': 'Molecule is not aromatic'}, {'smiles': 'Oc1cc2c3ccccc3cc3ccc4cccc1c4…	10	8	35546	11		0.555556	0.47619	0.512821	0.999466	0.999691	0.69863	0.73913	0.999691	1	ensemble-9	polycyclic arene	40	3.68888	4	2	9	0	1	7	4.93778
[truncated: 292 more rows]
